# Supplementary material for: Dynamics of Global Gene Expression and Regulatory Elements in Growing Brachypodium Root System
Source: Sci Rep. 2020 Apr 27;10:7071. doi: 10.1038/s41598-020-63224-z (PMC7184759; doi:10.1038/s41598-020-63224-z)
Supplement: Supplementary file 2 — Supplementary Information2. [file 41598_2020_63224_MOESM2_ESM.xlsx]

## Sheet: Brachypodium Root C and N
Name	N [%]	C [%]	C/N ratio
Root-T1-R1	2.28443	39.0598	17.0983
Root-T1-R2	2.05435	32.7554	15.9444
Root-T1-R3	2.43981	39.5412	16.2067
Root-T1-R4	2.47955	39.9911	16.1284
Mean % T1	2.31453	37.8369	16.3444
Root-T2-R1	2.11509	40.7861	19.2834
Root-T2-R2	1.99672	41.7212	20.8949
Root-T2-R3	1.95191	41.3771	21.1983
Root-T2-R4	2.01427	41.1304	20.4195
Mean % T2	2.0195	41.2537	20.449
Root-T3-R1	2.222	40.3033	18.1383
Root-T3-R2	1.92403	40.7513	21.1801
Root-T3-R3	1.61541	38.5438	23.8601
Root-T3-R4	1.81843	40.6837	22.373
Mean % T3	1.89497	40.0705	21.3879
Root-T4-R1	1.40715	41.2218	29.2944
Root-T4-R2	1.26581	41.8871	33.0911
Root-T4-R3	1.63883	39.7846	24.2762
Root-T4-R4	1.331	40.5036	30.4309
Mean % T4	1.4107	40.8493	29.2732
