# Supplementary material for: Dynamics of Global Gene Expression and Regulatory Elements in Growing Brachypodium Root System
Source: Sci Rep. 2020 Apr 27;10:7071. doi: 10.1038/s41598-020-63224-z (PMC7184759; doi:10.1038/s41598-020-63224-z)
Supplement: Supplementary file 3 — Supplementary Information3. [file 41598_2020_63224_MOESM3_ESM.xlsx]

## Sheet: Final Figure
Table 1. Summary of libraries, sequencing, alignment and normalization
					Total Gene Counts
Sample	Replicate	Raw reads	Trimmed Reads	Alignment (%)	No Normalization	DeSeq2
T1	1	25715349	24631330	97.63	29578133	2.18956e+07
	2	18259296	13542371	92.38	15205093	2.16885e+07
	3	19687041	16552591	92.56	18711961	2.37067e+07
T2	1	12034038	10743854	97.16	12830990	2.21262e+07
	2	25752018	24201331	97.42	28785592	2.17089e+07
	3	26754811	25551797	97.51	30569038	2.12516e+07
T3	1	17420496	16155328	98.02	19530129	2.46568e+07
	2	23846798	21293551	92.78	23679154	2.23078e+07
	3	28232291	27194907	98.15	32753522	2.23077e+07
T4	1	11700160	11263302	98.19	13589210	2.68912e+07
	2	25721774	24917953	98.16	30041838	2.49393e+07
	3	36683605	35319857	98.05	42312654	2.35013e+07
T1, Timepoint 1 (leaf development stage); T2, Timepoint 2 (early-tillering stage); T3, Timepoint 3 (late-tillering stage); T4, Timepoint 4 (booting/heading stage)
