# Supplementary material for: Dynamics of Global Gene Expression and Regulatory Elements in Growing Brachypodium Root System
Source: Sci Rep. 2020 Apr 27;10:7071. doi: 10.1038/s41598-020-63224-z (PMC7184759; doi:10.1038/s41598-020-63224-z)
Supplement: Supplementary file 4 — Supplementary Information4. [file 41598_2020_63224_MOESM4_ESM.xlsx]

## Sheet: Analysis
This tab contains the DESeq2 normalized data used in this study.					DESeq2 Normd, filtered												DESeq2 Normd, filtered, +1 pseudocount to all													PLSDA VIP	T.test (T4 vs T1)				ANOVA
Gene Name	Uniprot	Ensemble	Name	Associated GO Terms	T1_Rep1	T1_Rep2	T1_Rep3	T2_Rep1	T2_Rep2	T2_Rep3	T3_Rep1	T3_Rep2	T3_Rep3	T4_Rep1	T4_Rep2	T4_Rep3	T1_Rep1	T1_Rep2	T1_Rep3	T2_Rep1	T2_Rep2	T2_Rep3	T3_Rep1	T3_Rep2	T3_Rep3	T4_Rep1	T4_Rep2	T4_Rep3	Log2(FC T4/T1)	VIP Score from PLSDA component 1	Sig? (Meet new B-H Adjusted p-value threshold of <0.0145?)	T.test T4vsT1	Rank (p-value)	B-H Correction	ANOVA Sig?	ANOVA p-value (p<0.009 is sig)	ANOVA q-value (corrected p-value) after Bonferroni Correction (q < 0.05 is sig)
BRADI_2g25930v3	I1HJL7;	KQK06356;	1-(5-phosphoribosyl)-5-[(5-phosphoribosylamino)methylideneamino] imidazole-4-carboxamide isomerase, chloroplastic (EC 5.3.1.16) (5-proFAR isomerase) (Phosphoribosylformimino-5-aminoimidazole carboxamide ribotide isomerase)	histidine biosynthetic process [GO:0000105]; tryptophan biosynthetic process [GO:0000162];GO:0000105; GO:0000162; GO:0003949; GO:0009507;chloroplast [GO:0009507]; 1-(5-phosphoribosyl)-5-[(5-phosphoribosylamino)methylideneamino]imidazole-4-carboxamide isomerase activity [GO:0003949]; histidine biosynthetic process [GO:0000105]; tryptophan biosynthetic process [GO:0000162]	636.165	618.521	588.539	537.065	654.199	733.272	619.539	677.514	661.036	572.724	635.321	601.973	637.165	619.521	589.539	538.065	655.199	734.272	620.539	678.514	662.036	573.724	636.321	602.973	-0.0261859	0.016146	FALSE	0.654427	19083	0.0876815	FALSE	0.704797	0.765697
BRADI_1g74360v3	I1H9G7;	KQK23527;	1,2-dihydroxy-3-keto-5-methylthiopentene dioxygenase (EC 1.13.11.54) (Acireductone dioxygenase (Fe(2+)-requiring)) (ARD) (Fe-ARD)	L-methionine salvage from methylthioadenosine [GO:0019509]; methionine metabolic process [GO:0006555];GO:0005506; GO:0005634; GO:0005737; GO:0006555; GO:0010309; GO:0019509;cytoplasm [GO:0005737]; nucleus [GO:0005634]; acireductone dioxygenase [iron(II)-requiring] activity [GO:0010309]; iron ion binding [GO:0005506]; L-methionine salvage from methylthioadenosine [GO:0019509]; methionine metabolic…	2365.23	2325.53	2770.19	2434.92	2624.35	2720.7	2589.42	3931.09	2803.78	2697.15	2957.9	3207.37	2366.23	2326.53	2771.19	2435.92	2625.35	2721.7	2590.42	3932.09	2804.78	2698.15	2958.9	3208.37	0.248251	0.38202	FALSE	0.0846155	9185	0.0422027	FALSE	0.234898	0.365426
BRADI_1g24547v3	I1GTE3;	KQK15715;	1,2-dihydroxy-3-keto-5-methylthiopentene dioxygenase (EC 1.13.11.54) (Acireductone dioxygenase (Fe(2+)-requiring)) (ARD) (Fe-ARD)	L-methionine salvage from methylthioadenosine [GO:0019509]; methionine metabolic process [GO:0006555];GO:0005506; GO:0005634; GO:0005737; GO:0006555; GO:0010309; GO:0019509;cytoplasm [GO:0005737]; nucleus [GO:0005634]; acireductone dioxygenase [iron(II)-requiring] activity [GO:0010309]; iron ion binding [GO:0005506]; L-methionine salvage from methylthioadenosine [GO:0019509]; methionine metabolic…	3543.4	4493.92	6050.28	3265.56	3379.02	3495.05	4322.86	5471.07	3846.84	3202.5	3120.89	3152.29	3544.4	4494.92	6051.28	3266.56	3380.02	3496.05	4323.86	5472.07	3847.84	3203.5	3121.89	3153.29	-0.571975	0.46851	FALSE	0.169934	12351	0.0567497	FALSE	0.0461702	0.130035
BRADI_3g26930v3	I1I430;	KQJ96754;	1,2-dihydroxy-3-keto-5-methylthiopentene dioxygenase (EC 1.13.11.54) (Acireductone dioxygenase (Fe(2+)-requiring)) (ARD) (Fe-ARD)	L-methionine salvage from methylthioadenosine [GO:0019509];GO:0005506; GO:0005634; GO:0005737; GO:0010309; GO:0019509;cytoplasm [GO:0005737]; nucleus [GO:0005634]; acireductone dioxygenase [iron(II)-requiring] activity [GO:0010309]; iron ion binding [GO:0005506]; L-methionine salvage from methylthioadenosine [GO:0019509]	1218.95	1278.47	1919.09	1346.98	1421.71	1348.16	1789.08	2596.82	1648.84	1952.02	1698.07	1638.46	1219.95	1279.47	1920.09	1347.98	1422.71	1349.16	1790.08	2597.82	1649.84	1953.02	1699.07	1639.46	0.259803	0.52517	FALSE	0.327082	15421	0.0708555	FALSE	0.119752	0.234659
BRADI_3g29900v3	I1I528;	KQJ97288;	1-acyl-sn-glycerol-3-phosphate acyltransferase (EC 2.3.1.51)	embryo development ending in seed dormancy [GO:0009793]; phosphatidic acid biosynthetic process [GO:0006654]; phosphatidylglycerol biosynthetic process [GO:0006655];GO:0003841; GO:0005783; GO:0006654; GO:0006655; GO:0009793; GO:0009941; GO:0016021;chloroplast envelope [GO:0009941]; endoplasmic reticulum [GO:0005783]; integral component of membrane [GO:0016021]; 1-acylglycerol-3-phosphate O-acyltr…	161.636	138.56	143.329	177.87	111.803	150.415	150.459	216.087	182.143	138.722	155.504	134.637	162.636	139.56	144.329	178.87	112.803	151.415	151.459	217.087	183.143	139.722	156.504	135.637	-0.0481704	0.0527	FALSE	0.634234	18923	0.0869463	FALSE	0.284136	0.413447
BRADI_3g55230v3	A0A2K2D584;	PNT69426;	2-(3-amino-3-carboxypropyl)histidine synthase subunit 1 (EC 2.5.1.108)	peptidyl-diphthamide biosynthetic process from peptidyl-histidine [GO:0017183];GO:0016740; GO:0017183;transferase activity [GO:0016740]; peptidyl-diphthamide biosynthetic process from peptidyl-histidine [GO:0017183]	295.839	272.835	205.481	267.669	287.062	307.793	343.907	265.155	281.742	257.627	352.587	342.713	296.839	273.835	206.481	268.669	288.062	308.793	344.907	266.155	282.742	258.627	353.587	343.713	0.298696	0.30386	FALSE	0.216311	13435	0.0617304	FALSE	0.430616	0.544975
BRADI_4g20557v3	I1IM27;	KQJ88691;KQJ88692;	2-(3-amino-3-carboxypropyl)histidine synthase subunit 2 (EC 2.5.1.108)	peptidyl-diphthamide biosynthetic process from peptidyl-histidine [GO:0017183];GO:0016740; GO:0017183;transferase activity [GO:0016740]; peptidyl-diphthamide biosynthetic process from peptidyl-histidine [GO:0017183]	507.153	599.951	462.967	485.258	528.798	565.448	524.711	401.036	560.755	513.271	501.438	526.865	508.153	600.951	463.967	486.258	529.798	566.448	525.711	402.036	561.755	514.271	502.438	527.865	-0.0263744	0.05433	FALSE	0.83725	20557	0.0944541	FALSE	0.892418	0.913059
BRADI_5g21080v3	I1J1K3;	KQJ84467;	26S proteasome non-ATPase regulatory subunit 1 homolog	proteasome-mediated ubiquitin-dependent protein catabolic process [GO:0043161]; regulation of protein catabolic process [GO:0042176];GO:0005634; GO:0008540; GO:0030234; GO:0034515; GO:0042176; GO:0043161;nucleus [GO:0005634]; proteasome regulatory particle, base subcomplex [GO:0008540]; proteasome storage granule [GO:0034515]; enzyme regulator activity [GO:0030234]; proteasome-mediated ubiquitin-…	3050.33	2604.08	2690.28	3372.63	2865.33	3002.03	3316.43	3357.38	3216.5	3658.3	3345.41	3653.56	3051.33	2605.08	2691.28	3373.63	2866.33	3003.03	3317.43	3358.38	3217.5	3659.3	3346.41	3654.56	0.352796	0.45312	TRUE	0.0127551	2885	0.0132558	FALSE	0.00963878	0.0519254
BRADI_3g18280v3	I1I223;	KQJ95640;	26S proteasome non-ATPase regulatory subunit 1 homolog	proteasome-mediated ubiquitin-dependent protein catabolic process [GO:0043161]; regulation of protein catabolic process [GO:0042176];GO:0005634; GO:0008540; GO:0030234; GO:0034515; GO:0042176; GO:0043161;nucleus [GO:0005634]; proteasome regulatory particle, base subcomplex [GO:0008540]; proteasome storage granule [GO:0034515]; enzyme regulator activity [GO:0030234]; proteasome-mediated ubiquitin-…	4362.7	3905.4	4434.33	4448.48	3749.18	3687.95	4560.56	3355.49	4101.29	5003.9	3926.68	4281.68	4363.7	3906.4	4435.33	4449.48	3750.18	3688.95	4561.56	3356.49	4102.29	5004.9	3927.68	4282.68	0.0567601	0.064588	FALSE	0.666922	19198	0.0882099	FALSE	0.661308	0.731151
BRADI_1g34080v3	A0A0Q3H3D1;	KQK17376;	26S proteasome non-ATPase regulatory subunit 2 homolog	protein catabolic process [GO:0030163]; regulation of protein catabolic process [GO:0042176];GO:0008540; GO:0030163; GO:0030234; GO:0042176;proteasome regulatory particle, base subcomplex [GO:0008540]; enzyme regulator activity [GO:0030234]; protein catabolic process [GO:0030163]; regulation of protein catabolic process [GO:0042176]	11.8632	21.4268	7.61041	0	14.3531	25.7655	12.6436	25.4776	7.50402	69.361	99.7886	54.5225	12.8632	22.4268	8.61041	1	15.3531	26.7655	13.6436	26.4776	8.50402	70.361	100.789	55.5225	2.3683	1.3115	FALSE	0.0353198	5636	0.025896	FALSE	0.0904356	0.195923
BRADI_3g03720v3	I1HX57;	KQJ93300;	26S proteasome non-ATPase regulatory subunit 2 homolog	proteasome-mediated ubiquitin-dependent protein catabolic process [GO:0043161]; regulation of protein catabolic process [GO:0042176];GO:0005634; GO:0008540; GO:0030234; GO:0034515; GO:0042176; GO:0043161;nucleus [GO:0005634]; proteasome regulatory particle, base subcomplex [GO:0008540]; proteasome storage granule [GO:0034515]; enzyme regulator activity [GO:0030234]; proteasome-mediated ubiquitin-…	7179.47	7427.97	7597.73	7322.04	6734.62	7010.3	7385.16	6464.7	6866.86	8123.16	7297.04	7894.08	7180.47	7428.97	7598.73	7323.04	6735.62	7011.3	7386.16	6465.7	6867.86	8124.16	7298.04	7895.08	0.070309	0.071808	FALSE	0.27315	14588	0.0670281	FALSE	0.0723237	0.170488
BRADI_3g51750v3	I1ICM2;	KQK00777;	2-C-methyl-D-erythritol 2,4-cyclodiphosphate synthase (EC 4.6.1.12)	carotenoid biosynthetic process [GO:0016117]; chlorophyll biosynthetic process [GO:0015995];GO:0008685; GO:0009570; GO:0015995; GO:0016117;chloroplast stroma [GO:0009570]; 2-C-methyl-D-erythritol 2,4-cyclodiphosphate synthase activity [GO:0008685]; carotenoid biosynthetic process [GO:0016117]; chlorophyll biosynthetic process [GO:0015995]	249.869	314.26	229.581	286.665	265.154	248.602	281.953	286.858	240.811	267.535	319.324	349.389	250.869	315.26	230.581	287.665	266.154	249.602	282.953	287.858	241.811	268.535	320.324	350.389	0.237451	0.23768	FALSE	0.246126	14069	0.0646434	FALSE	0.361012	0.484555
BRADI_2g62630v3	I1HVU8;	KQK11826;	2-methoxy-6-polyprenyl-1,4-benzoquinol methylase, mitochondrial (EC 2.1.1.201) (Ubiquinone biosynthesis methyltransferase COQ5)	ubiquinone biosynthetic process [GO:0006744];GO:0005739; GO:0006744; GO:0031314; GO:0043333;extrinsic component of mitochondrial inner membrane [GO:0031314]; mitochondrion [GO:0005739]; 2-octaprenyl-6-methoxy-1,4-benzoquinone methylase activity [GO:0043333]; ubiquinone biosynthetic process [GO:0006744]	507.894	454.249	673.521	480.077	438.147	424.782	456.436	381.22	456.381	412.202	469.007	455.096	508.894	455.249	674.521	481.077	439.147	425.782	457.436	382.22	457.381	413.202	470.007	456.096	-0.291036	0.30636	FALSE	0.266699	14460	0.06644	FALSE	0.188972	0.316052
BRADI_4g33910v3	I1IRB9;	KQJ90788;	3-hydroxy-3-methylglutaryl coenzyme A reductase (HMG-CoA reductase) (EC 1.1.1.34)	coenzyme A metabolic process [GO:0015936]; isoprenoid biosynthetic process [GO:0008299]; sterol biosynthetic process [GO:0016126];GO:0004420; GO:0005778; GO:0005789; GO:0008299; GO:0015936; GO:0016021; GO:0016126; GO:0042282; GO:0050661;endoplasmic reticulum membrane [GO:0005789]; integral component of membrane [GO:0016021]; peroxisomal membrane [GO:0005778]; hydroxymethylglutaryl-CoA reductase (…	2908.71	3104.03	3158.32	2296.77	2374.3	2116.25	2263.21	1862.69	1982.43	2451.42	2901.35	2254.34	2909.71	3105.03	3159.32	2297.77	2375.3	2117.25	2264.21	1863.69	1983.43	2452.42	2902.35	2255.34	-0.269645	0.38115	FALSE	0.0977608	9790	0.0449825	TRUE	0.00284177	0.0272326
BRADI_3g40210v3	I1I8I9;	KQJ98956;	3-hydroxy-3-methylglutaryl coenzyme A reductase (HMG-CoA reductase) (EC 1.1.1.34)	coenzyme A metabolic process [GO:0015936]; isoprenoid biosynthetic process [GO:0008299]; sterol biosynthetic process [GO:0016126];GO:0004420; GO:0005778; GO:0005789; GO:0008299; GO:0015936; GO:0016021; GO:0016126; GO:0042282; GO:0050661;endoplasmic reticulum membrane [GO:0005789]; integral component of membrane [GO:0016021]; peroxisomal membrane [GO:0005778]; hydroxymethylglutaryl-CoA reductase (…	1536.29	1595.59	1661.61	1315.89	1176.2	1027.83	1379.42	741.68	1056.7	1957.96	1615.74	1282.95	1537.29	1596.59	1662.61	1316.89	1177.2	1028.83	1380.42	742.68	1057.7	1958.96	1616.74	1283.95	0.0188776	0.069169	FALSE	0.924525	21246	0.0976199	FALSE	0.058219	0.149897
BRADI_3g42010v3	I1I969;	KQJ99250;	3-hydroxy-3-methylglutaryl coenzyme A synthase (HMG-CoA synthase) (EC 2.3.3.10)	acetyl-CoA metabolic process [GO:0006084]; farnesyl diphosphate biosynthetic process, mevalonate pathway [GO:0010142]; sterol biosynthetic process [GO:0016126];GO:0004421; GO:0006084; GO:0010142; GO:0016126;hydroxymethylglutaryl-CoA synthase activity [GO:0004421]; acetyl-CoA metabolic process [GO:0006084]; farnesyl diphosphate biosynthetic process, mevalonate pathway [GO:0010142]; sterol biosynth…	2827.15	2828.34	3795.06	2674.96	2146.92	2199.12	2698.15	1802.3	2667.34	2376.11	2009.08	1931.65	2828.15	2829.34	3796.06	2675.96	2147.92	2200.12	2699.15	1803.3	2668.34	2377.11	2010.08	1932.65	-0.580969	0.65908	FALSE	0.0668015	8127	0.0373415	FALSE	0.0832531	0.185914
BRADI_1g77290v3	I1HAG2;	KQK23961;KQK23962;	3-hydroxy-3-methylglutaryl coenzyme A synthase (HMG-CoA synthase) (EC 2.3.3.10)	acetyl-CoA metabolic process [GO:0006084]; farnesyl diphosphate biosynthetic process, mevalonate pathway [GO:0010142]; sterol biosynthetic process [GO:0016126];GO:0004421; GO:0006084; GO:0010142; GO:0016126;hydroxymethylglutaryl-CoA synthase activity [GO:0004421]; acetyl-CoA metabolic process [GO:0006084]; farnesyl diphosphate biosynthetic process, mevalonate pathway [GO:0010142]; sterol biosynth…	2215.46	3595.42	4124.84	3096.33	2620.57	1562.64	3408.73	2496.8	2956.59	3410.58	1633.21	2924.19	2216.46	3596.42	4125.84	3097.33	2621.57	1563.64	3409.73	2497.8	2957.59	3411.58	1634.21	2925.19	-0.318305	0.26447	FALSE	0.446819	17017	0.0781888	FALSE	0.635382	0.710719
BRADI_1g32590v3	I1GW44;	KQK17118;KQK17121;KQK17124;	3-hydroxyisobutyrate dehydrogenase (HIBADH) (EC 1.1.1.31)	leucine metabolic process [GO:0006551]; valine catabolic process [GO:0006574];GO:0006551; GO:0006574; GO:0008442; GO:0016616; GO:0043621; GO:0050661; GO:0051287;3-hydroxyisobutyrate dehydrogenase activity [GO:0008442]; NAD binding [GO:0051287]; NADP binding [GO:0050661]; oxidoreductase activity, acting on the CH-OH group of donors, NAD or NADP as acceptor [GO:0016616]; protein self-association [G…	269.888	309.975	191.529	386.825	348.251	314.06	413.447	475.581	376.566	519.217	590.416	423.384	270.888	310.975	192.529	387.825	349.251	315.06	414.447	476.581	377.566	520.217	591.416	424.384	0.988058	1.0908	FALSE	0.0160298	3361	0.0154429	TRUE	0.00551249	0.0384285
BRADI_5g26890v3	I1J3L6;	KQJ85415;	3-isopropylmalate dehydrogenase (EC 1.1.1.85)	leucine biosynthetic process [GO:0009098];GO:0000287; GO:0003862; GO:0005737; GO:0009098; GO:0051287;cytoplasm [GO:0005737]; 3-isopropylmalate dehydrogenase activity [GO:0003862]; magnesium ion binding [GO:0000287]; NAD binding [GO:0051287]; leucine biosynthetic process [GO:0009098]	1949.28	2221.25	2089.06	1626.74	1680.07	1681.72	1770.11	1434.29	1652.93	1670.61	1477.7	1626.22	1950.28	2222.25	2090.06	1627.74	1681.07	1682.72	1771.11	1435.29	1653.93	1671.61	1478.7	1627.22	-0.390493	0.46439	TRUE	0.00885473	2218	0.0101911	TRUE	0.00514602	0.0370486
BRADI_2g15720v3	I1HG61;	KQK04750;	3-ketoacyl-CoA synthase (EC 2.3.1.-)	fatty acid biosynthetic process [GO:0006633];GO:0006633; GO:0016021; GO:0016747;integral component of membrane [GO:0016021]; transferase activity, transferring acyl groups other than amino-acyl groups [GO:0016747]; fatty acid biosynthetic process [GO:0006633]	744.417	247.123	573.318	2068.82	1653.63	984.66	2767.69	2535.49	1736.84	5493.39	4787.36	4703.96	745.417	248.123	574.318	2069.82	1654.63	985.66	2768.69	2536.49	1737.84	5494.39	4788.36	4704.96	3.25691	4.0481	TRUE	0.000398065	198	0.000909759	TRUE	0.000358885	0.00988704
BRADI_4g14937v3	I1IKR3;	KQJ88016;	3-ketoacyl-CoA synthase (EC 2.3.1.-)	fatty acid biosynthetic process [GO:0006633];GO:0006633; GO:0016021; GO:0016747;integral component of membrane [GO:0016021]; transferase activity, transferring acyl groups other than amino-acyl groups [GO:0016747]; fatty acid biosynthetic process [GO:0006633]	1081.04	839.932	886.613	1467.86	1547.87	1404.57	1555.17	1751.35	1365.73	2288.91	2159.59	1845.42	1082.04	840.932	887.613	1468.86	1548.87	1405.57	1556.17	1752.35	1366.73	2289.91	2160.59	1846.42	1.16378	1.3492	TRUE	0.00385348	1177	0.00540801	TRUE	0.000136063	0.00626422
BRADI_3g56970v3	A0A0Q3FRA1;	KQK01599;	3-ketoacyl-CoA synthase (EC 2.3.1.-)	fatty acid biosynthetic process [GO:0006633];GO:0006633; GO:0016021; GO:0016747;integral component of membrane [GO:0016021]; transferase activity, transferring acyl groups other than amino-acyl groups [GO:0016747]; fatty acid biosynthetic process [GO:0006633]	8.15597	0	2.5368	10.3614	14.3531	10.4455	15.1724	39.6318	5.45747	31.7079	60.7048	63.4241	9.15597	1	3.5368	11.3614	15.3531	11.4455	16.1724	40.6318	6.45747	32.7079	61.7048	64.4241	3.53606	1.5426	FALSE	0.0353434	5640	0.0259144	FALSE	0.0132473	0.0620612
BRADI_3g20850v3	A0A2K2CYI6;	PNT67097;	3-ketoacyl-CoA synthase (EC 2.3.1.-)	fatty acid biosynthetic process [GO:0006633];GO:0006633; GO:0016020; GO:0016747;membrane [GO:0016020]; transferase activity, transferring acyl groups other than amino-acyl groups [GO:0016747]; fatty acid biosynthetic process [GO:0006633]	109.735	82.8504	143.329	188.232	197.922	122.56	117.586	106.628	107.103	437.965	329.303	254.253	110.735	83.8504	144.329	189.232	198.922	123.56	118.586	107.628	108.103	438.965	330.303	255.253	1.59595	1.2575	FALSE	0.0395836	6061	0.0278487	TRUE	0.00124998	0.0185317
BRADI_1g68430v3	A0A2K2DU04;	PNT77754;PNT77755;	3-ketoacyl-CoA synthase (EC 2.3.1.-)	fatty acid biosynthetic process [GO:0006633];GO:0006633; GO:0016021; GO:0016747;integral component of membrane [GO:0016021]; transferase activity, transferring acyl groups other than amino-acyl groups [GO:0016747]; fatty acid biosynthetic process [GO:0006633]	345.516	205.698	438.867	637.225	594.52	327.988	1025.4	672.796	431.822	1926.25	153.841	1073.2	346.516	206.698	439.867	638.225	595.52	328.988	1026.4	673.796	432.822	1927.25	154.841	1074.2	1.66825	1.3889	FALSE	0.293381	14941	0.0686501	FALSE	0.575822	0.663711
BRADI_3g55040v3	I1IDS8;	KQK01305;PNT69424;	3-ketoacyl-CoA synthase (EC 2.3.1.-)	fatty acid biosynthetic process [GO:0006633];GO:0006633; GO:0016020; GO:0016747;membrane [GO:0016020]; transferase activity, transferring acyl groups other than amino-acyl groups [GO:0016747]; fatty acid biosynthetic process [GO:0006633]	93.4229	32.8545	71.0305	39.7186	61.9449	20.1946	12.6436	30.1956	24.5586	31.7079	53.2206	41.7264	94.4229	33.8545	72.0305	40.7186	62.9449	21.1946	13.6436	31.1956	25.5586	32.7079	54.2206	42.7264	-0.627543	0.47757	FALSE	0.314001	15253	0.0700836	FALSE	0.129041	0.246203
BRADI_1g69637v3	I1H7Z5;	KQK22844;	3-ketoacyl-CoA synthase (EC 2.3.1.-)	fatty acid biosynthetic process [GO:0006633];GO:0006633; GO:0016021; GO:0016747;integral component of membrane [GO:0016021]; transferase activity, transferring acyl groups other than amino-acyl groups [GO:0016747]; fatty acid biosynthetic process [GO:0006633]	416.696	327.116	367.837	373.01	455.522	454.726	226.321	435.949	275.602	275.462	395.828	323.797	417.696	328.116	368.837	374.01	456.522	455.726	227.321	436.949	276.602	276.462	396.828	324.797	-0.159351	0.33117	FALSE	0.426358	16768	0.0770447	FALSE	0.271064	0.400847
BRADI_2g16050v3	I1HG96;	KQK04806;	3-ketoacyl-CoA synthase (EC 2.3.1.-)	fatty acid biosynthetic process [GO:0006633];GO:0006633; GO:0016021; GO:0016747;integral component of membrane [GO:0016021]; transferase activity, transferring acyl groups other than amino-acyl groups [GO:0016747]; fatty acid biosynthetic process [GO:0006633]	1487.35	1557.02	1177.08	1521.4	1195.08	1318.22	1250.46	967.204	1230.66	1436.76	1691.42	1447.63	1488.35	1558.02	1178.08	1522.4	1196.08	1319.22	1251.46	968.204	1231.66	1437.76	1692.42	1448.63	0.11621	0.052993	FALSE	0.460837	17182	0.0789469	FALSE	0.123469	0.239467
BRADI_3g07730v3	I1HYL0;	KQJ93957;PNT66146;	3-ketoacyl-CoA synthase (EC 2.3.1.-)	fatty acid biosynthetic process [GO:0006633];GO:0006633; GO:0016021; GO:0016747;integral component of membrane [GO:0016021]; transferase activity, transferring acyl groups other than amino-acyl groups [GO:0016747]; fatty acid biosynthetic process [GO:0006633]	4956.6	5022.45	5427.49	609.594	611.14	3206.76	7247.34	4747.32	5151.85	850.168	6366.52	4328.42	4957.6	5023.45	5428.49	610.594	612.14	3207.76	7248.34	4748.32	5152.85	851.168	6367.52	4329.42	-0.416169	0.049844	FALSE	0.508339	17710	0.0813729	FALSE	0.0767407	0.176596
BRADI_1g44010v3	I1GZ69;	KQK18678;	3-ketoacyl-CoA synthase (EC 2.3.1.-)	fatty acid biosynthetic process [GO:0006633];GO:0006633; GO:0016021; GO:0016747;integral component of membrane [GO:0016021]; transferase activity, transferring acyl groups other than amino-acyl groups [GO:0016747]; fatty acid biosynthetic process [GO:0006633]	117.891	115.705	81.1777	101.887	78.5643	104.455	80.9194	139.655	105.739	126.832	75.6731	70.6567	118.891	116.705	82.1777	102.887	79.5643	105.455	81.9194	140.655	106.739	127.832	76.6731	71.6567	-0.202488	0.12351	FALSE	0.559453	18222	0.0837254	FALSE	0.77766	0.822615
BRADI_2g07470v3	I1HDG1;	KQK03374;	3-methyl-2-oxobutanoate hydroxymethyltransferase (EC 2.1.2.11)	pantothenate biosynthetic process [GO:0015940];GO:0000287; GO:0003864; GO:0005739; GO:0015940;mitochondrion [GO:0005739]; 3-methyl-2-oxobutanoate hydroxymethyltransferase activity [GO:0003864]; magnesium ion binding [GO:0000287]; pantothenate biosynthetic process [GO:0015940]	269.147	414.252	252.412	265.942	335.409	275.76	247.816	347.25	279.695	303.207	430.754	305.994	270.147	415.252	253.412	266.942	336.409	276.76	248.816	348.25	280.695	304.207	431.754	306.994	0.151769	0.16028	FALSE	0.629764	18878	0.0867396	FALSE	0.714704	0.773189
BRADI_3g07140v3	I1HYC9;	KQJ93865;	3-oxoacyl-[acyl-carrier-protein] synthase	fatty acid biosynthetic process [GO:0006633]; thylakoid membrane organization [GO:0010027];GO:0006633; GO:0010027; GO:0016747;transferase activity, transferring acyl groups other than amino-acyl groups [GO:0016747]; fatty acid biosynthetic process [GO:0006633]; thylakoid membrane organization [GO:0010027]	507.153	509.959	550.486	426.543	406.419	476.313	469.079	297.238	517.778	406.257	427.428	461.216	508.153	510.959	551.486	427.543	407.419	477.313	470.079	298.238	518.778	407.257	428.428	462.216	-0.275134	0.30739	TRUE	0.0133951	2987	0.0137245	FALSE	0.358068	0.481674
BRADI_1g46610v3	I1H029;	KQK19146;	3-oxoacyl-[acyl-carrier-protein] synthase	fatty acid biosynthetic process [GO:0006633];GO:0006633; GO:0016747;transferase activity, transferring acyl groups other than amino-acyl groups [GO:0016747]; fatty acid biosynthetic process [GO:0006633]	4338.97	4578.2	5818.16	3229.3	2677.23	3169.16	3312.64	2166.54	3179.66	2897.31	2275.18	2366.16	4339.97	4579.2	5819.16	3230.3	2678.23	3170.16	3313.64	2167.54	3180.66	2898.31	2276.18	2367.16	-0.966621	1.1587	FALSE	0.0216938	4095	0.0188155	TRUE	0.00501301	0.036526
BRADI_1g53740v3	I1H2J4;	KQK20310;	40S ribosomal protein S12	translation [GO:0006412];GO:0003735; GO:0006412; GO:0022627;cytosolic small ribosomal subunit [GO:0022627]; structural constituent of ribosome [GO:0003735]; translation [GO:0006412]	8153	10242	11181	7132.08	6611.49	6780.5	6942.63	3717.84	7233.2	6591.28	5873.39	4992.7	8154	10243	11182	7133.08	6612.49	6781.5	6943.63	3718.84	7234.2	6592.28	5874.39	4993.7	-0.760489	0.99618	FALSE	0.0278765	4866	0.022358	FALSE	0.0511249	0.138118
BRADI_1g06520v3	A0A0Q3KP17;	KQK12873;	40S ribosomal protein S12	translation [GO:0006412];GO:0003735; GO:0005840; GO:0006412;ribosome [GO:0005840]; structural constituent of ribosome [GO:0003735]; translation [GO:0006412]	3830.34	5295.29	5717.96	3360.54	3940.3	3510.37	3799.42	2290.15	3635.36	3301.58	3080.14	3146.17	3831.34	5296.29	5718.96	3361.54	3941.3	3511.37	3800.42	2291.15	3636.36	3302.58	3081.14	3147.17	-0.639447	0.79729	FALSE	0.0884172	9403	0.0432044	FALSE	0.0593204	0.151478
BRADI_1g18190v3	I1GRA1;	KQK14707;	40S ribosomal protein S21	endonucleolytic cleavage in ITS1 to separate SSU-rRNA from 5.8S rRNA and LSU-rRNA from tricistronic rRNA transcript (SSU-rRNA, 5.8S rRNA, LSU-rRNA) [GO:0000447]; endonucleolytic cleavage to generate mature 3'-end of SSU-rRNA from (SSU-rRNA, 5.8S rRNA, LSU-rRNA) [GO:0000461]; translation [GO:0006412];GO:0000447; GO:0000461; GO:0003735; GO:0006412; GO:0022627;cytosolic small ribosomal subunit [GO:0…	229.85	381.398	438.867	202.047	157.884	205.428	180.804	66.0529	251.044	146.649	128.894	145.208	230.85	382.398	439.867	203.047	158.884	206.428	181.804	67.0529	252.044	147.649	129.894	146.208	-1.31338	1.2595	FALSE	0.076912	8776	0.0403235	FALSE	0.0834345	0.186071
BRADI_1g38010v3	I1GY20;	KQK18011;	40S ribosomal protein S24	translation [GO:0006412];GO:0003735; GO:0005840; GO:0006412;ribosome [GO:0005840]; structural constituent of ribosome [GO:0003735]; translation [GO:0006412]	9360.08	10834.8	11834.2	7641.52	8154.07	7692.74	8700.09	4671.83	7999.97	7867.52	7030.94	6660.09	9361.08	10835.8	11835.2	7642.52	8155.07	7693.74	8701.09	4672.83	8000.97	7868.52	7031.94	6661.09	-0.571058	0.74527	FALSE	0.0235385	4322	0.0198585	FALSE	0.0736576	0.172282
BRADI_3g08680v3	I1HYZ1;	KQJ94127;	40S ribosomal protein S24	translation [GO:0006412];GO:0003735; GO:0005840; GO:0006412;ribosome [GO:0005840]; structural constituent of ribosome [GO:0003735]; translation [GO:0006412]	5775.17	6452.34	7397.32	4403.59	4838.5	4785.42	5517.69	2685.52	4878.3	4692.77	4073.87	4180.43	5776.17	6453.34	7398.32	4404.59	4839.5	4786.42	5518.69	2686.52	4879.3	4693.77	4074.87	4181.43	-0.599941	0.76481	FALSE	0.0284405	4921	0.0226107	FALSE	0.101079	0.209973
BRADI_1g04070v3	I1GLN7;	KQK12499;	40S ribosomal protein S26	translation [GO:0006412];GO:0003729; GO:0003735; GO:0006412; GO:0022627;cytosolic small ribosomal subunit [GO:0022627]; mRNA binding [GO:0003729]; structural constituent of ribosome [GO:0003735]; translation [GO:0006412]	10597.6	11763.3	12926.3	9446.12	9142.16	9008.87	9280.44	5354.06	8763.34	8218.29	8044.63	7751.09	10598.6	11764.3	12927.3	9447.12	9143.16	9009.87	9281.44	5355.06	8764.34	8219.29	8045.63	7752.09	-0.555211	0.76235	FALSE	0.026601	4709	0.0216366	FALSE	0.0411051	0.121369
BRADI_2g53590v3	I1HSX3;	KQK10366;	40S ribosomal protein S26	translation [GO:0006412];GO:0003729; GO:0003735; GO:0006412; GO:0022627;cytosolic small ribosomal subunit [GO:0022627]; mRNA binding [GO:0003729]; structural constituent of ribosome [GO:0003735]; translation [GO:0006412]	3498.17	4256.8	4373.45	3003.07	3212.07	2768.75	3501.03	1498.46	2976.37	2931	2705.94	2895.26	3499.17	4257.8	4374.45	3004.07	3213.07	2769.75	3502.03	1499.46	2977.37	2932	2706.94	2896.26	-0.507253	0.6842	FALSE	0.041478	6226	0.0286069	FALSE	0.170489	0.295121
BRADI_5g08453v3	I1IX73;	PNT60941;	40S ribosomal protein S27	ribosomal small subunit assembly [GO:0000028]; translation [GO:0006412];GO:0000028; GO:0003735; GO:0006412; GO:0022627; GO:0046872;cytosolic small ribosomal subunit [GO:0022627]; metal ion binding [GO:0046872]; structural constituent of ribosome [GO:0003735]; ribosomal small subunit assembly [GO:0000028]; translation [GO:0006412]	6710.88	8825	9373.49	5363.74	5901.39	5518.69	6127.11	4151.9	5634.84	5069.3	4882.99	5090.06	6711.88	8826	9374.49	5364.74	5902.39	5519.69	6128.11	4152.9	5635.84	5070.3	4883.99	5091.06	-0.727544	0.87854	FALSE	0.0549762	7292	0.0335049	TRUE	0.00852051	0.0483421
BRADI_3g43475v3	I1I9P8;	KQJ99489;	40S ribosomal protein S27	ribosomal small subunit assembly [GO:0000028]; translation [GO:0006412];GO:0000028; GO:0003735; GO:0006412; GO:0022627; GO:0046872;cytosolic small ribosomal subunit [GO:0022627]; metal ion binding [GO:0046872]; structural constituent of ribosome [GO:0003735]; ribosomal small subunit assembly [GO:0000028]; translation [GO:0006412]	6021.33	8133.63	7590.12	5159.97	5714.8	5369.67	5766.77	4037.72	5786.97	5055.42	5543.26	4838.59	6022.33	8134.63	7591.12	5160.97	5715.8	5370.67	5767.77	4038.72	5787.97	5056.42	5544.26	4839.59	-0.494189	0.60214	FALSE	0.0679696	8196	0.0376585	FALSE	0.0468422	0.13124
BRADI_3g54495v3	I1H0L4;	KQK01212;KQK19402;	40S ribosomal protein S30	translation [GO:0006412];GO:0003735; GO:0005840; GO:0006412;ribosome [GO:0005840]; structural constituent of ribosome [GO:0003735]; translation [GO:0006412]	2544.66	3454.01	3371.41	1847.78	1932.38	2050.79	2173.44	767.158	1982.43	1478.38	1302.24	1454.3	2545.66	3455.01	3372.41	1848.78	1933.38	2051.79	2174.44	768.158	1983.43	1479.38	1303.24	1455.3	-1.14517	1.4493	FALSE	0.0242527	4406	0.0202444	FALSE	0.0465434	0.130723
BRADI_1g78170v3	I1HAS4;	KQK24108;	40S ribosomal protein S3a	translation [GO:0006412];GO:0003735; GO:0005829; GO:0006412; GO:0022627;cytosol [GO:0005829]; cytosolic small ribosomal subunit [GO:0022627]; structural constituent of ribosome [GO:0003735]; translation [GO:0006412]	9885.03	10313.5	11051.6	9211.26	9009.96	8260.97	8824	5038.9	9163.1	8033.98	7995.56	6766.35	9886.03	10314.5	11052.6	9212.26	9010.96	8261.97	8825	5039.9	9164.1	8034.98	7996.56	6767.35	-0.455034	0.64047	TRUE	0.00705043	1873	0.00860595	FALSE	0.152316	0.274058
BRADI_1g71200v3	I1H8I6;	KQK23087;	40S ribosomal protein S3a	translation [GO:0006412];GO:0003735; GO:0005829; GO:0006412; GO:0022627;cytosol [GO:0005829]; cytosolic small ribosomal subunit [GO:0022627]; structural constituent of ribosome [GO:0003735]; translation [GO:0006412]	10373.6	12036.2	13073.4	7358.31	8270.4	8527.68	9515.61	5062.49	8116.62	7903.19	7242.16	7657.63	10374.6	12037.2	13074.4	7359.31	8271.4	8528.68	9516.61	5063.49	8117.62	7904.19	7243.16	7658.63	-0.637848	0.80214	FALSE	0.0272179	4791	0.0220134	FALSE	0.0401821	0.119742
BRADI_3g01210v3	I1HW94;	KQJ92863;	40S ribosomal protein S3a	translation [GO:0006412];GO:0003735; GO:0005829; GO:0006412; GO:0022627;cytosol [GO:0005829]; cytosolic small ribosomal subunit [GO:0022627]; structural constituent of ribosome [GO:0003735]; translation [GO:0006412]	9327.46	9582.08	11134	8138.86	7990.9	7669.06	8483.89	4980.39	7761.89	8234.14	7423.44	7126.31	9328.46	9583.08	11135	8139.86	7991.9	7670.06	8484.89	4981.39	7762.89	8235.14	7424.44	7127.31	-0.398996	0.54932	FALSE	0.0302854	5085	0.0233643	FALSE	0.0918287	0.197838
BRADI_2g35620v3	I1HLR2;	KQK07461;	40S ribosomal protein S4	translation [GO:0006412];GO:0003735; GO:0006412; GO:0019843; GO:0022627;cytosolic small ribosomal subunit [GO:0022627]; rRNA binding [GO:0019843]; structural constituent of ribosome [GO:0003735]; translation [GO:0006412]	23648.6	27383.5	30487.3	21738.2	21851.4	21303.9	21700.3	12668	20753.4	19916.5	19304.1	17866.1	23649.6	27384.5	30488.3	21739.2	21852.4	21304.9	21701.3	12669	20754.4	19917.5	19305.1	17867.1	-0.513965	0.71314	FALSE	0.0441649	6453	0.0296499	FALSE	0.061952	0.155498
BRADI_1g21320v3	I1GSB2;	KQK15221;	40S ribosomal protein S6	translation [GO:0006412];GO:0003735; GO:0005840; GO:0006412;ribosome [GO:0005840]; structural constituent of ribosome [GO:0003735]; translation [GO:0006412]	2635.12	2916.91	3693.59	2122.36	2359.2	2167.78	2473.1	1217.26	2083.39	1999.58	1647.34	1872.12	2636.12	2917.91	3694.59	2123.36	2360.2	2168.78	2474.1	1218.26	2084.39	2000.58	1648.34	1873.12	-0.744034	0.94964	FALSE	0.048014	6758	0.0310513	FALSE	0.0578854	0.149391
BRADI_1g65150v3	I1H6F7;	KQK22091;KQK22092;	40S ribosomal protein S7	translation [GO:0006412];GO:0003735; GO:0005840; GO:0006412;ribosome [GO:0005840]; structural constituent of ribosome [GO:0003735]; translation [GO:0006412]	16352	19369.9	20782.8	13829	12243.2	13330.5	13660.2	7727.25	14061.2	13402.5	11808.3	10692.5	16353	19370.9	20783.8	13830	12244.2	13331.5	13661.2	7728.25	14062.2	13403.5	11809.3	10693.5	-0.654205	0.85526	FALSE	0.0168623	3485	0.0160127	FALSE	0.0469879	0.131513
BRADI_3g23310v3	I1I3N2;	KQJ96484;	40S ribosomal protein S7	ribosomal small subunit biogenesis [GO:0042274]; rRNA processing [GO:0006364]; translation [GO:0006412];GO:0003735; GO:0006364; GO:0006412; GO:0022627; GO:0032040; GO:0042274;cytosolic small ribosomal subunit [GO:0022627]; small-subunit processome [GO:0032040]; structural constituent of ribosome [GO:0003735]; ribosomal small subunit biogenesis [GO:0042274]; rRNA processing [GO:0006364]; translati…	2860.52	3364.01	3730.37	2205.25	2589.6	2501.34	2425.05	1698.5	2373.32	2332.51	2355.84	2398.99	2861.52	3365.01	3731.37	2206.25	2590.6	2502.34	2426.05	1699.5	2374.32	2333.51	2356.84	2399.99	-0.489987	0.63013	FALSE	0.0622487	7827	0.0359631	FALSE	0.0157132	0.0680837
BRADI_1g51357v3	I1H1R3;	KQK19932;	40S ribosomal protein S8	maturation of SSU-rRNA from tricistronic rRNA transcript (SSU-rRNA, 5.8S rRNA, LSU-rRNA) [GO:0000462]; translation [GO:0006412];GO:0000462; GO:0003735; GO:0006412; GO:0022627;cytosolic small ribosomal subunit [GO:0022627]; structural constituent of ribosome [GO:0003735]; maturation of SSU-rRNA from tricistronic rRNA transcript (SSU-rRNA, 5.8S rRNA, LSU-rRNA) [GO:0000462]; translation [GO:0006412]	13919.3	15960.1	17265.5	10877.7	10580.5	10812.5	11084.7	6773.26	11453.2	10186.2	9943.94	8816.51	13920.3	15961.1	17266.5	10878.7	10581.5	10813.5	11085.7	6774.26	11454.2	10187.2	9944.94	8817.51	-0.70365	0.90143	TRUE	0.0137253	3047	0.0140002	FALSE	0.0172662	0.0719749
BRADI_3g43560v3	I1I9Q8;	KQJ99504;	40S ribosomal protein S8	maturation of SSU-rRNA from tricistronic rRNA transcript (SSU-rRNA, 5.8S rRNA, LSU-rRNA) [GO:0000462]; translation [GO:0006412];GO:0000462; GO:0003735; GO:0006412; GO:0022627;cytosolic small ribosomal subunit [GO:0022627]; structural constituent of ribosome [GO:0003735]; maturation of SSU-rRNA from tricistronic rRNA transcript (SSU-rRNA, 5.8S rRNA, LSU-rRNA) [GO:0000462]; translation [GO:0006412]	19373.4	21262.6	24305.1	14685.5	15480.9	14967.7	16156.1	8551.97	15291.2	14908.6	12407.9	13434.2	19374.4	21263.6	24306.1	14686.5	15481.9	14968.7	16157.1	8552.97	15292.2	14909.6	12408.9	13435.2	-0.672265	0.8868	FALSE	0.0158272	3337	0.0153327	FALSE	0.04031	0.119949
BRADI_1g23780v3	I1GT43;	KQK15576;	40S ribosomal protein SA	endonucleolytic cleavage in ITS1 to separate SSU-rRNA from 5.8S rRNA and LSU-rRNA from tricistronic rRNA transcript (SSU-rRNA, 5.8S rRNA, LSU-rRNA) [GO:0000447]; endonucleolytic cleavage to generate mature 3'-end of SSU-rRNA from (SSU-rRNA, 5.8S rRNA, LSU-rRNA) [GO:0000461]; ribosomal small subunit assembly [GO:0000028]; rRNA export from nucleus [GO:0006407]; translation [GO:0006412];GO:0000028; …	9053.86	10390.6	11802.5	7979.99	7391.09	7494.28	7649.41	4325.52	7255.71	7338.39	6435.54	6044.76	9054.86	10391.6	11803.5	7980.99	7392.09	7495.28	7650.41	4326.52	7256.71	7339.39	6436.54	6045.76	-0.656773	0.88776	FALSE	0.0247085	4470	0.0205385	FALSE	0.0324829	0.105312
BRADI_1g20880v3	I1GS61;	KQK15134;	40S ribosomal protein SA	endonucleolytic cleavage in ITS1 to separate SSU-rRNA from 5.8S rRNA and LSU-rRNA from tricistronic rRNA transcript (SSU-rRNA, 5.8S rRNA, LSU-rRNA) [GO:0000447]; endonucleolytic cleavage to generate mature 3'-end of SSU-rRNA from (SSU-rRNA, 5.8S rRNA, LSU-rRNA) [GO:0000461]; ribosomal small subunit assembly [GO:0000028]; rRNA export from nucleus [GO:0006407]; translation [GO:0006412];GO:0000028; …	10638.3	11869	13801.5	9242.35	8572.57	8249.83	9639.52	4803.94	8642.59	8362.95	7206.4	7364.99	10639.3	11870	13802.5	9243.35	8573.57	8250.83	9640.52	4804.94	8643.59	8363.95	7207.4	7365.99	-0.662743	0.87151	FALSE	0.0274262	4814	0.0221191	FALSE	0.0659423	0.161056
BRADI_1g60310v3	I1H4Q7;	KQK21344;	40S ribosomal protein SA	endonucleolytic cleavage in ITS1 to separate SSU-rRNA from 5.8S rRNA and LSU-rRNA from tricistronic rRNA transcript (SSU-rRNA, 5.8S rRNA, LSU-rRNA) [GO:0000447]; endonucleolytic cleavage to generate mature 3'-end of SSU-rRNA from (SSU-rRNA, 5.8S rRNA, LSU-rRNA) [GO:0000461]; ribosomal small subunit assembly [GO:0000028]; rRNA export from nucleus [GO:0006407]; translation [GO:0006412];GO:0000028; …	4474.66	4492.49	5308.26	4284.43	3684.97	3792.4	3771.6	2628.91	3900.05	3965.47	3941.65	3501.12	4475.66	4493.49	5309.26	4285.43	3685.97	3793.4	3772.6	2629.91	3901.05	3966.47	3942.65	3502.12	-0.32338	0.4584	FALSE	0.0531172	7161	0.032903	FALSE	0.0717873	0.16967
BRADI_1g72480v3	I1H8Z2;	KQK23288;	40S ribosomal protein SA	endonucleolytic cleavage in ITS1 to separate SSU-rRNA from 5.8S rRNA and LSU-rRNA from tricistronic rRNA transcript (SSU-rRNA, 5.8S rRNA, LSU-rRNA) [GO:0000447]; endonucleolytic cleavage to generate mature 3'-end of SSU-rRNA from (SSU-rRNA, 5.8S rRNA, LSU-rRNA) [GO:0000461]; ribosomal small subunit assembly [GO:0000028]; rRNA export from nucleus [GO:0006407]; translation [GO:0006412];GO:0000028; …	1716.46	1727	2184.19	1447.14	1560.71	1453.31	1705.63	1021.93	1639.29	1547.74	1678.94	1560.57	1717.46	1728	2185.19	1448.14	1561.71	1454.31	1706.63	1022.93	1640.29	1548.74	1679.94	1561.57	-0.2332	0.28228	FALSE	0.205316	13214	0.0607149	FALSE	0.25518	0.385221
BRADI_1g20790v3	A0A0Q3GVX8;	KQK15119;	4-alpha-glucanotransferase (EC 2.4.1.25) (Amylomaltase) (Disproportionating enzyme)	glucose metabolic process [GO:0006006]; maltose catabolic process [GO:0000025]; starch catabolic process [GO:0005983];GO:0000025; GO:0004134; GO:0005983; GO:0006006; GO:0009507; GO:0102500;chloroplast [GO:0009507]; 4-alpha-glucanotransferase activity [GO:0004134]; beta-maltose 4-alpha-glucanotransferase activity [GO:0102500]; glucose metabolic process [GO:0006006]; maltose catabolic process [GO:0…	151.256	65.709	83.7145	84.6179	92.162	62.6728	117.586	23.5903	103.692	116.923	106.441	81.2274	152.256	66.709	84.7145	85.6179	93.162	63.6728	118.586	24.5903	104.692	117.923	107.441	82.2274	0.0184651	0.023194	FALSE	0.966279	21542	0.09898	FALSE	0.75709	0.80617
BRADI_1g29550v3	I1GV40;	KQK16620;KQK16621;	4-hydroxy-4-methyl-2-oxoglutarate aldolase (HMG aldolase) (EC 4.1.1.112) (EC 4.1.3.17) (Oxaloacetate decarboxylase)	regulation of RNA metabolic process [GO:0051252];GO:0008428; GO:0008948; GO:0046872; GO:0047443; GO:0051252;4-hydroxy-4-methyl-2-oxoglutarate aldolase activity [GO:0047443]; metal ion binding [GO:0046872]; oxaloacetate decarboxylase activity [GO:0008948]; ribonuclease inhibitor activity [GO:0008428]; regulation of RNA metabolic process [GO:0051252]	22.2435	259.979	36.7837	214.135	23.4182	200.553	218.735	16.985	240.129	35.6714	209.556	1407.57	23.2435	260.979	37.7837	215.135	24.4182	201.553	219.735	17.985	241.129	36.6714	210.556	1408.57	2.36237	1.5783	FALSE	0.411442	16593	0.0762406	FALSE	0.761722	0.809597
BRADI_1g32490v3	I1GW34;	KQK17102;	4-hydroxy-4-methyl-2-oxoglutarate aldolase (HMG aldolase) (EC 4.1.1.112) (EC 4.1.3.17) (Oxaloacetate decarboxylase)	regulation of RNA metabolic process [GO:0051252];GO:0008428; GO:0008948; GO:0046872; GO:0047443; GO:0051252;4-hydroxy-4-methyl-2-oxoglutarate aldolase activity [GO:0047443]; metal ion binding [GO:0046872]; oxaloacetate decarboxylase activity [GO:0008948]; ribonuclease inhibitor activity [GO:0008428]; regulation of RNA metabolic process [GO:0051252]	1394.67	1288.47	1723.76	1113.85	1094.61	922.683	1523.56	830.38	1234.75	1543.78	1193.31	1423.7	1395.67	1289.47	1724.76	1114.85	1095.61	923.683	1524.56	831.38	1235.75	1544.78	1194.31	1424.7	-0.082848	0.031102	FALSE	0.64954	19048	0.0875207	FALSE	0.193692	0.321745
BRADI_3g05060v3	I1HXM3;	KQJ93508;	4-hydroxyphenylpyruvate dioxygenase	tyrosine catabolic process [GO:0006572];GO:0003868; GO:0005829; GO:0006572; GO:0046872;cytosol [GO:0005829]; 4-hydroxyphenylpyruvate dioxygenase activity [GO:0003868]; metal ion binding [GO:0046872]; tyrosine catabolic process [GO:0006572]	271.371	334.259	237.191	409.274	368.648	307.793	685.286	388.769	390.891	1167.25	789.162	772.773	272.371	335.259	238.191	410.274	369.648	308.793	686.286	389.769	391.891	1168.25	790.162	773.773	1.69163	1.8836	FALSE	0.0343677	5523	0.0253768	TRUE	0.00140365	0.0194209
BRADI_5g18987v3	A0A0Q3E8D2;	KQJ84142;	4-hydroxy-tetrahydrodipicolinate synthase (HTPA synthase) (EC 4.3.3.7)	lysine biosynthetic process via diaminopimelate [GO:0009089];GO:0008840; GO:0009089;4-hydroxy-tetrahydrodipicolinate synthase [GO:0008840]; lysine biosynthetic process via diaminopimelate [GO:0009089]	687.326	857.074	823.193	704.574	697.258	779.232	548.734	669.022	707.425	507.326	636.984	581.388	688.326	858.074	824.193	705.574	698.258	780.232	549.734	670.022	708.425	508.326	637.984	582.388	-0.455562	0.558	FALSE	0.0331457	5387	0.0247519	FALSE	0.0333803	0.107199
BRADI_2g49030v3	I1HR94;	KQK09604;	50S ribosomal protein L20	ribosomal large subunit assembly [GO:0000027]; translation [GO:0006412];GO:0000027; GO:0003735; GO:0005840; GO:0006412; GO:0019843;ribosome [GO:0005840]; rRNA binding [GO:0019843]; structural constituent of ribosome [GO:0003735]; ribosomal large subunit assembly [GO:0000027]; translation [GO:0006412]	381.106	478.533	551.755	279.757	324.833	366.288	262.988	278.366	330.177	283.389	295.208	254.809	382.106	479.533	552.755	280.757	325.833	367.288	263.988	279.366	331.177	284.389	296.208	255.809	-0.757908	0.79765	FALSE	0.0529415	7151	0.032857	TRUE	0.00582408	0.0395848
BRADI_2g19080v3	I1HHB8;	KQK05265;PNT70849;	50S ribosomal protein L20	ribosomal large subunit assembly [GO:0000027]; translation [GO:0006412];GO:0000027; GO:0003735; GO:0005840; GO:0006412; GO:0019843;ribosome [GO:0005840]; rRNA binding [GO:0019843]; structural constituent of ribosome [GO:0003735]; ribosomal large subunit assembly [GO:0000027]; translation [GO:0006412]	353.672	467.105	575.855	473.17	443.435	343.308	290.804	270.817	298.797	453.819	318.492	346.051	354.672	468.105	576.855	474.17	444.435	344.308	291.804	271.817	299.797	454.819	319.492	347.051	-0.319795	0.4953	FALSE	0.301328	15070	0.0692428	FALSE	0.0552262	0.14504
BRADI_2g44440v3	I1HPQ6;	KQK08876;	50S ribosomal protein L31	translation [GO:0006412];GO:0003735; GO:0005840; GO:0006412;ribosome [GO:0005840]; structural constituent of ribosome [GO:0003735]; translation [GO:0006412]	284.717	267.121	247.338	212.408	264.399	212.391	230.114	269.873	206.02	142.685	173.799	141.313	285.717	268.121	248.338	213.408	265.399	213.391	231.114	270.873	207.02	143.685	174.799	142.313	-0.799788	0.71552	TRUE	0.00167736	591	0.00271549	TRUE	0.00177156	0.0218089
BRADI_1g30811v3	I1GKA2;	KQK16819;	50S ribosomal protein L35	translation [GO:0006412];GO:0003735; GO:0005840; GO:0006412; GO:0009507;chloroplast [GO:0009507]; ribosome [GO:0005840]; structural constituent of ribosome [GO:0003735]; translation [GO:0006412]	84.5255	141.417	156.013	108.794	125.401	112.115	79.655	106.628	105.056	99.0871	128.062	107.376	85.5255	142.417	157.013	109.794	126.401	113.115	80.655	107.628	106.056	100.087	129.062	108.376	-0.189699	0.19361	FALSE	0.554993	18179	0.0835278	FALSE	0.518923	0.617791
BRADI_1g05660v3	I1GM96;	KQK12727;	5'-3' exoribonuclease (EC 3.1.13.-)	mRNA processing [GO:0006397];GO:0003676; GO:0004534; GO:0005634; GO:0006397; GO:0008270;nucleus [GO:0005634]; 5'-3' exoribonuclease activity [GO:0004534]; nucleic acid binding [GO:0003676]; zinc ion binding [GO:0008270]; mRNA processing [GO:0006397]	2346.69	2412.66	2455.63	2426.29	2409.05	2721.39	2599.53	3034.66	2197.31	2934.96	2596.17	2914.17	2347.69	2413.66	2456.63	2427.29	2410.05	2722.39	2600.53	3035.66	2198.31	2935.96	2597.17	2915.17	0.227065	0.27734	FALSE	0.0550809	7307	0.0335738	FALSE	0.302262	0.431203
BRADI_2g56440v3	A0A2K2DG71;	PNT73282;	5'-3' exoribonuclease (EC 3.1.13.-)	mRNA processing [GO:0006397];GO:0003676; GO:0004534; GO:0005634; GO:0006397; GO:0008270;nucleus [GO:0005634]; 5'-3' exoribonuclease activity [GO:0004534]; nucleic acid binding [GO:0003676]; zinc ion binding [GO:0008270]; mRNA processing [GO:0006397]	1866.23	1741.29	1530.96	2124.08	2032.1	2456.77	2031.83	2001.4	2146.15	1942.11	2562.07	2548.09	1867.23	1742.29	1531.96	2125.08	2033.1	2457.77	2032.83	2002.4	2147.15	1943.11	2563.07	2549.09	0.456517	0.48168	FALSE	0.0704806	8375	0.038481	FALSE	0.0351279	0.110617
BRADI_4g25132v3	A0A2K2CQ52;	PNT64151;	5'-3' exoribonuclease (EC 3.1.13.-)	mRNA processing [GO:0006397];GO:0003676; GO:0004534; GO:0005634; GO:0006397;nucleus [GO:0005634]; 5'-3' exoribonuclease activity [GO:0004534]; nucleic acid binding [GO:0003676]; mRNA processing [GO:0006397]	591.678	669.946	366.568	597.506	671.574	983.267	839.538	1584.33	837.722	505.344	629.5	715.469	592.678	670.946	367.568	598.506	672.574	984.267	840.538	1585.33	838.722	506.344	630.5	716.469	0.18418	0.40804	FALSE	0.540968	18049	0.0829305	FALSE	0.0910014	0.196698
BRADI_1g23560v3	A0A2K2DKS2;	PNT74878;	5-formyltetrahydrofolate cyclo-ligase (EC 6.3.3.2)	0;GO:0005524; GO:0030272; GO:0046872;5-formyltetrahydrofolate cyclo-ligase activity [GO:0030272]; ATP binding [GO:0005524]; metal ion binding [GO:0046872]	1166.3	1545.59	1505.59	1179.47	1115.01	1278.53	1012.76	1161.59	1197.23	1107.79	1039.46	981.961	1167.3	1546.59	1506.59	1180.47	1116.01	1279.53	1013.76	1162.59	1198.23	1108.79	1040.46	982.961	-0.430223	0.50585	FALSE	0.0840309	9152	0.0420511	FALSE	0.0382529	0.116227
BRADI_1g10780v3	I1GP05;	KQK13532;KQK13533;	6,7-dimethyl-8-ribityllumazine synthase (DMRL synthase) (EC 2.5.1.78)	riboflavin biosynthetic process [GO:0009231];GO:0000906; GO:0005622; GO:0009231; GO:0009349;intracellular [GO:0005622]; riboflavin synthase complex [GO:0009349]; 6,7-dimethyl-8-ribityllumazine synthase activity [GO:0000906]; riboflavin biosynthetic process [GO:0009231]	1247.86	1529.88	1459.93	1169.11	1407.36	1134.38	1160.69	804.902	1348.68	1147.43	1072.73	951.362	1248.86	1530.88	1460.93	1170.11	1408.36	1135.38	1161.69	805.902	1349.68	1148.43	1073.73	952.362	-0.417754	0.53919	FALSE	0.0314266	5209	0.023934	FALSE	0.186687	0.313579
BRADI_3g48435v3	A0A0Q3JP47;	KQK00225;	6,7-dimethyl-8-ribityllumazine synthase (DMRL synthase) (EC 2.5.1.78)	riboflavin biosynthetic process [GO:0009231];GO:0000906; GO:0009231; GO:0009349;riboflavin synthase complex [GO:0009349]; 6,7-dimethyl-8-ribityllumazine synthase activity [GO:0000906]; riboflavin biosynthetic process [GO:0009231]	229.85	218.554	324.711	214.135	219.074	177.573	245.287	126.444	247.633	202.138	217.872	212.526	230.85	219.554	325.711	215.135	220.074	178.573	246.287	127.444	248.633	203.138	218.872	213.526	-0.288296	0.2587	FALSE	0.297659	15014	0.0689855	FALSE	0.559625	0.651076
BRADI_3g14340v3	I1I0P9;	KQJ94958;	60S acidic ribosomal protein P0	cytoplasmic translation [GO:0002181]; ribosomal large subunit assembly [GO:0000027];GO:0000027; GO:0002181; GO:0003735; GO:0022625; GO:0070180;cytosolic large ribosomal subunit [GO:0022625]; large ribosomal subunit rRNA binding [GO:0070180]; structural constituent of ribosome [GO:0003735]; cytoplasmic translation [GO:0002181]; ribosomal large subunit assembly [GO:0000027]	23937	27266.4	29915.3	19344.7	18804.1	18249.6	21468.9	11150.7	18783.3	18751.2	16816.9	17144.5	23938	27267.4	29916.3	19345.7	18805.1	18250.6	21469.9	11151.7	18784.3	18752.2	16817.9	17145.5	-0.621855	0.80859	FALSE	0.0222393	4164	0.0191325	FALSE	0.0457321	0.129299
BRADI_3g34097v3	A0A0Q3HWT2;	KQJ97914;	60S ribosomal export protein NMD3	ribosomal large subunit export from nucleus [GO:0000055];GO:0000055; GO:0005634; GO:0005737; GO:0043023;cytoplasm [GO:0005737]; nucleus [GO:0005634]; ribosomal large subunit binding [GO:0043023]; ribosomal large subunit export from nucleus [GO:0000055]	1005.41	997.062	971.596	961.881	1039.47	1000.68	1183.45	1026.65	993.942	1224.72	1239.04	1121.05	1006.41	998.062	972.596	962.881	1040.47	1001.68	1184.45	1027.65	994.942	1225.72	1240.04	1122.05	0.269211	0.33356	FALSE	0.0250708	4521	0.0207728	FALSE	0.0150847	0.0668475
BRADI_3g16170v3	I1I1B1;	KQJ95272;	60S ribosomal protein L13	translation [GO:0006412];GO:0003735; GO:0006412; GO:0022625;cytosolic large ribosomal subunit [GO:0022625]; structural constituent of ribosome [GO:0003735]; translation [GO:0006412]	9556.57	11216.2	11609.7	7828.02	8320.26	8075.74	8764.58	5297.45	8448.85	7952.73	7333.63	7050.65	9557.57	11217.2	11610.7	7829.02	8321.26	8076.74	8765.58	5298.45	8449.85	7953.73	7334.63	7051.65	-0.535717	0.68565	FALSE	0.0207955	3976	0.0182687	FALSE	0.0500176	0.136562
BRADI_3g01600v3	I1HWE1;	KQJ92918;	60S ribosomal protein L13	translation [GO:0006412];GO:0003735; GO:0006412; GO:0022625;cytosolic large ribosomal subunit [GO:0022625]; structural constituent of ribosome [GO:0003735]; translation [GO:0006412]	7205.43	9102.12	9036.1	5849	6128.01	5671.89	6617.69	3305.48	6013.45	5499.34	5011.05	5240.28	7206.43	9103.12	9037.1	5850	6129.01	5672.89	6618.69	3306.48	6014.45	5500.34	5012.05	5241.28	-0.686107	0.88302	FALSE	0.0305873	5115	0.0235021	FALSE	0.0548506	0.144379
BRADI_2g46010v3	I1HQ72;	KQK09092;	60S ribosomal protein L18a	translation [GO:0006412];GO:0003735; GO:0006412; GO:0022625;cytosolic large ribosomal subunit [GO:0022625]; structural constituent of ribosome [GO:0003735]; translation [GO:0006412]	9440.16	10777.7	11983.9	8290.83	7510.44	8214.32	7567.22	6067.43	8885.45	7861.57	7786.01	6518.78	9441.16	10778.7	11984.9	8291.83	7511.44	8215.32	7568.22	6068.43	8886.45	7862.57	7787.01	6519.78	-0.538705	0.67846	FALSE	0.0255368	4572	0.0210072	FALSE	0.0223233	0.0834069
BRADI_2g16430v3	I1HGD6;	KQK04859;	60S ribosomal protein L18a	translation [GO:0006412];GO:0003735; GO:0006412; GO:0022625;cytosolic large ribosomal subunit [GO:0022625]; structural constituent of ribosome [GO:0003735]; translation [GO:0006412]	9138.39	11120.5	12365.7	7078.55	7724.23	7442.05	7787.22	4853	7014.22	7271.01	6686.67	6681.23	9139.39	11121.5	12366.7	7079.55	7725.23	7443.05	7788.22	4854	7015.22	7272.01	6687.67	6682.23	-0.660515	0.85075	FALSE	0.0459904	6609	0.0303667	FALSE	0.0116321	0.0579198
BRADI_2g50020v3	I1HRM4;	KQK09754;	60S ribosomal protein L18a	translation [GO:0006412];GO:0003735; GO:0006412; GO:0022625;cytosolic large ribosomal subunit [GO:0022625]; structural constituent of ribosome [GO:0003735]; translation [GO:0006412]	2024.16	2514.08	2430.26	1937.58	2005.66	1949.12	1924.36	1406.93	1946.95	1801.4	1746.3	1776.43	2025.16	2515.08	2431.26	1938.58	2006.66	1950.12	1925.36	1407.93	1947.95	1802.4	1747.3	1777.43	-0.388109	0.50636	FALSE	0.0669109	8138	0.037392	FALSE	0.0460358	0.129867
BRADI_1g30210v3	I1GVB7;	KQK16723;	60S ribosomal protein L27	translation [GO:0006412];GO:0003735; GO:0006412; GO:0022625;cytosolic large ribosomal subunit [GO:0022625]; structural constituent of ribosome [GO:0003735]; translation [GO:0006412]	12331.1	14975.9	16873.6	9497.93	10001.1	9977.51	11213.7	5857.01	10513.8	8919.82	8750.63	8911.64	12332.1	14976.9	16874.6	9498.93	10002.1	9978.51	11214.7	5858.01	10514.8	8920.82	8751.63	8912.64	-0.732892	0.91491	FALSE	0.0466771	6667	0.0306332	FALSE	0.0411615	0.121454
BRADI_2g28170v3	I1HKB6;	KQK06752;KQK06753;KQK06754;	60S ribosomal protein L29	cytoplasmic translation [GO:0002181];GO:0002181; GO:0003735; GO:0022625;cytosolic large ribosomal subunit [GO:0022625]; structural constituent of ribosome [GO:0003735]; cytoplasmic translation [GO:0002181]	5278.39	6595.18	6527.2	3362.27	2530.68	3043.81	4112.98	1891	4267.74	3634.52	3535.84	3140.05	5279.39	6596.18	6528.2	3363.27	2531.68	3044.81	4113.98	1892	4268.74	3635.52	3536.84	3141.05	-0.83548	0.92851	FALSE	0.0157967	3329	0.0152959	FALSE	0.0288102	0.0977739
BRADI_4g24635v3	I1IN79;	KQJ89279;KQJ89280;	60S ribosomal protein L29	cytoplasmic translation [GO:0002181];GO:0002181; GO:0003735; GO:0022625;cytosolic large ribosomal subunit [GO:0022625]; structural constituent of ribosome [GO:0003735]; cytoplasmic translation [GO:0002181]	1915.17	2868.34	2908.45	1131.12	1454.95	1697.74	1644.94	1342.76	1546.51	1313.9	1186.65	1219.52	1916.17	2869.34	2909.45	1132.12	1455.95	1698.74	1645.94	1343.76	1547.51	1314.9	1187.65	1220.52	-1.04742	1.136	FALSE	0.0533841	7182	0.0329994	TRUE	0.00389799	0.0320642
BRADI_2g23260v3	I1HIR0;	KQK05902;KQK05903;	60S ribosomal protein L36	cytoplasmic translation [GO:0002181];GO:0002181; GO:0003735; GO:0022625;cytosolic large ribosomal subunit [GO:0022625]; structural constituent of ribosome [GO:0003735]; cytoplasmic translation [GO:0002181]	11149.2	13841.7	14450.9	8142.32	9151.23	8894.67	9480.21	5558.83	9390.26	8144.96	8101.17	8014.81	11150.2	13842.7	14451.9	8143.32	9152.23	8895.67	9481.21	5559.83	9391.26	8145.96	8102.17	8015.81	-0.701023	0.87521	FALSE	0.0377469	5867	0.0269574	FALSE	0.0221126	0.0829614
BRADI_1g03700v3	I1GLJ4;	KQK12431;KQK12432;	60S ribosomal protein L36	cytoplasmic translation [GO:0002181];GO:0002181; GO:0003735; GO:0022625;cytosolic large ribosomal subunit [GO:0022625]; structural constituent of ribosome [GO:0003735]; cytoplasmic translation [GO:0002181]	365.536	372.827	508.629	284.938	314.257	327.291	318.62	164.189	318.58	315.097	225.356	233.111	366.536	373.827	509.629	285.938	315.257	328.291	319.62	165.189	319.58	316.097	226.356	234.111	-0.686741	0.75961	FALSE	0.0557468	7356	0.0337989	FALSE	0.111104	0.222987
BRADI_2g54600v3	I1HT92;	KQK10513;	60S ribosomal protein L36	cytoplasmic translation [GO:0002181];GO:0002181; GO:0003735; GO:0022625;cytosolic large ribosomal subunit [GO:0022625]; structural constituent of ribosome [GO:0003735]; cytoplasmic translation [GO:0002181]	1517.01	2034.12	2563.44	1143.21	1301.6	1444.26	1412.3	954.937	1344.58	1222.74	1048.61	1180.02	1518.01	2035.12	2564.44	1144.21	1302.6	1445.26	1413.3	955.937	1345.58	1223.74	1049.61	1181.02	-0.824537	0.93604	FALSE	0.0948099	9670	0.0444312	FALSE	0.0229597	0.0850246
BRADI_3g08900v3	I1HZ20;	KQJ94156;	60S ribosomal protein L6	cytoplasmic translation [GO:0002181]; ribosomal large subunit assembly [GO:0000027];GO:0000027; GO:0002181; GO:0003723; GO:0003735; GO:0022625;cytosolic large ribosomal subunit [GO:0022625]; RNA binding [GO:0003723]; structural constituent of ribosome [GO:0003735]; cytoplasmic translation [GO:0002181]; ribosomal large subunit assembly [GO:0000027]	8477.01	9516.37	10088.9	5785.1	6120.46	6690.67	7387.68	4489.71	7172.48	5814.43	5233.91	5768.81	8478.01	9517.37	10089.9	5786.1	6121.46	6691.67	7388.68	4490.71	7173.48	5815.43	5234.91	5769.81	-0.739622	0.87022	TRUE	0.00807469	2059	0.00946058	FALSE	0.0152045	0.0669633
BRADI_3g47410v3	I1IB33;	KQK00111;	60S ribosomal protein L6	cytoplasmic translation [GO:0002181]; ribosomal large subunit assembly [GO:0000027];GO:0000027; GO:0002181; GO:0003723; GO:0003735; GO:0022625;cytosolic large ribosomal subunit [GO:0022625]; RNA binding [GO:0003723]; structural constituent of ribosome [GO:0003735]; cytoplasmic translation [GO:0002181]; ribosomal large subunit assembly [GO:0000027]	9558.79	12223.3	12842.6	7451.56	7822.44	8429.49	8763.31	5709.8	8153.46	8020.11	7245.49	7161.36	9559.79	12224.3	12843.6	7452.56	7823.44	8430.49	8764.31	5710.8	8154.46	8021.11	7246.49	7162.36	-0.626498	0.76533	FALSE	0.0479462	6752	0.0310237	FALSE	0.0187003	0.0752897
BRADI_1g18250v3	I1GRA7;	KQK14715;	60S ribosome subunit biogenesis protein NIP7 homolog	ribosomal large subunit biogenesis [GO:0042273]; ribosome assembly [GO:0042255];GO:0003723; GO:0005730; GO:0005829; GO:0030687; GO:0042255; GO:0042273;cytosol [GO:0005829]; nucleolus [GO:0005730]; preribosome, large subunit precursor [GO:0030687]; RNA binding [GO:0003723]; ribosomal large subunit biogenesis [GO:0042273]; ribosome assembly [GO:0042255]	682.877	831.361	861.245	474.896	693.481	642.745	567.7	401.979	535.514	471.655	534.701	613.656	683.877	832.361	862.245	475.896	694.481	643.745	568.7	402.979	536.514	472.655	535.701	614.656	-0.551368	0.68681	FALSE	0.0246974	4468	0.0205293	FALSE	0.0381948	0.116083
BRADI_1g54350v3	A0A2K2DRD6;	PNT76838;PNT76839;PNT76840;	6-phosphogluconate dehydrogenase, decarboxylating (EC 1.1.1.44)	D-gluconate metabolic process [GO:0019521]; pentose-phosphate shunt [GO:0006098]; response to abscisic acid [GO:0009737]; response to cold [GO:0009409]; response to salt stress [GO:0009651]; response to water deprivation [GO:0009414];GO:0004616; GO:0006098; GO:0009409; GO:0009414; GO:0009651; GO:0009737; GO:0019521; GO:0050661;NADP binding [GO:0050661]; phosphogluconate dehydrogenase (decarboxyla…	10653.2	9710.64	10729.4	8399.62	8320.26	11237.2	9528.25	117.952	9064.86	770.898	5210.63	376.65	10654.2	9711.64	10730.4	8400.62	8321.26	11238.2	9529.25	118.952	9065.86	771.898	5211.63	377.65	-2.28937	4.3826	FALSE	0.029122	4985	0.0229048	FALSE	0.23983	0.370635
BRADI_1g50220v3	I1H1C2;	KQK19748;	6-phosphogluconate dehydrogenase, decarboxylating (EC 1.1.1.44)	D-gluconate metabolic process [GO:0019521]; pentose-phosphate shunt [GO:0006098]; response to abscisic acid [GO:0009737]; response to cold [GO:0009409]; response to salt stress [GO:0009651]; response to water deprivation [GO:0009414];GO:0004616; GO:0006098; GO:0009409; GO:0009414; GO:0009651; GO:0009737; GO:0019521; GO:0050661;NADP binding [GO:0050661]; phosphogluconate dehydrogenase (decarboxyla…	9340.81	8066.49	9901.15	8180.31	8201.66	7418.37	9288.02	6433.56	8318.55	9787.83	7539.86	9519.74	9341.81	8067.49	9902.15	8181.31	8202.66	7419.37	9289.02	6434.56	8319.55	9788.83	7540.86	9520.74	-0.0245605	0.034316	FALSE	0.872242	20821	0.0956672	FALSE	0.482331	0.588587
BRADI_4g37970v3	I1ISU5;	PNT65163;	7,8-dihydroneopterin aldolase (EC 4.1.2.25)	folic acid biosynthetic process [GO:0046656]; folic acid-containing compound metabolic process [GO:0006760]; tetrahydrofolate biosynthetic process [GO:0046654];GO:0004150; GO:0006760; GO:0046654; GO:0046656;dihydroneopterin aldolase activity [GO:0004150]; folic acid biosynthetic process [GO:0046656]; folic acid-containing compound metabolic process [GO:0006760]; tetrahydrofolate biosynthetic proc…	221.694	271.407	282.854	169.236	188.101	224.926	195.977	171.738	223.756	198.174	177.956	147.99	222.694	272.407	283.854	170.236	189.101	225.926	196.977	172.738	224.756	199.174	178.956	148.99	-0.563406	0.5092	FALSE	0.0266758	4724	0.0217056	FALSE	0.0415897	0.122245
BRADI_3g42650v3	A0A2K2D2R2;	PNT68563;	7,8-dihydroneopterin aldolase (EC 4.1.2.25)	folic acid biosynthetic process [GO:0046656]; tetrahydrofolate biosynthetic process [GO:0046654];GO:0004150; GO:0046654; GO:0046656;dihydroneopterin aldolase activity [GO:0004150]; folic acid biosynthetic process [GO:0046656]; tetrahydrofolate biosynthetic process [GO:0046654]	503.446	525.672	421.109	474.896	503.114	548.735	429.884	335.926	551.205	374.549	376.702	383.326	504.446	526.672	422.109	475.896	504.114	549.735	430.884	336.926	552.205	375.549	377.702	384.326	-0.353295	0.43875	FALSE	0.0794981	8911	0.0409438	FALSE	0.129433	0.246692
BRADI_3g38200v3	I1I7U3;	KQJ98641;	ABF2	0;GO:0003700; GO:0005634;nucleus [GO:0005634]; DNA-binding transcription factor activity [GO:0003700]	640.614	727.084	755.968	828.91	820.393	857.921	848.389	1009.67	769.504	1216.79	1328.02	1061.52	641.614	728.084	756.968	829.91	821.393	858.921	849.389	1010.67	770.504	1217.79	1329.02	1062.52	0.763138	0.86311	TRUE	0.0124318	2836	0.0130307	TRUE	0.00128648	0.018703
BRADI_5g08220v3	I1IX45;	KQJ82285;	Acetolactate synthase (EC 2.2.1.6)	isoleucine biosynthetic process [GO:0009097]; valine biosynthetic process [GO:0009099];GO:0000287; GO:0003984; GO:0009097; GO:0009099; GO:0030976; GO:0050660;acetolactate synthase activity [GO:0003984]; flavin adenine dinucleotide binding [GO:0050660]; magnesium ion binding [GO:0000287]; thiamine pyrophosphate binding [GO:0030976]; isoleucine biosynthetic process [GO:0009097]; valine biosynthetic…	1554.82	1311.32	1669.22	1602.56	1664.96	1880.88	1541.26	1571.12	1459.87	1189.05	1091.85	787.794	1555.82	1312.32	1670.22	1603.56	1665.96	1881.88	1542.26	1572.12	1460.87	1190.05	1092.85	788.794	-0.563138	0.71363	FALSE	0.0390463	6009	0.0276098	TRUE	0.00595899	0.0399919
BRADI_3g44130v3	I1I9Y1;	KQJ99590;	Acetolactate synthase (EC 2.2.1.6)	isoleucine biosynthetic process [GO:0009097]; valine biosynthetic process [GO:0009099];GO:0000287; GO:0003984; GO:0009097; GO:0009099; GO:0030976; GO:0050660;acetolactate synthase activity [GO:0003984]; flavin adenine dinucleotide binding [GO:0050660]; magnesium ion binding [GO:0000287]; thiamine pyrophosphate binding [GO:0030976]; isoleucine biosynthetic process [GO:0009097]; valine biosynthetic…	1091.42	1195.62	1127.61	1234.73	1103.68	1066.83	1025.4	813.395	1108.55	1187.06	1435.29	1176.13	1092.42	1196.62	1128.61	1235.73	1104.68	1067.83	1026.4	814.395	1109.55	1188.06	1436.29	1177.13	0.153561	0.086598	FALSE	0.266483	14454	0.0664124	FALSE	0.101161	0.210028
BRADI_5g08890v3	A0A0Q3H2T2;	KQJ82427;	Acetyl-coenzyme A synthetase (EC 6.2.1.1)	acetyl-CoA biosynthetic process from acetate [GO:0019427];GO:0003987; GO:0005524; GO:0016208; GO:0019427;acetate-CoA ligase activity [GO:0003987]; AMP binding [GO:0016208]; ATP binding [GO:0005524]; acetyl-CoA biosynthetic process from acetate [GO:0019427]	895.673	502.816	597.417	1398.79	1217.75	1837.71	1517.24	1442.78	1538.32	2742.73	2110.53	2056.28	896.673	503.816	598.417	1399.79	1218.75	1838.71	1518.24	1443.78	1539.32	2743.73	2111.53	2057.28	1.79	2.0533	TRUE	0.00676962	1811	0.00832108	TRUE	0.000367023	0.00996285
BRADI_3g00857v3	I1HW51;	KQJ92812;	Acetyltransferase component of pyruvate dehydrogenase complex (EC 2.3.1.12)	pyruvate metabolic process [GO:0006090];GO:0004742; GO:0005737; GO:0005739; GO:0005759; GO:0006090; GO:0016407; GO:0031405; GO:0045254;cytoplasm [GO:0005737]; mitochondrial matrix [GO:0005759]; mitochondrion [GO:0005739]; pyruvate dehydrogenase complex [GO:0045254]; acetyltransferase activity [GO:0016407]; dihydrolipoyllysine-residue acetyltransferase activity [GO:0004742]; lipoic acid binding [G…	4964.02	5516.7	6747.9	4291.34	4239.45	4618.99	4991.71	4179.26	4452.61	5243.69	4315.86	4676.69	4965.02	5517.7	6748.9	4292.34	4240.45	4619.99	4992.71	4180.26	4453.61	5244.69	4316.86	4677.69	-0.275185	0.29652	FALSE	0.191355	12896	0.0592538	FALSE	0.0603996	0.153245
BRADI_3g17280v3	A0A0Q3F6U3;	KQJ95447;	Acetyltransferase component of pyruvate dehydrogenase complex (EC 2.3.1.12)	pyruvate metabolic process [GO:0006090];GO:0004742; GO:0005524; GO:0005759; GO:0006090; GO:0045254;mitochondrial matrix [GO:0005759]; pyruvate dehydrogenase complex [GO:0045254]; ATP binding [GO:0005524]; dihydrolipoyllysine-residue acetyltransferase activity [GO:0004742]; pyruvate metabolic process [GO:0006090]	1855.11	2118.4	2228.58	1823.6	1573.55	1740.91	1818.16	1540.92	1746.39	2166.04	1675.62	1637.34	1856.11	2119.4	2229.58	1824.6	1574.55	1741.91	1819.16	1541.92	1747.39	2167.04	1676.62	1638.34	-0.178749	0.21778	FALSE	0.31082	15204	0.0698585	FALSE	0.178826	0.304845
BRADI_3g15050v3	A0A0Q3F6L1;	KQJ95070;	Aconitate hydratase (Aconitase) (EC 4.2.1.3)	0;GO:0003994; GO:0051539;4 iron, 4 sulfur cluster binding [GO:0051539]; aconitate hydratase activity [GO:0003994]	15090	14798.8	15153.6	16381.3	12862.6	15008.7	16382.4	16195.2	14599.4	18723.5	16241.4	18262.8	15091	14799.8	15154.6	16382.3	12863.6	15009.7	16383.4	16196.2	14600.4	18724.5	16242.4	18263.8	0.240879	0.32164	FALSE	0.0671684	8157	0.0374793	FALSE	0.075309	0.174811
BRADI_1g75960v3	I1HA00;	KQK23766;	Aconitate hydratase (Aconitase) (EC 4.2.1.3)	citrate metabolic process [GO:0006101]; tricarboxylic acid cycle [GO:0006099];GO:0003994; GO:0005739; GO:0005829; GO:0006099; GO:0006101; GO:0051539;cytosol [GO:0005829]; mitochondrion [GO:0005739]; 4 iron, 4 sulfur cluster binding [GO:0051539]; aconitate hydratase activity [GO:0003994]; citrate metabolic process [GO:0006101]; tricarboxylic acid cycle [GO:0006099]	7578.38	6690.89	8022.64	7237.42	5868.15	6775.63	8458.6	5807.94	7113.13	9938.44	6415.58	7185.84	7579.38	6691.89	8023.64	7238.42	5869.15	6776.63	8459.6	5808.94	7114.13	9939.44	6416.58	7186.84	0.0785753	0.10462	FALSE	0.74326	19846	0.0911873	FALSE	0.691049	0.754567
BRADI_3g55390v3	I1IDX5;	KQK01361;	Actin-related protein 2/3 complex subunit	Arp2/3 complex-mediated actin nucleation [GO:0034314];GO:0005737; GO:0005885; GO:0034314; GO:0051015;Arp2/3 protein complex [GO:0005885]; cytoplasm [GO:0005737]; actin filament binding [GO:0051015]; Arp2/3 complex-mediated actin nucleation [GO:0034314]	531.621	642.805	572.049	550.88	530.309	623.246	505.746	780.368	595.547	596.504	503.933	508.506	532.621	643.805	573.049	551.88	531.309	624.246	506.746	781.368	596.547	597.504	504.933	509.506	-0.118122	0.080871	FALSE	0.35958	15886	0.0729921	FALSE	0.646231	0.719121
BRADI_3g09037v3	I1HZ41;	KQJ94181;	Actin-related protein 2/3 complex subunit 3	Arp2/3 complex-mediated actin nucleation [GO:0034314];GO:0003779; GO:0005737; GO:0005885; GO:0034314;Arp2/3 protein complex [GO:0005885]; cytoplasm [GO:0005737]; actin binding [GO:0003779]; Arp2/3 complex-mediated actin nucleation [GO:0034314]	674.721	779.937	748.357	587.145	697.258	745.11	539.884	644.488	661.036	655.957	593.742	589.177	675.721	780.937	749.357	588.145	698.258	746.11	540.884	645.488	662.036	656.957	594.742	590.177	-0.260267	0.32852	FALSE	0.0387513	5978	0.0274674	FALSE	0.137265	0.256432
BRADI_1g01710v3	I1GKW1;	KQK12118;	Actin-related protein 2/3 complex subunit 4	actin filament polymerization [GO:0030041]; Arp2/3 complex-mediated actin nucleation [GO:0034314];GO:0003779; GO:0005737; GO:0005885; GO:0030041; GO:0034314;Arp2/3 protein complex [GO:0005885]; cytoplasm [GO:0005737]; actin binding [GO:0003779]; actin filament polymerization [GO:0030041]; Arp2/3 complex-mediated actin nucleation [GO:0034314]	508.636	552.812	589.807	516.342	507.646	452.637	443.792	531.254	453.652	570.742	469.007	544.112	509.636	553.812	590.807	517.342	508.646	453.637	444.792	532.254	454.652	571.742	470.007	545.112	-0.0600063	0.082713	FALSE	0.592316	18512	0.0850579	FALSE	0.244346	0.37458
BRADI_4g16300v3	I1IL29;	KQJ88198;	Actin-related protein 2/3 complex subunit 5	Arp2/3 complex-mediated actin nucleation [GO:0034314];GO:0005737; GO:0005885; GO:0034314; GO:0051015;Arp2/3 protein complex [GO:0005885]; cytoplasm [GO:0005737]; actin filament binding [GO:0051015]; Arp2/3 complex-mediated actin nucleation [GO:0034314]	496.772	587.095	691.279	461.081	531.82	484.67	481.723	476.525	487.762	430.038	437.407	408.919	497.772	588.095	692.279	462.081	532.82	485.67	482.723	477.525	488.762	431.038	438.407	409.919	-0.474948	0.49549	FALSE	0.0945684	9658	0.044376	FALSE	0.0176569	0.0728609
BRADI_3g42320v3	I1I9A1;	KQJ99285;	Acyl carrier protein	fatty acid biosynthetic process [GO:0006633];GO:0006633;fatty acid biosynthetic process [GO:0006633]	9884.29	10726.3	10151	8536.05	9159.54	7372.41	8626.76	6816.66	8944.8	7546.48	7577.28	6967.75	9885.29	10727.3	10152	8537.05	9160.54	7373.41	8627.76	6817.66	8945.8	7547.48	7578.28	6968.75	-0.477583	0.58273	TRUE	0.00101228	401	0.00184249	FALSE	0.0177292	0.0730316
BRADI_4g05860v3	I1IHW5;	KQJ86487;	Acyl carrier protein	fatty acid biosynthetic process [GO:0006633];GO:0006633; GO:0031177;phosphopantetheine binding [GO:0031177]; fatty acid biosynthetic process [GO:0006633]	1861.04	1856.99	2020.56	1419.51	1349.19	1232.57	1383.22	1037.03	1412.12	1230.66	972.108	1118.82	1862.04	1857.99	2021.56	1420.51	1350.19	1233.57	1384.22	1038.03	1413.12	1231.66	973.108	1119.82	-0.788275	0.92865	TRUE	0.00144564	529	0.00243062	TRUE	0.00196813	0.0229147
BRADI_1g01000v3	I1GKM7;	KQK12011;	Acyl carrier protein	fatty acid biosynthetic process [GO:0006633];GO:0006633;fatty acid biosynthetic process [GO:0006633]	2170.97	2346.95	2621.79	1241.64	1260.05	1205.41	1399.65	846.421	1515.13	927.455	809.951	805.598	2171.97	2347.95	2622.79	1242.64	1261.05	1206.41	1400.65	847.421	1516.13	928.455	810.951	806.598	-1.48824	1.6925	TRUE	0.00420967	1274	0.0058537	TRUE	0.000521761	0.0119282
BRADI_1g53880v3	I1H2L1;	KQK20336;	Acyl carrier protein	lipid A biosynthetic process [GO:0009245];GO:0000035; GO:0000036; GO:0005759; GO:0005829; GO:0009245; GO:0031177;cytosol [GO:0005829]; mitochondrial matrix [GO:0005759]; acyl binding [GO:0000035]; acyl carrier activity [GO:0000036]; phosphopantetheine binding [GO:0031177]; lipid A biosynthetic process [GO:0009245]	3019.19	3606.85	3735.44	2257.05	2892.53	2378.78	2505.97	1580.55	2589.57	2304.77	2081.42	2133.61	3020.19	3607.85	3736.44	2258.05	2893.53	2379.78	2506.97	1581.55	2590.57	2305.77	2082.42	2134.61	-0.668085	0.84728	FALSE	0.0208568	3987	0.0183192	FALSE	0.0281684	0.0964403
BRADI_1g62310v3	I1H5F3;	KQK21672;	Acyl carrier protein	lipid A biosynthetic process [GO:0009245];GO:0000035; GO:0000036; GO:0005829; GO:0009245; GO:0031177;cytosol [GO:0005829]; acyl binding [GO:0000035]; acyl carrier activity [GO:0000036]; phosphopantetheine binding [GO:0031177]; lipid A biosynthetic process [GO:0009245]	1928.52	2342.67	2569.78	1690.63	1726.9	1724.9	1780.23	1146.49	1762.76	1595.3	1604.93	1539.98	1929.52	2343.67	2570.78	1691.63	1727.9	1725.9	1781.23	1147.49	1763.76	1596.3	1605.93	1540.98	-0.528966	0.65758	FALSE	0.063353	7896	0.0362801	FALSE	0.0404313	0.12015
BRADI_4g36560v3	I1ISB2;	KQJ91250;	Acyl carrier protein	fatty acid biosynthetic process [GO:0006633];GO:0006633;fatty acid biosynthetic process [GO:0006633]	126.788	189.985	299.343	108.794	120.868	105.847	64.4826	55.6732	93.4592	128.813	124.736	85.6782	127.788	190.985	300.343	109.794	121.868	106.847	65.4826	56.6732	94.4592	129.813	125.736	86.6782	-0.855254	0.83947	FALSE	0.202845	13159	0.0604622	FALSE	0.0141818	0.0644637
BRADI_2g27090v3	I1HK07;	KQK06577;	Acyl carrier protein	lipid A biosynthetic process [GO:0009245];GO:0000035; GO:0000036; GO:0005829; GO:0009245; GO:0031177;cytosol [GO:0005829]; acyl binding [GO:0000035]; acyl carrier activity [GO:0000036]; phosphopantetheine binding [GO:0031177]; lipid A biosynthetic process [GO:0009245]	939.419	1215.62	1217.67	996.419	932.951	912.934	943.216	593.533	961.197	1054.29	1055.26	974.729	940.419	1216.62	1218.67	997.419	933.951	913.934	944.216	594.533	962.197	1055.29	1056.26	975.729	-0.128851	0.21362	FALSE	0.409749	16559	0.0760844	FALSE	0.170375	0.294991
BRADI_5g07410v3	I1IWZ6;	KQJ82217;	Acyl-[acyl-carrier-protein] desaturase (EC 1.14.19.-)	fatty acid biosynthetic process [GO:0006633]; fatty acid metabolic process [GO:0006631];GO:0006631; GO:0006633; GO:0009570; GO:0045300; GO:0046872;chloroplast stroma [GO:0009570]; acyl-[acyl-carrier-protein] desaturase activity [GO:0045300]; metal ion binding [GO:0046872]; fatty acid biosynthetic process [GO:0006633]; fatty acid metabolic process [GO:0006631]	4409.41	4093.95	4559.91	4439.85	4265.13	4537.51	4119.3	3811.25	4331.87	5661.84	5666.33	5166.84	4410.41	4094.95	4560.91	4440.85	4266.13	4538.51	4120.3	3812.25	4332.87	5662.84	5667.33	5167.84	0.336444	0.35171	TRUE	0.00662776	1780	0.00817864	TRUE	0.000614829	0.0127928
BRADI_1g36950v3	I1GXM7;	KQK17823;	Acyl-[acyl-carrier-protein] hydrolase (EC 3.1.2.-)	0;GO:0000036; GO:0009507; GO:0016790;chloroplast [GO:0009507]; acyl carrier activity [GO:0000036]; thiolester hydrolase activity [GO:0016790]	748.125	604.237	1027.41	861.721	844.566	718.648	861.033	726.582	661.036	1628.99	1103.5	1223.97	749.125	605.237	1028.41	862.721	845.566	719.648	862.033	727.582	662.036	1629.99	1104.5	1224.97	0.732667	0.78863	FALSE	0.0632162	7887	0.0362387	FALSE	0.0204848	0.079386
BRADI_4g34500v3	I1IRJ8;	KQJ90908;	Acyl-[acyl-carrier-protein] hydrolase (EC 3.1.2.-)	0;GO:0000036; GO:0009507; GO:0016790;chloroplast [GO:0009507]; acyl carrier activity [GO:0000036]; thiolester hydrolase activity [GO:0016790]	1292.35	1428.46	1920.36	1030.96	1139.18	1123.24	1251.72	876.617	1085.35	1016.63	962.96	907.966	1293.35	1429.46	1921.36	1031.96	1140.18	1124.24	1252.72	877.617	1086.35	1017.63	963.96	908.966	-0.68407	0.76699	FALSE	0.0882975	9397	0.0431768	FALSE	0.0194147	0.0769935
BRADI_1g51170v3	I1H1P1;	KQK19906;	Acyl-[acyl-carrier-protein] hydrolase (EC 3.1.2.-)	0;GO:0000036; GO:0009507; GO:0016790;chloroplast [GO:0009507]; acyl carrier activity [GO:0000036]; thiolester hydrolase activity [GO:0016790]	2517.23	2438.37	2375.72	1956.57	1865.9	1851.63	2005.28	1723.98	1890.33	2816.06	1989.95	2047.93	2518.23	2439.37	2376.72	1957.57	1866.9	1852.63	2006.28	1724.98	1891.33	2817.06	1990.95	2048.93	-0.0970983	0.1388	FALSE	0.612168	18713	0.0859814	FALSE	0.0355345	0.111389
BRADI_4g14090v3	I1IKI2;	KQJ87886;	Acyl-coenzyme A oxidase	fatty acid beta-oxidation using acyl-CoA oxidase [GO:0033540]; lipid homeostasis [GO:0055088]; long-chain fatty acid metabolic process [GO:0001676];GO:0001676; GO:0003997; GO:0005504; GO:0005777; GO:0033540; GO:0050660; GO:0055088; GO:0071949;peroxisome [GO:0005777]; acyl-CoA oxidase activity [GO:0003997]; FAD binding [GO:0071949]; fatty acid binding [GO:0005504]; flavin adenine dinucleotide bind…	1072.14	939.924	1350.85	1421.24	1337.86	1016.69	2785.4	2989.37	1523.32	3755.4	2998.65	2069.63	1073.14	940.924	1351.85	1422.24	1338.86	1017.69	2786.4	2990.37	1524.32	3756.4	2999.65	2070.63	1.39087	1.9081	FALSE	0.0573826	7466	0.0343044	TRUE	0.0064591	0.0417015
BRADI_1g52320v3	I1H236;	KQK20080;	Acyl-coenzyme A oxidase	fatty acid beta-oxidation using acyl-CoA oxidase [GO:0033540]; lipid homeostasis [GO:0055088]; long-chain fatty acid metabolic process [GO:0001676];GO:0001676; GO:0003997; GO:0005504; GO:0005777; GO:0033540; GO:0050660; GO:0055088; GO:0071949;peroxisome [GO:0005777]; acyl-CoA oxidase activity [GO:0003997]; FAD binding [GO:0071949]; fatty acid binding [GO:0005504]; flavin adenine dinucleotide bind…	5904.92	5872.38	5688.78	6470.68	6331.22	6003.36	6990.67	6696.82	6521	7681.23	6468.8	7050.65	5905.92	5873.38	5689.78	6471.68	6332.22	6004.36	6991.67	6697.82	6522	7682.23	6469.8	7051.65	0.279511	0.36673	FALSE	0.0659678	8074	0.037098	TRUE	0.0084664	0.0482363
BRADI_3g22660v3	I1I3F1;	KQJ96360;	Acyl-coenzyme A oxidase	fatty acid beta-oxidation using acyl-CoA oxidase [GO:0033540]; lipid homeostasis [GO:0055088];GO:0003997; GO:0005504; GO:0005777; GO:0033540; GO:0050660; GO:0055088; GO:0071949;peroxisome [GO:0005777]; acyl-CoA oxidase activity [GO:0003997]; FAD binding [GO:0071949]; fatty acid binding [GO:0005504]; flavin adenine dinucleotide binding [GO:0050660]; fatty acid beta-oxidation using acyl-CoA oxidase…	2325.19	2496.94	2510.17	2569.62	2528.41	2382.96	2516.09	2968.61	2511.12	2851.73	2355.84	2757.28	2326.19	2497.94	2511.17	2570.62	2529.41	2383.96	2517.09	2969.61	2512.12	2852.73	2356.84	2758.28	0.119335	0.16956	FALSE	0.2994	15045	0.0691279	FALSE	0.467066	0.576391
BRADI_1g43960v3	I1GZ64;	KQK18669;PNT76094;PNT76095;	Acylphosphatase (EC 3.6.1.7)	0;GO:0003998;acylphosphatase activity [GO:0003998]	160.895	192.842	125.572	148.513	153.351	159.468	125.172	126.444	129.615	93.1419	108.104	142.426	161.895	193.842	126.572	149.513	154.351	160.468	126.172	127.444	130.615	94.1419	109.104	143.426	-0.476383	0.46721	FALSE	0.141787	11506	0.0528671	FALSE	0.0828042	0.185197
BRADI_4g19457v3	A0A0Q3HJQ0;	KQJ88547;	Adenosylhomocysteinase (EC 3.3.1.1)	one-carbon metabolic process [GO:0006730]; S-adenosylhomocysteine catabolic process [GO:0019510];GO:0004013; GO:0006730; GO:0019510; GO:0051287;adenosylhomocysteinase activity [GO:0004013]; NAD binding [GO:0051287]; one-carbon metabolic process [GO:0006730]; S-adenosylhomocysteine catabolic process [GO:0019510]	59402.9	51574.4	56456.6	46178.9	48759	49129.2	49695.9	26133.4	52829	51232	42842.6	52454.5	59403.9	51575.4	56457.6	46179.9	48760	49130.2	49696.9	26134.4	52830	51233	42843.6	52455.5	-0.1924	0.32444	FALSE	0.144863	11603	0.0533128	FALSE	0.396985	0.516128
BRADI_1g19480v3	I1GRQ2;	KQK14912;	Adenylate kinase isoenzyme 6 homolog (AK6) (EC 2.7.4.3) (Dual activity adenylate kinase/ATPase) (AK/ATPase)	developmental vegetative growth [GO:0080186]; nucleotide phosphorylation [GO:0046939]; unidimensional cell growth [GO:0009826];GO:0004017; GO:0005524; GO:0005634; GO:0005737; GO:0009826; GO:0016887; GO:0046939; GO:0080186;cytoplasm [GO:0005737]; nucleus [GO:0005634]; adenylate kinase activity [GO:0004017]; ATP binding [GO:0005524]; ATPase activity [GO:0016887]; developmental vegetative growth [GO…	433.749	581.382	470.577	360.921	478.185	522.273	365.401	276.479	409.993	366.622	385.018	367.192	434.749	582.382	471.577	361.921	479.185	523.273	366.401	277.479	410.993	367.622	386.018	368.192	-0.408203	0.53567	FALSE	0.107683	10236	0.0470318	FALSE	0.08996	0.195301
BRADI_1g64210v3	I1H648;	KQK21957;	Adenylosuccinate lyase (ASL) (EC 4.3.2.2) (Adenylosuccinase)	'de novo' AMP biosynthetic process [GO:0044208]; 'de novo' IMP biosynthetic process [GO:0006189];GO:0004018; GO:0006189; GO:0044208; GO:0070626;(S)-2-(5-amino-1-(5-phospho-D-ribosyl)imidazole-4-carboxamido)succinate AMP-lyase (fumarate-forming) activity [GO:0070626]; N6-(1,2-dicarboxyethyl)AMP AMP-lyase (fumarate-forming) activity [GO:0004018]; 'de novo' AMP biosynthetic process [GO:0044208]; 'de…	840.065	915.64	932.275	780.557	778.089	890.65	935.63	962.486	843.862	852.149	908.908	915.755	841.065	916.64	933.275	781.557	779.089	891.65	936.63	963.486	844.862	853.149	909.908	916.755	-0.00599964	0.054058	FALSE	0.920504	21205	0.0974315	FALSE	0.193276	0.321226
BRADI_1g72980v3	I1H951;	KQK23364;	Adenylosuccinate synthetase, chloroplastic (AMPSase) (AdSS) (EC 6.3.4.4) (IMP--aspartate ligase)	'de novo' AMP biosynthetic process [GO:0044208]; IMP metabolic process [GO:0046040];GO:0000287; GO:0004019; GO:0005525; GO:0005737; GO:0009507; GO:0044208; GO:0046040;chloroplast [GO:0009507]; cytoplasm [GO:0005737]; adenylosuccinate synthase activity [GO:0004019]; GTP binding [GO:0005525]; magnesium ion binding [GO:0000287]; 'de novo' AMP biosynthetic process [GO:0044208]; IMP metabolic process …	2609.17	2865.48	3519.82	2165.53	2047.96	2688.66	2664.02	1851.37	2781.95	2211.62	1970.83	2352.81	2610.17	2866.48	3520.82	2166.53	2048.96	2689.66	2665.02	1852.37	2782.95	2212.62	1971.83	2353.81	-0.460611	0.49934	FALSE	0.07817	8853	0.0406773	FALSE	0.160272	0.28343
BRADI_1g11720v3	A0A0Q3J734;	KQK13667;	Adenylosuccinate synthetase, chloroplastic (AMPSase) (AdSS) (EC 6.3.4.4) (IMP--aspartate ligase)	'de novo' AMP biosynthetic process [GO:0044208];GO:0000287; GO:0004019; GO:0005525; GO:0009507; GO:0044208;chloroplast [GO:0009507]; adenylosuccinate synthase activity [GO:0004019]; GTP binding [GO:0005525]; magnesium ion binding [GO:0000287]; 'de novo' AMP biosynthetic process [GO:0044208]	149.773	127.133	101.472	132.971	145.797	139.273	132.758	141.542	130.297	91.1602	142.199	132.968	150.773	128.133	102.472	133.971	146.797	140.273	133.758	142.542	131.297	92.1602	143.199	133.968	-0.0463224	0.054532	FALSE	0.857779	20701	0.0951158	FALSE	0.647824	0.720231
BRADI_1g10340v3	I1GNV7;	KQK13468;	Adenylyl cyclase-associated protein	actin polymerization or depolymerization [GO:0008154]; cell morphogenesis [GO:0000902]; establishment or maintenance of cell polarity [GO:0007163]; regulation of adenylate cyclase activity [GO:0045761];GO:0000902; GO:0003779; GO:0007163; GO:0008154; GO:0008179; GO:0030864; GO:0045761;cortical actin cytoskeleton [GO:0030864]; actin binding [GO:0003779]; adenylate cyclase binding [GO:0008179]; acti…	2288.86	2345.52	2533	2381.39	2140.88	1998.57	2570.45	1656.99	2205.5	2786.33	2212.81	2193.14	2289.86	2346.52	2534	2382.39	2141.88	1999.57	2571.45	1657.99	2206.5	2787.33	2213.81	2194.14	0.00500086	0.017646	FALSE	0.971078	21575	0.0991316	FALSE	0.621058	0.699513
BRADI_4g12620v3	I1IK28;	KQJ87628;PNT63173;PNT63174;	Adenylyl-sulfate kinase (EC 2.7.1.25)	hydrogen sulfide biosynthetic process [GO:0070814]; sulfate assimilation [GO:0000103];GO:0000103; GO:0004020; GO:0005524; GO:0070814;adenylylsulfate kinase activity [GO:0004020]; ATP binding [GO:0005524]; hydrogen sulfide biosynthetic process [GO:0070814]; sulfate assimilation [GO:0000103]	655.443	799.935	767.383	960.154	855.898	1201.93	686.55	1104.03	926.406	1004.74	842.382	912.973	656.443	800.935	768.383	961.154	856.898	1202.93	687.55	1105.03	927.406	1005.74	843.382	913.973	0.311988	0.28372	FALSE	0.0496426	6888	0.0316486	FALSE	0.224052	0.354462
BRADI_1g23940v3	A0A0Q3JCC6;	KQK15600;KQK15603;	Adenylyl-sulfate kinase (EC 2.7.1.25)	hydrogen sulfide biosynthetic process [GO:0070814]; sulfate assimilation [GO:0000103];GO:0000103; GO:0004020; GO:0005524; GO:0070814;adenylylsulfate kinase activity [GO:0004020]; ATP binding [GO:0005524]; hydrogen sulfide biosynthetic process [GO:0070814]; sulfate assimilation [GO:0000103]	470.08	554.241	502.287	405.821	460.81	496.508	404.597	506.72	435.916	475.618	363.397	397.235	471.08	555.241	503.287	406.821	461.81	497.508	405.597	507.72	436.916	476.618	364.397	398.235	-0.303695	0.32597	FALSE	0.0847728	9198	0.0422625	FALSE	0.208111	0.33801
BRADI_1g71030v3	A0A0Q3KF31;	KQK23060;	Adenylyl-sulfate kinase (EC 2.7.1.25)	hydrogen sulfide biosynthetic process [GO:0070814]; sulfate assimilation [GO:0000103];GO:0000103; GO:0004020; GO:0005524; GO:0070814;adenylylsulfate kinase activity [GO:0004020]; ATP binding [GO:0005524]; hydrogen sulfide biosynthetic process [GO:0070814]; sulfate assimilation [GO:0000103]	454.51	624.235	690.011	411.001	417.751	454.726	405.861	331.208	457.745	582.632	490.627	531.872	455.51	625.235	691.011	412.001	418.751	455.726	406.861	332.208	458.745	583.632	491.627	532.872	-0.139794	0.16913	FALSE	0.527942	17907	0.0822781	FALSE	0.0358411	0.111867
BRADI_1g48130v3	I1H0M3;	KQK19410;	Adenylyltransferase and sulfurtransferase MOCS3 (Molybdenum cofactor synthesis protein 3) [Includes: Molybdopterin-synthase adenylyltransferase (EC 2.7.7.80) (Adenylyltransferase MOCS3) (Sulfur carrier protein MOCS2A adenylyltransferase); Molybdopterin-synthase sulfurtransferase (EC 2.8.1.11) (Sulfurtransferase MOCS3) (Sulfur carrier protein MOCS2A sulfurtransferase)]	enzyme active site formation via cysteine modification to L-cysteine persulfide [GO:0018192]; Mo-molybdopterin cofactor biosynthetic process [GO:0006777]; tRNA wobble position uridine thiolation [GO:0002143];GO:0002143; GO:0004792; GO:0005524; GO:0005737; GO:0005829; GO:0006777; GO:0008641; GO:0018192; GO:0046872; GO:0061604; GO:0061605;cytoplasm [GO:0005737]; cytosol [GO:0005829]; ATP binding [G…	581.298	429.965	507.361	421.363	526.532	538.29	329.999	406.697	508.909	568.76	557.153	509.618	582.298	430.965	508.361	422.363	527.532	539.29	330.999	407.697	509.909	569.76	558.153	510.618	0.106792	0.029285	FALSE	0.477108	17371	0.0798153	FALSE	0.203424	0.332631
BRADI_3g07830v3	I1HYM1;	KQJ93974;	ADP,ATP carrier protein	0;GO:0005471; GO:0005524; GO:0016021; GO:0031969;chloroplast membrane [GO:0031969]; integral component of membrane [GO:0016021]; ATP binding [GO:0005524]; ATP:ADP antiporter activity [GO:0005471]	580.556	639.948	337.395	1010.23	779.6	1096.08	826.895	1148.38	754.495	1290.11	2252.73	1672.39	581.556	640.948	338.395	1011.23	780.6	1097.08	827.895	1149.38	755.495	1291.11	2253.73	1673.39	1.74118	1.8999	FALSE	0.0380558	5905	0.027132	TRUE	0.00351294	0.0303976
BRADI_4g25590v3	I1INH9;	KQJ89424;	ADP,ATP carrier protein	0;GO:0005471; GO:0005524; GO:0016021; GO:0031969;chloroplast membrane [GO:0031969]; integral component of membrane [GO:0016021]; ATP binding [GO:0005524]; ATP:ADP antiporter activity [GO:0005471]	380.365	551.384	261.291	424.816	367.892	507.65	370.459	721.864	490.49	354.732	381.692	352.727	381.365	552.384	262.291	425.816	368.892	508.65	371.459	722.864	491.49	355.732	382.692	353.727	-0.131093	0.0091086	FALSE	0.721446	19666	0.0903602	FALSE	0.451686	0.563126
BRADI_2g45140v3	I1HPW7;	KQK08965;	ADP,ATP carrier protein	0;GO:0005471; GO:0005524; GO:0016021; GO:0031969;chloroplast membrane [GO:0031969]; integral component of membrane [GO:0016021]; ATP binding [GO:0005524]; ATP:ADP antiporter activity [GO:0005471]	1535.55	1407.03	1841.72	1581.84	1359.01	1622.53	1808.04	1670.2	1422.35	2023.36	1474.38	1391.44	1536.55	1408.03	1842.72	1582.84	1360.01	1623.53	1809.04	1671.2	1423.35	2024.36	1475.38	1392.44	0.0312646	0.061737	FALSE	0.890747	20950	0.0962599	FALSE	0.937934	0.949937
BRADI_1g31850v3	I1GVW3;	KQK16998;	ALA-interacting subunit	phospholipid translocation [GO:0045332];GO:0005783; GO:0005794; GO:0005886; GO:0015247; GO:0016021; GO:0045332;endoplasmic reticulum [GO:0005783]; Golgi apparatus [GO:0005794]; integral component of membrane [GO:0016021]; plasma membrane [GO:0005886]; aminophospholipid transmembrane transporter activity [GO:0015247]; phospholipid translocation [GO:0045332]	2152.43	2214.11	2281.86	2424.56	2384.12	2446.33	2160.8	3426.26	2317.38	2594.1	2541.28	2758.95	2153.43	2215.11	2282.86	2425.56	2385.12	2447.33	2161.8	3427.26	2318.38	2595.1	2542.28	2759.95	0.247709	0.32254	TRUE	0.0101453	2460	0.0113031	FALSE	0.399996	0.518536
BRADI_3g05450v3	I1HXS1;	KQJ93571;	ALA-interacting subunit	phospholipid translocation [GO:0045332];GO:0005783; GO:0005794; GO:0005886; GO:0015247; GO:0016021; GO:0045332;endoplasmic reticulum [GO:0005783]; Golgi apparatus [GO:0005794]; integral component of membrane [GO:0016021]; plasma membrane [GO:0005886]; aminophospholipid transmembrane transporter activity [GO:0015247]; phospholipid translocation [GO:0045332]	1253.05	1354.18	1631.16	1272.72	1263.83	1110.7	1757.47	1645.66	1249.08	2403.85	1841.1	1728.59	1254.05	1355.18	1632.16	1273.72	1264.83	1111.7	1758.47	1646.66	1250.08	2404.85	1842.1	1729.59	0.494772	0.68656	FALSE	0.0906994	9493	0.0436179	FALSE	0.0222849	0.0833089
BRADI_1g06470v3	I1GMJ0;	KQK12867;PNT74007;	ALA-interacting subunit	phospholipid translocation [GO:0045332];GO:0005783; GO:0005794; GO:0005886; GO:0015247; GO:0016021; GO:0045332;endoplasmic reticulum [GO:0005783]; Golgi apparatus [GO:0005794]; integral component of membrane [GO:0016021]; plasma membrane [GO:0005886]; aminophospholipid transmembrane transporter activity [GO:0015247]; phospholipid translocation [GO:0045332]	416.696	625.664	521.313	485.258	392.821	600.963	448.85	637.883	413.403	447.874	377.534	456.765	417.696	626.664	522.313	486.258	393.821	601.963	449.85	638.883	414.403	448.874	378.534	457.765	-0.285742	0.27787	FALSE	0.25693	14277	0.0655992	FALSE	0.679714	0.745343
BRADI_1g77200v3	I1HAF0;	KQK23950;	ALA-interacting subunit	phospholipid translocation [GO:0045332];GO:0005783; GO:0005794; GO:0005886; GO:0015247; GO:0016021; GO:0045332;endoplasmic reticulum [GO:0005783]; Golgi apparatus [GO:0005794]; integral component of membrane [GO:0016021]; plasma membrane [GO:0005886]; aminophospholipid transmembrane transporter activity [GO:0015247]; phospholipid translocation [GO:0045332]	65.9892	114.276	60.8833	124.337	85.3631	150.415	79.655	311.392	103.692	43.5983	118.083	67.3186	66.9892	115.276	61.8833	125.337	86.3631	151.415	80.655	312.392	104.692	44.5983	119.083	68.3186	-0.0736359	0.0017919	FALSE	0.89159	20956	0.0962874	FALSE	0.347157	0.471717
BRADI_3g22760v3	A0A0Q3FDV7;	KQJ96380;	Alanine--tRNA ligase (EC 6.1.1.7) (Alanyl-tRNA synthetase) (AlaRS)	mitochondrial alanyl-tRNA aminoacylation [GO:0070143];GO:0000049; GO:0004813; GO:0005524; GO:0005739; GO:0008270; GO:0070143;mitochondrion [GO:0005739]; alanine-tRNA ligase activity [GO:0004813]; ATP binding [GO:0005524]; tRNA binding [GO:0000049]; zinc ion binding [GO:0008270]; mitochondrial alanyl-tRNA aminoacylation [GO:0070143]	4437.59	4326.79	4520.58	4976.92	4176.75	4475.54	5230.68	4512.36	4660.68	6264.29	5263.02	6060.9	4438.59	4327.79	4521.58	4977.92	4177.75	4476.54	5231.68	4513.36	4661.68	6265.29	5264.02	6061.9	0.404734	0.50319	FALSE	0.0386801	5965	0.0274076	TRUE	0.00749877	0.0452588
BRADI_4g23620v3	I1IMW7;	KQJ89119;	Aldehyde dehydrogenase	cellular aldehyde metabolic process [GO:0006081];GO:0004028; GO:0006081;3-chloroallyl aldehyde dehydrogenase activity [GO:0004028]; cellular aldehyde metabolic process [GO:0006081]	4396.07	4108.24	4685.48	4084.11	4729.72	4030.56	4302.63	4676.55	4166.1	5576.62	3999.03	4710.63	4397.07	4109.24	4686.48	4085.11	4730.72	4031.56	4303.63	4677.55	4167.1	5577.62	4000.03	4711.63	0.115185	0.1362	FALSE	0.515595	17784	0.0817129	FALSE	0.685325	0.750008
BRADI_5g12250v3	I1IYF8;	KQJ82952;	Aldose 1-epimerase (EC 5.1.3.3) (Galactose mutarotase)	galactose catabolic process via UDP-galactose [GO:0033499]; glucose metabolic process [GO:0006006];GO:0004034; GO:0006006; GO:0030246; GO:0033499;aldose 1-epimerase activity [GO:0004034]; carbohydrate binding [GO:0030246]; galactose catabolic process via UDP-galactose [GO:0033499]; glucose metabolic process [GO:0006006]	1835.09	2051.26	1777.03	1310.71	1165.62	1086.33	1182.18	585.04	1326.17	552.906	507.259	380.545	1836.09	2052.26	1778.03	1311.71	1166.62	1087.33	1183.18	586.04	1327.17	553.906	508.259	381.545	-1.97265	2.2963	TRUE	0.000411433	205	0.000941922	TRUE	0.000997685	0.0163138
BRADI_3g20880v3	I1I2W4;	KQJ96086;	Aldose 1-epimerase (EC 5.1.3.3) (Galactose mutarotase)	galactose catabolic process via UDP-galactose [GO:0033499]; glucose metabolic process [GO:0006006];GO:0004034; GO:0005829; GO:0006006; GO:0030246; GO:0033499; GO:0048046;apoplast [GO:0048046]; cytosol [GO:0005829]; aldose 1-epimerase activity [GO:0004034]; carbohydrate binding [GO:0030246]; galactose catabolic process via UDP-galactose [GO:0033499]; glucose metabolic process [GO:0006006]	726.622	844.217	816.851	742.565	700.28	659.457	618.274	587.871	793.38	713.427	664.426	523.527	727.622	845.217	817.851	743.565	701.28	660.457	619.274	588.871	794.38	714.427	665.426	524.527	-0.328106	0.39434	FALSE	0.0854635	9233	0.0424233	FALSE	0.195826	0.323733
BRADI_5g12260v3	I1IYF9;	KQJ82953;	Aldose 1-epimerase (EC 5.1.3.3) (Galactose mutarotase)	galactose catabolic process via UDP-galactose [GO:0033499]; glucose metabolic process [GO:0006006];GO:0004034; GO:0006006; GO:0030246; GO:0033499;aldose 1-epimerase activity [GO:0004034]; carbohydrate binding [GO:0030246]; galactose catabolic process via UDP-galactose [GO:0033499]; glucose metabolic process [GO:0006006]	624.302	587.095	676.058	670.036	713.877	519.488	620.803	422.739	609.872	661.902	531.375	563.584	625.302	588.095	677.058	671.036	714.877	520.488	621.803	423.739	610.872	662.902	532.375	564.584	-0.103273	0.18864	FALSE	0.414143	16629	0.076406	FALSE	0.614402	0.694027
BRADI_5g12280v3	I1IYG2;	KQJ82956;	Aldose 1-epimerase (EC 5.1.3.3) (Galactose mutarotase)	galactose catabolic process via UDP-galactose [GO:0033499]; glucose metabolic process [GO:0006006];GO:0004034; GO:0006006; GO:0030246; GO:0033499;aldose 1-epimerase activity [GO:0004034]; carbohydrate binding [GO:0030246]; galactose catabolic process via UDP-galactose [GO:0033499]; glucose metabolic process [GO:0006006]	1020.24	972.778	840.951	873.81	972.233	600.963	887.584	790.748	841.133	939.346	790.825	916.312	1021.24	973.778	841.951	874.81	973.233	601.963	888.584	791.748	842.133	940.346	791.825	917.312	-0.0986384	0.083706	FALSE	0.428018	16782	0.077109	FALSE	0.587816	0.673256
BRADI_1g61070v3	I1H502;	PNT77316;	Aldose 1-epimerase (EC 5.1.3.3) (Galactose mutarotase)	galactose catabolic process via UDP-galactose [GO:0033499]; glucose metabolic process [GO:0006006];GO:0004034; GO:0006006; GO:0030246; GO:0033499;aldose 1-epimerase activity [GO:0004034]; carbohydrate binding [GO:0030246]; galactose catabolic process via UDP-galactose [GO:0033499]; glucose metabolic process [GO:0006006]	39.2969	68.5659	12.684	24.1765	39.2821	29.2473	45.5171	21.7031	34.1092	27.7444	31.5997	32.8248	40.2969	69.5659	13.684	25.1765	40.2821	30.2473	46.5171	22.7031	35.1092	28.7444	32.5997	33.8248	-0.376496	0.09338	FALSE	0.617653	18761	0.086202	FALSE	0.996187	0.996691
BRADI_4g03560v3	I1IH51;	KQJ86140;	Alkyl transferase (EC 2.5.1.-)	0;GO:0016765;transferase activity, transferring alkyl or aryl (other than methyl) groups [GO:0016765]	225.401	254.265	345.005	348.833	328.61	332.862	299.654	568.999	302.89	584.614	709.331	563.584	226.401	255.265	346.005	349.833	329.61	333.862	300.654	569.999	303.89	585.614	710.331	564.584	1.16858	1.2555	TRUE	0.00474644	1400	0.00643264	FALSE	0.011116	0.0563676
BRADI_1g48240v3	I1H0N5;	KQK19431;	Alkyl transferase (EC 2.5.1.-)	polyprenol biosynthetic process [GO:0016094];GO:0002094; GO:0005783; GO:0016094;endoplasmic reticulum [GO:0005783]; polyprenyltransferase activity [GO:0002094]; polyprenol biosynthetic process [GO:0016094]	372.95	388.54	504.824	507.708	456.277	455.422	531.033	767.158	478.893	826.387	1036.14	800.034	373.95	389.54	505.824	508.708	457.277	456.422	532.033	768.158	479.893	827.387	1037.14	801.034	1.07039	1.2498	TRUE	0.0108766	2582	0.0118636	TRUE	0.00287835	0.0274155
BRADI_4g31880v3	I1IQM9;	KQJ90485;KQJ90486;PNT64704;PNT64705;	Alkyl transferase (EC 2.5.1.-)	polyprenol biosynthetic process [GO:0016094];GO:0002094; GO:0005783; GO:0016094;endoplasmic reticulum [GO:0005783]; polyprenyltransferase activity [GO:0002094]; polyprenol biosynthetic process [GO:0016094]	275.82	272.835	238.46	307.388	253.068	268.797	221.264	339.701	290.61	249.7	255.293	248.689	276.82	273.835	239.46	308.388	254.068	269.797	222.264	340.701	291.61	250.7	256.293	249.689	-0.0623758	0.049164	FALSE	0.451573	17074	0.0784507	FALSE	0.723534	0.779574
BRADI_2g55407v3	I1HTJ2;	KQK10656;	Alkyl transferase (EC 2.5.1.-)	polyprenol biosynthetic process [GO:0016094];GO:0002094; GO:0005783; GO:0016094;endoplasmic reticulum [GO:0005783]; polyprenyltransferase activity [GO:0002094]; polyprenol biosynthetic process [GO:0016094]	88.9742	69.9943	31.7101	60.4414	52.8798	57.1019	48.0459	50.9551	54.5747	71.3427	74.0099	59.5297	89.9742	70.9943	32.7101	61.4414	53.8798	58.1019	49.0459	51.9551	55.5747	72.3427	75.0099	60.5297	0.102103	0.083878	FALSE	0.80846	20337	0.0934433	FALSE	0.671421	0.738879
BRADI_2g32570v3	I1HKX3;	KQK07052;	alpha-1,2-Mannosidase (EC 3.2.1.-)	N-glycan processing [GO:0006491];GO:0004571; GO:0005509; GO:0005783; GO:0006491; GO:0016020;endoplasmic reticulum [GO:0005783]; membrane [GO:0016020]; calcium ion binding [GO:0005509]; mannosyl-oligosaccharide 1,2-alpha-mannosidase activity [GO:0004571]; N-glycan processing [GO:0006491]	645.063	799.935	884.076	599.233	563.548	730.487	691.608	588.815	646.028	755.044	528.048	635.91	646.063	800.935	885.076	600.233	564.548	731.487	692.608	589.815	647.028	756.044	529.048	636.91	-0.279004	0.29415	FALSE	0.227486	13673	0.0628239	FALSE	0.315897	0.443718
BRADI_2g51467v3	I1HS57;	KQK10004;	alpha-1,2-Mannosidase (EC 3.2.1.-)	ubiquitin-dependent ERAD pathway [GO:0030433];GO:0004571; GO:0005509; GO:0005783; GO:0016020; GO:0030433;endoplasmic reticulum [GO:0005783]; membrane [GO:0016020]; calcium ion binding [GO:0005509]; mannosyl-oligosaccharide 1,2-alpha-mannosidase activity [GO:0004571]; ubiquitin-dependent ERAD pathway [GO:0030433]	376.657	484.247	501.019	445.539	412.463	427.568	375.516	554.845	484.351	531.107	517.238	485.695	377.657	485.247	502.019	446.539	413.463	428.568	376.516	555.845	485.351	532.107	518.238	486.695	0.171335	0.22999	FALSE	0.27602	14636	0.0672487	FALSE	0.445911	0.558421
BRADI_3g59640v3	I1IFE8;	KQK01982;	alpha-1,2-Mannosidase (EC 3.2.1.-)	ubiquitin-dependent ERAD pathway [GO:0030433];GO:0004571; GO:0005509; GO:0005783; GO:0016020; GO:0030433;endoplasmic reticulum [GO:0005783]; membrane [GO:0016020]; calcium ion binding [GO:0005509]; mannosyl-oligosaccharide 1,2-alpha-mannosidase activity [GO:0004571]; ubiquitin-dependent ERAD pathway [GO:0030433]	465.632	354.257	367.837	429.997	349.762	401.802	423.562	500.115	457.745	541.016	368.386	408.919	466.632	355.257	368.837	430.997	350.762	402.802	424.562	501.115	458.745	542.016	369.386	409.919	0.15014	0.22329	FALSE	0.531532	17938	0.0824205	FALSE	0.478385	0.585446
BRADI_5g20920v3	I1J1I4;	KQJ84444;	alpha-1,2-Mannosidase (EC 3.2.1.-)	N-glycan processing [GO:0006491];GO:0000139; GO:0004571; GO:0005509; GO:0005783; GO:0006491;endoplasmic reticulum [GO:0005783]; Golgi membrane [GO:0000139]; calcium ion binding [GO:0005509]; mannosyl-oligosaccharide 1,2-alpha-mannosidase activity [GO:0004571]; N-glycan processing [GO:0006491]	2135.38	1912.7	2286.93	1982.48	2020.01	2028.51	1935.74	2083.5	1938.77	2253.24	2014.9	2165.32	2136.38	1913.7	2287.93	1983.48	2021.01	2029.51	1936.74	2084.5	1939.77	2254.24	2015.9	2166.32	0.0222375	0.021233	FALSE	0.813869	20379	0.0936363	FALSE	0.36781	0.490774
BRADI_3g52040v3	I1ICR1;	KQK00822;	Alpha-1,3-glucosyltransferase (EC 2.4.1.-)	oligosaccharide-lipid intermediate biosynthetic process [GO:0006490]; protein N-linked glycosylation [GO:0006487];GO:0005789; GO:0006487; GO:0006490; GO:0016021; GO:0042281;endoplasmic reticulum membrane [GO:0005789]; integral component of membrane [GO:0016021]; dolichyl pyrophosphate Man9GlcNAc2 alpha-1,3-glucosyltransferase activity [GO:0042281]; oligosaccharide-lipid intermediate biosynthetic …	441.905	442.821	345.005	333.291	313.502	354.45	336.321	506.72	330.177	360.677	311.008	348.276	442.905	443.821	346.005	334.291	314.502	355.45	337.321	507.72	331.177	361.677	312.008	349.276	-0.269107	0.19717	FALSE	0.151393	11830	0.0543558	FALSE	0.353426	0.477288
BRADI_1g63540v3	I1H5W5;	KQK21859;	Alpha-1,3-glucosyltransferase (EC 2.4.1.-)	oligosaccharide-lipid intermediate biosynthetic process [GO:0006490]; protein N-linked glycosylation [GO:0006487];GO:0005789; GO:0006487; GO:0006490; GO:0016021; GO:0042281;endoplasmic reticulum membrane [GO:0005789]; integral component of membrane [GO:0016021]; dolichyl pyrophosphate Man9GlcNAc2 alpha-1,3-glucosyltransferase activity [GO:0042281]; oligosaccharide-lipid intermediate biosynthetic …	197.226	251.408	263.828	305.661	233.427	228.408	269.31	186.835	215.57	281.407	215.377	223.653	198.226	252.408	264.828	306.661	234.427	229.408	270.31	187.835	216.57	282.407	216.377	224.653	0.0159944	0.044916	FALSE	0.931702	21290	0.0978221	FALSE	0.789461	0.831929
BRADI_2g55120v3	I1HTF8;	KQK10602;	Alpha-1,4 glucan phosphorylase (EC 2.4.1.1)	glycogen catabolic process [GO:0005980]; response to cadmium ion [GO:0046686]; response to water deprivation [GO:0009414];GO:0005737; GO:0005829; GO:0005980; GO:0008184; GO:0009414; GO:0009507; GO:0030170; GO:0046686; GO:0102250; GO:0102499;chloroplast [GO:0009507]; cytoplasm [GO:0005737]; cytosol [GO:0005829]; glycogen phosphorylase activity [GO:0008184]; linear malto-oligosaccharide phosphoryla…	1408.02	1309.89	1447.25	1238.18	1083.28	1009.03	1246.66	679.402	1295.47	1198.95	1120.13	1207.28	1409.02	1310.89	1448.25	1239.18	1084.28	1010.03	1247.66	680.402	1296.47	1199.95	1121.13	1208.28	-0.240001	0.30657	FALSE	0.0164638	3427	0.0157462	FALSE	0.33545	0.461545
BRADI_1g08070v3	I1GN40;	KQK13102;PNT74108;	Alpha-1,4 glucan phosphorylase (EC 2.4.1.1)	glycogen catabolic process [GO:0005980];GO:0005737; GO:0005980; GO:0008184; GO:0030170; GO:0102250; GO:0102499;cytoplasm [GO:0005737]; glycogen phosphorylase activity [GO:0008184]; linear malto-oligosaccharide phosphorylase activity [GO:0102250]; pyridoxal phosphate binding [GO:0030170]; SHG alpha-glucan phosphorylase activity [GO:0102499]; glycogen catabolic process [GO:0005980]	195.743	194.27	249.875	179.597	157.884	143.451	179.54	75.4891	178.05	172.412	154.672	223.097	196.743	195.27	250.875	180.597	158.884	144.451	180.54	76.4891	179.05	173.412	155.672	224.097	-0.216816	0.26172	FALSE	0.338389	15588	0.0716229	FALSE	0.305712	0.434473
BRADI_1g35050v3	I1GWZ8;	KQK17525;	Alpha-amylase (EC 3.2.1.1) (1,4-alpha-D-glucan glucanohydrolase)	carbohydrate metabolic process [GO:0005975];GO:0004556; GO:0005509; GO:0005975; GO:0103025;alpha-amylase activity [GO:0004556]; alpha-amylase activity (releasing maltohexaose) [GO:0103025]; calcium ion binding [GO:0005509]; carbohydrate metabolic process [GO:0005975]	137.169	112.848	116.693	126.063	324.078	103.758	141.609	77.3763	173.275	138.722	282.734	524.083	138.169	113.848	117.693	127.063	325.078	104.758	142.609	78.3763	174.275	139.722	283.734	525.083	1.35932	0.95195	FALSE	0.227839	13685	0.0628791	FALSE	0.240283	0.371084
BRADI_1g17730v3	I1GR51;	KQK14638;	Alpha-galactosidase (EC 3.2.1.22) (Melibiase)	carbohydrate metabolic process [GO:0005975];GO:0005773; GO:0005975; GO:0009505; GO:0052692;plant-type cell wall [GO:0009505]; vacuole [GO:0005773]; raffinose alpha-galactosidase activity [GO:0052692]; carbohydrate metabolic process [GO:0005975]	1966.33	1807	1887.38	1650.91	2078.93	1671.97	1226.43	1931.58	1577.89	1343.62	1513.46	1111.03	1967.33	1808	1888.38	1651.91	2079.93	1672.97	1227.43	1932.58	1578.89	1344.62	1514.46	1112.03	-0.512202	0.67372	FALSE	0.0274576	4821	0.0221513	FALSE	0.0761044	0.175757
BRADI_3g29810v3	I1I514;	KQJ97264;	Alpha-galactosidase (EC 3.2.1.22) (Melibiase)	carbohydrate metabolic process [GO:0005975]; leaf morphogenesis [GO:0009965]; positive regulation of flower development [GO:0009911]; response to fungus [GO:0009620];GO:0005975; GO:0009505; GO:0009620; GO:0009911; GO:0009965; GO:0048046; GO:0052692;apoplast [GO:0048046]; plant-type cell wall [GO:0009505]; raffinose alpha-galactosidase activity [GO:0052692]; carbohydrate metabolic process [GO:0005…	9280.75	11850.5	8094.94	7442.92	8331.59	4972.74	8033.77	13609.7	8611.89	5138.66	4174.49	3783.19	9281.75	11851.5	8095.94	7443.92	8332.59	4973.74	8034.77	13610.7	8612.89	5139.66	4175.49	3784.19	-1.15791	1.1469	FALSE	0.0285669	4931	0.0226567	TRUE	0.00820752	0.0474861
BRADI_3g29797v3	A0A0Q3FC45;	KQJ97263;	Alpha-galactosidase (EC 3.2.1.22) (Melibiase)	carbohydrate metabolic process [GO:0005975];GO:0005975; GO:0009505; GO:0048046; GO:0052692;apoplast [GO:0048046]; plant-type cell wall [GO:0009505]; raffinose alpha-galactosidase activity [GO:0052692]; carbohydrate metabolic process [GO:0005975]	499.738	518.53	640.543	514.615	806.039	279.939	491.838	571.83	360.193	907.638	721.804	650.375	500.738	519.53	641.543	515.615	807.039	280.939	492.838	572.83	361.193	908.638	722.804	651.375	0.45806	0.45948	FALSE	0.0959253	9718	0.0446517	FALSE	0.297663	0.426881
BRADI_4g17308v3	A0A0Q3H4K2;	KQJ88370;	Alpha-mannosidase (EC 3.2.1.-)	mannose metabolic process [GO:0006013];GO:0004559; GO:0006013; GO:0030246; GO:0046872;alpha-mannosidase activity [GO:0004559]; carbohydrate binding [GO:0030246]; metal ion binding [GO:0046872]; mannose metabolic process [GO:0006013]	133.461	101.42	126.84	172.69	242.492	215.177	164.367	301.956	106.421	281.407	314.334	324.353	134.461	102.42	127.84	173.69	243.492	216.177	165.367	302.956	107.421	282.407	315.334	325.353	1.33968	1.1332	TRUE	0.00049246	238	0.00109355	FALSE	0.0238102	0.0867427
BRADI_4g17317v3	A0A0Q3HJ60;	KQJ88371;	Alpha-mannosidase (EC 3.2.1.-)	mannose metabolic process [GO:0006013];GO:0004559; GO:0006013; GO:0030246; GO:0046872;alpha-mannosidase activity [GO:0004559]; carbohydrate binding [GO:0030246]; metal ion binding [GO:0046872]; mannose metabolic process [GO:0006013]	2753.75	2972.62	2992.16	2360.67	2575.25	2302.88	2564.13	2614.75	2464.73	2504.92	1785.39	1846.53	2754.75	2973.62	2993.16	2361.67	2576.25	2303.88	2565.13	2615.75	2465.73	2505.92	1786.39	1847.53	-0.50638	0.57382	FALSE	0.0529833	7154	0.0328708	FALSE	0.0150513	0.0667436
BRADI_1g44550v3	I1GZC6;	KQK18760;	Alpha-mannosidase (EC 3.2.1.-)	hyperosmotic salinity response [GO:0042538]; mannose metabolic process [GO:0006013]; N-glycan processing [GO:0006491]; protein deglycosylation [GO:0006517]; protein N-linked glycosylation [GO:0006487];GO:0000139; GO:0004559; GO:0005768; GO:0005802; GO:0006013; GO:0006487; GO:0006491; GO:0006517; GO:0016021; GO:0030246; GO:0042538; GO:0046872;endosome [GO:0005768]; Golgi membrane [GO:0000139]; int…	1416.17	1277.04	910.713	1486.86	1532.76	1596.76	1141.72	1754.18	1528.09	1177.16	1456.08	1563.35	1417.17	1278.04	911.713	1487.86	1533.76	1597.76	1142.72	1755.18	1529.09	1178.16	1457.08	1564.35	0.219478	0.23186	FALSE	0.360179	15897	0.0730426	FALSE	0.357044	0.480809
BRADI_3g21117v3	I1I2Y9;	KQJ96121;	Alpha-mannosidase (EC 3.2.1.-)	mannose metabolic process [GO:0006013]; protein deglycosylation [GO:0006517];GO:0004559; GO:0005774; GO:0006013; GO:0006517; GO:0030246; GO:0046872;vacuolar membrane [GO:0005774]; alpha-mannosidase activity [GO:0004559]; carbohydrate binding [GO:0030246]; metal ion binding [GO:0046872]; mannose metabolic process [GO:0006013]; protein deglycosylation [GO:0006517]	684.36	699.943	587.27	699.393	623.982	575.197	699.194	643.544	517.778	739.19	425.765	488.477	685.36	700.943	588.27	700.393	624.982	576.197	700.194	644.544	518.778	740.19	426.765	489.477	-0.253462	0.31782	FALSE	0.387551	16261	0.0747151	FALSE	0.55845	0.649953
BRADI_4g17327v3	I1ILG4;	PNT63561;	Alpha-mannosidase (EC 3.2.1.-)	mannose metabolic process [GO:0006013]; protein deglycosylation [GO:0006517];GO:0004559; GO:0005774; GO:0006013; GO:0006517; GO:0030246; GO:0046872;vacuolar membrane [GO:0005774]; alpha-mannosidase activity [GO:0004559]; carbohydrate binding [GO:0030246]; metal ion binding [GO:0046872]; mannose metabolic process [GO:0006013]; protein deglycosylation [GO:0006517]	2525.38	2448.37	2259.02	2712.95	2552.58	2389.92	2382.06	3420.6	2523.4	2703.1	2160.42	2341.69	2526.38	2449.37	2260.02	2713.95	2553.58	2390.92	2383.06	3421.6	2524.4	2704.1	2161.42	2342.69	-0.00550854	0.028898	FALSE	0.962149	21505	0.09881	FALSE	0.518054	0.617161
BRADI_2g56470v3	I1HTV3;	KQK10831;	Amidophosphoribosyltransferase (ATase) (EC 2.4.2.14) (Glutamine phosphoribosylpyrophosphate amidotransferase)	'de novo' IMP biosynthetic process [GO:0006189]; nucleoside metabolic process [GO:0009116]; purine nucleobase biosynthetic process [GO:0009113];GO:0004044; GO:0006189; GO:0009113; GO:0009116; GO:0046872; GO:0051536;amidophosphoribosyltransferase activity [GO:0004044]; iron-sulfur cluster binding [GO:0051536]; metal ion binding [GO:0046872]; 'de novo' IMP biosynthetic process [GO:0006189]; nucleos…	201.675	177.129	126.84	189.959	160.906	137.184	195.977	48.1243	163.724	101.069	99.7886	126.292	202.675	178.129	127.84	190.959	161.906	138.184	196.977	49.1243	164.724	102.069	100.789	127.292	-0.623536	0.61339	FALSE	0.0994757	9872	0.0453593	FALSE	0.504411	0.606319
BRADI_2g24360v3	I1HJ43;	KQK06088;	Amidophosphoribosyltransferase (ATase) (EC 2.4.2.14) (Glutamine phosphoribosylpyrophosphate amidotransferase)	'de novo' IMP biosynthetic process [GO:0006189]; nucleoside metabolic process [GO:0009116]; purine nucleobase biosynthetic process [GO:0009113];GO:0004044; GO:0006189; GO:0009113; GO:0009116; GO:0046872; GO:0051536;amidophosphoribosyltransferase activity [GO:0004044]; iron-sulfur cluster binding [GO:0051536]; metal ion binding [GO:0046872]; 'de novo' IMP biosynthetic process [GO:0006189]; nucleos…	336.619	285.691	356.421	347.106	402.642	278.546	395.746	154.753	319.262	400.312	306.018	329.36	337.619	286.691	357.421	348.106	403.642	279.546	396.746	155.753	320.262	401.312	307.018	330.36	0.0813664	0.023432	FALSE	0.621656	18805	0.0864042	FALSE	0.7001	0.762001
BRADI_5g13350v3	I1IYT8;	KQJ83144;	Amine oxidase (EC 1.4.3.-)	amine metabolic process [GO:0009308];GO:0005507; GO:0008131; GO:0009308; GO:0048038;copper ion binding [GO:0005507]; primary amine oxidase activity [GO:0008131]; quinone binding [GO:0048038]; amine metabolic process [GO:0009308]	3021.41	2586.93	2682.67	4949.28	3861.74	4355.06	3827.23	5886.26	4050.13	5556.81	4220.23	4648.32	3022.41	2587.93	2683.67	4950.28	3862.74	4356.06	3828.23	5887.26	4051.13	5557.81	4221.23	4649.32	0.798764	0.94416	FALSE	0.0256157	4584	0.0210623	TRUE	0.00871651	0.0489312
BRADI_1g24010v3	A0A0Q3NEB7;	KQK15622;	Amine oxidase (EC 1.4.3.-)	amine metabolic process [GO:0009308];GO:0005507; GO:0008131; GO:0009308; GO:0048038;copper ion binding [GO:0005507]; primary amine oxidase activity [GO:0008131]; quinone binding [GO:0048038]; amine metabolic process [GO:0009308]	41.5213	58.5667	111.619	32.811	30.9725	16.0164	82.1837	44.3498	57.9856	51.5253	8.31572	17.2469	42.5213	59.5667	112.619	33.811	31.9725	17.0164	83.1837	45.3498	58.9856	52.5253	9.31572	18.2469	-1.42271	0.63829	FALSE	0.159308	12059	0.055408	FALSE	0.0797147	0.180747
BRADI_5g04070v3	I1IWH5;	KQJ81956;	Amine oxidase (EC 1.4.3.-)	amine metabolic process [GO:0009308];GO:0005507; GO:0008131; GO:0009308; GO:0048038;copper ion binding [GO:0005507]; primary amine oxidase activity [GO:0008131]; quinone binding [GO:0048038]; amine metabolic process [GO:0009308]	19.2777	0	25.368	5.18069	27.1953	17.4091	24.0229	2.83084	21.1477	198.174	172.967	2229.86	20.2777	1	26.368	6.18069	28.1953	18.4091	25.0229	3.83084	22.1477	199.174	173.967	2230.86	5.77224	3.6714	FALSE	0.337607	15574	0.0715585	FALSE	0.0226665	0.0843128
BRADI_3g47537v3	A0A0Q3FPL6;	KQK00069;	Amine oxidase (EC 1.4.3.-)	amine metabolic process [GO:0009308];GO:0005507; GO:0008131; GO:0009308; GO:0048038;copper ion binding [GO:0005507]; primary amine oxidase activity [GO:0008131]; quinone binding [GO:0048038]; amine metabolic process [GO:0009308]	20.7606	51.4244	6.34201	41.4455	37.7713	28.551	7.58619	27.3648	40.2489	13.8722	9.14729	9.45798	21.7606	52.4244	7.34201	42.4455	38.7713	29.551	8.58619	28.3648	41.2489	14.8722	10.1473	10.458	-1.20038	0.48327	FALSE	0.367413	15995	0.0734929	FALSE	0.281936	0.411358
BRADI_5g22290v3	I1J202;	KQJ84692;	Aminomethyltransferase (EC 2.1.2.10) (Glycine cleavage system T protein)	glycine decarboxylation via glycine cleavage system [GO:0019464];GO:0004047; GO:0005739; GO:0008483; GO:0019464;mitochondrion [GO:0005739]; aminomethyltransferase activity [GO:0004047]; transaminase activity [GO:0008483]; glycine decarboxylation via glycine cleavage system [GO:0019464]	2199.15	2044.12	2001.54	1585.29	1748.81	1490.92	1842.18	1094.59	1700.68	1850.95	1334.67	1798.69	2200.15	2045.12	2002.54	1586.29	1749.81	1491.92	1843.18	1095.59	1701.68	1851.95	1335.67	1799.69	-0.325088	0.42195	FALSE	0.111573	10404	0.0478037	FALSE	0.196048	0.323978
BRADI_3g35350v3	I1I6V5;	KQJ98189;	Aminopeptidase (EC 3.4.11.-)	peptide catabolic process [GO:0043171]; proteolysis [GO:0006508];GO:0005737; GO:0006508; GO:0008270; GO:0042277; GO:0043171; GO:0070006;cytoplasm [GO:0005737]; metalloaminopeptidase activity [GO:0070006]; peptide binding [GO:0042277]; zinc ion binding [GO:0008270]; peptide catabolic process [GO:0043171]; proteolysis [GO:0006508]	2099.05	2211.25	2250.15	2447.01	2188.47	2201.21	2517.35	2280.71	2232.79	2637.7	2534.63	2649.35	2100.05	2212.25	2251.15	2448.01	2189.47	2202.21	2518.35	2281.71	2233.79	2638.7	2535.63	2650.35	0.253578	0.30949	TRUE	0.0023003	776	0.00356552	FALSE	0.013386	0.0623392
BRADI_3g08120v3	I1HYR8;	KQJ94037;KQJ94038;PNT66171;PNT66172;	Aminopeptidase (EC 3.4.11.-)	peptide catabolic process [GO:0043171]; proteolysis [GO:0006508];GO:0005737; GO:0006508; GO:0008270; GO:0042277; GO:0043171; GO:0070006;cytoplasm [GO:0005737]; metalloaminopeptidase activity [GO:0070006]; peptide binding [GO:0042277]; zinc ion binding [GO:0008270]; peptide catabolic process [GO:0043171]; proteolysis [GO:0006508]	3967.51	3494	3963.76	4379.41	3909.33	3702.57	3886.66	3237.54	3902.77	4599.62	4271.79	4673.36	3968.51	3495	3964.76	4380.41	3910.33	3703.57	3887.66	3238.54	3903.77	4600.62	4272.79	4674.36	0.245448	0.24156	FALSE	0.0264062	4694	0.0215677	FALSE	0.0597662	0.152161
BRADI_4g28767v3	A0A0Q3ER89;	KQJ89934;	Aminopeptidase (EC 3.4.11.-)	0;GO:0004177; GO:0008237; GO:0008270;aminopeptidase activity [GO:0004177]; metallopeptidase activity [GO:0008237]; zinc ion binding [GO:0008270]	140.876	94.2781	90.0565	169.236	145.797	167.128	207.356	115.121	161.678	172.412	260.282	201.956	141.876	95.2781	91.0565	170.236	146.797	168.128	208.356	116.121	162.678	173.412	261.282	202.956	0.958142	0.80746	FALSE	0.0360942	5714	0.0262544	FALSE	0.0357448	0.111694
BRADI_3g45480v3	I1IAE7;	KQJ99831;	Ammonium transporter	0;GO:0008519; GO:0016021;integral component of membrane [GO:0016021]; ammonium transmembrane transporter activity [GO:0008519]	44.4871	21.4268	49.4677	56.9876	46.081	31.3364	56.8964	66.0529	42.9776	91.1602	92.3045	122.954	45.4871	22.4268	50.4677	57.9876	47.081	32.3364	57.8964	67.0529	43.9776	92.1602	93.3045	123.954	1.38611	0.99083	TRUE	0.0100447	2440	0.0112112	FALSE	0.0153142	0.0672333
BRADI_1g02420v3	I1GL42;	KQK12242;	Ammonium transporter	0;GO:0008519; GO:0016021;integral component of membrane [GO:0016021]; ammonium transmembrane transporter activity [GO:0008519]	1721.65	1355.6	1758.01	1255.45	1649.09	1073.79	934.366	664.304	1096.27	598.486	629.5	921.319	1722.65	1356.6	1759.01	1256.45	1650.09	1074.79	935.366	665.304	1097.27	599.486	630.5	922.319	-1.16861	1.5333	TRUE	0.00633946	1721	0.00790755	TRUE	0.00645002	0.0416676
BRADI_5g15360v3	I1IZJ3;	KQJ83515;	Ammonium transporter	ammonium transmembrane transport [GO:0072488];GO:0005887; GO:0008519; GO:0072488;integral component of plasma membrane [GO:0005887]; ammonium transmembrane transporter activity [GO:0008519]; ammonium transmembrane transport [GO:0072488]	1123.3	997.062	1426.95	706.301	815.105	661.546	1031.72	720.921	800.884	719.373	567.132	695.44	1124.3	998.062	1427.95	707.301	816.105	662.546	1032.72	721.921	801.884	720.373	568.132	696.44	-0.838848	0.8368	FALSE	0.0417298	6243	0.028685	TRUE	0.00859582	0.0485794
BRADI_3g48950v3	I1IBN3;	KQK00374;	Ammonium transporter	ammonium transmembrane transport [GO:0072488];GO:0005887; GO:0008519; GO:0072488;integral component of plasma membrane [GO:0005887]; ammonium transmembrane transporter activity [GO:0008519]; ammonium transmembrane transport [GO:0072488]	699.189	571.382	1073.07	429.997	597.542	736.057	427.355	378.389	403.171	190.247	272.756	504.611	700.189	572.382	1074.07	430.997	598.542	737.057	428.355	379.389	404.171	191.247	273.756	505.611	-1.27363	1.5564	FALSE	0.0727684	8522	0.0391564	FALSE	0.0356961	0.11159
BRADI_2g22670v3	I1HIJ5;	KQK05814;	Ammonium transporter	response to nematode [GO:0009624];GO:0005886; GO:0009506; GO:0009624; GO:0015398; GO:0016021;integral component of membrane [GO:0016021]; plasma membrane [GO:0005886]; plasmodesma [GO:0009506]; high-affinity secondary active ammonium transmembrane transporter activity [GO:0015398]; response to nematode [GO:0009624]	235.04	227.124	152.208	202.047	249.291	190.108	375.516	109.459	214.206	503.363	389.176	234.781	236.04	228.124	153.208	203.047	250.291	191.108	376.516	110.459	215.206	504.363	390.176	235.781	0.872516	0.79836	FALSE	0.148877	11752	0.0539974	FALSE	0.286102	0.415226
BRADI_5g25970v3	I1J3A7;	KQJ85261;	Anamorsin homolog (Fe-S cluster assembly protein DRE2 homolog)	iron-sulfur cluster assembly [GO:0016226];GO:0005737; GO:0005758; GO:0009055; GO:0016226; GO:0046872; GO:0051537; GO:0051539;cytoplasm [GO:0005737]; mitochondrial intermembrane space [GO:0005758]; 2 iron, 2 sulfur cluster binding [GO:0051537]; 4 iron, 4 sulfur cluster binding [GO:0051539]; electron transfer activity [GO:0009055]; metal ion binding [GO:0046872]; iron-sulfur cluster assembly [GO:00…	2094.6	1956.98	2464.51	2060.19	1949	1753.45	2157.01	1894.78	1826.89	2667.43	2465.61	2140.84	2095.6	1957.98	2465.51	2061.19	1950	1754.45	2158.01	1895.78	1827.89	2668.43	2466.61	2141.84	0.158649	0.19529	FALSE	0.306427	15135	0.0695414	FALSE	0.077676	0.177858
BRADI_1g25577v3	A0A0Q3GYB2;	KQK15888;	Anamorsin homolog (Fe-S cluster assembly protein DRE2 homolog)	iron-sulfur cluster assembly [GO:0016226];GO:0005758; GO:0009055; GO:0016226; GO:0046872; GO:0051537; GO:0051539;mitochondrial intermembrane space [GO:0005758]; 2 iron, 2 sulfur cluster binding [GO:0051537]; 4 iron, 4 sulfur cluster binding [GO:0051539]; electron transfer activity [GO:0009055]; metal ion binding [GO:0046872]; iron-sulfur cluster assembly [GO:0016226]	14.0876	47.139	0	34.5379	26.4399	34.1219	26.5517	11.3234	29.3339	25.7627	29.9366	31.7121	15.0876	48.139	1	35.5379	27.4399	35.1219	27.5517	12.3234	30.3339	26.7627	30.9366	32.7121	0.493332	0.42263	FALSE	0.596846	18569	0.0853198	FALSE	0.447956	0.559951
BRADI_3g58830v3	I1IF34;	KQK01847;	Annexin	0;GO:0004601; GO:0005507; GO:0005509; GO:0005524; GO:0005544; GO:0008270; GO:0042803;ATP binding [GO:0005524]; calcium ion binding [GO:0005509]; calcium-dependent phospholipid binding [GO:0005544]; copper ion binding [GO:0005507]; peroxidase activity [GO:0004601]; protein homodimerization activity [GO:0042803]; zinc ion binding [GO:0008270]	9833.13	9652.08	9133.76	9413.31	10882.7	8887.01	9717.91	8311.35	9545.12	10384.3	11533.9	10775.4	9834.13	9653.08	9134.76	9414.31	10883.7	8888.01	9718.91	8312.35	9546.12	10385.3	11534.9	10776.4	0.19202	0.19517	FALSE	0.0354544	5654	0.0259787	FALSE	0.101105	0.209993
BRADI_2g26770v3	I1HJW8;	KQK06516;	Annexin	0;GO:0005509; GO:0005544;calcium ion binding [GO:0005509]; calcium-dependent phospholipid binding [GO:0005544]	2644.76	2659.78	2103.01	2219.06	3265.71	2102.32	1900.34	2078.78	1872.6	2177.93	1802.02	1950.01	2645.76	2660.78	2104.01	2220.06	3266.71	2103.32	1901.34	2079.78	1873.6	2178.93	1803.02	1951.01	-0.320828	0.4999	FALSE	0.0969729	9758	0.0448355	FALSE	0.141548	0.261359
BRADI_4g29680v3	I1IPX7;	PNT64515;	Annexin	0;GO:0005509; GO:0005544;calcium ion binding [GO:0005509]; calcium-dependent phospholipid binding [GO:0005544]	2767.84	2862.63	3051.78	2744.04	3328.41	3452.58	3165.97	4343.45	2904.74	3900.07	3176.61	3355.91	2768.84	2863.63	3052.78	2745.04	3329.41	3453.58	3166.97	4344.45	2905.74	3901.07	3177.61	3356.91	0.264875	0.3483	FALSE	0.10123	9954	0.0457361	FALSE	0.393769	0.513425
BRADI_1g45487v3	I1GZN4;	KQK18918;	Annexin	0;GO:0004601; GO:0005507; GO:0005509; GO:0005524; GO:0005544; GO:0008270; GO:0042803;ATP binding [GO:0005524]; calcium ion binding [GO:0005509]; calcium-dependent phospholipid binding [GO:0005544]; copper ion binding [GO:0005507]; peroxidase activity [GO:0004601]; protein homodimerization activity [GO:0042803]; zinc ion binding [GO:0008270]	1793.57	1729.86	1933.04	1887.5	1662.69	1411.53	2270.8	1398.44	2007.67	1791.5	1714.7	1702.99	1794.57	1730.86	1934.04	1888.5	1663.69	1412.53	2271.8	1399.44	2008.67	1792.5	1715.7	1703.99	-0.0668728	0.0082369	FALSE	0.30601	15126	0.0695001	FALSE	0.761611	0.809597
BRADI_3g36240v3	A0A0Q3HXV2;	KQJ98330;	Annexin	0;GO:0005509; GO:0005544;calcium ion binding [GO:0005509]; calcium-dependent phospholipid binding [GO:0005544]	2554.3	1908.42	1222.74	1972.12	2391.68	2142.71	2129.19	2166.54	2539.09	1002.76	1025.33	2061.84	2555.3	1909.42	1223.74	1973.12	2392.68	2143.71	2130.19	2167.54	2540.09	1003.76	1026.33	2062.84	-0.474903	0.53691	FALSE	0.36427	15951	0.0732908	FALSE	0.137211	0.256398
BRADI_1g69080v3	I1H7S5;	KQK22734;KQK22736;	AP complex subunit sigma	intracellular protein transport [GO:0006886]; vesicle-mediated transport [GO:0016192];GO:0006886; GO:0008565; GO:0016192; GO:0030123;AP-3 adaptor complex [GO:0030123]; protein transporter activity [GO:0008565]; intracellular protein transport [GO:0006886]; vesicle-mediated transport [GO:0016192]	401.867	401.396	422.378	442.085	389.044	425.479	362.873	403.867	415.45	362.659	365.06	357.178	402.867	402.396	423.378	443.085	390.044	426.479	363.873	404.867	416.45	363.659	366.06	358.178	-0.175521	0.20745	TRUE	0.0137349	3048	0.0140048	FALSE	0.0354127	0.111231
BRADI_4g21080v3	I1IM85;	KQJ88773;	AP complex subunit sigma	intracellular protein transport [GO:0006886];GO:0005622; GO:0006886; GO:0016020;intracellular [GO:0005622]; membrane [GO:0016020]; intracellular protein transport [GO:0006886]	613.18	782.794	758.504	502.527	577.901	671.296	525.976	698.274	625.563	503.363	434.081	508.506	614.18	783.794	759.504	503.527	578.901	672.296	526.976	699.274	626.563	504.363	435.081	509.506	-0.57434	0.57901	FALSE	0.030861	5145	0.02364	FALSE	0.0340195	0.108525
BRADI_4g40287v3	I1ITM1;	KQJ91878;	AP complex subunit sigma	intracellular protein transport [GO:0006886];GO:0005622; GO:0006886; GO:0016020;intracellular [GO:0005622]; membrane [GO:0016020]; intracellular protein transport [GO:0006886]	1058.05	1319.89	1586.77	916.982	907.267	976.303	818.044	965.316	922.313	759.007	694.363	669.848	1059.05	1320.89	1587.77	917.982	908.267	977.303	819.044	966.316	923.313	760.007	695.363	670.848	-0.900019	0.99897	FALSE	0.0527992	7141	0.0328111	TRUE	0.00149182	0.0199894
BRADI_1g06630v3	I1GML2;	KQK12886;	AP complex subunit sigma	intracellular protein transport [GO:0006886]; vesicle-mediated transport [GO:0016192];GO:0006886; GO:0016192; GO:0030117;membrane coat [GO:0030117]; intracellular protein transport [GO:0006886]; vesicle-mediated transport [GO:0016192]	2048.63	2121.26	2234.92	1771.8	1841.73	1643.42	1637.35	1518.27	1712.28	1965.89	1594.96	1657.93	2049.63	2122.26	2235.92	1772.8	1842.73	1644.42	1638.35	1519.27	1713.28	1966.89	1595.96	1658.93	-0.295292	0.38742	FALSE	0.0562078	7391	0.0339598	TRUE	0.0089029	0.049543
BRADI_3g35470v3	I1I6X1;	KQJ98209;	AP complex subunit sigma	intracellular protein transport [GO:0006886];GO:0005622; GO:0006886; GO:0016020;intracellular [GO:0005622]; membrane [GO:0016020]; intracellular protein transport [GO:0006886]	1017.27	1097.05	1320.41	991.238	944.282	985.356	892.642	887.94	857.505	832.332	819.098	852.331	1018.27	1098.05	1321.41	992.238	945.282	986.356	893.642	888.94	858.505	833.332	820.098	853.331	-0.455632	0.55131	FALSE	0.0742655	8624	0.0396251	TRUE	0.00290313	0.027543
BRADI_3g54597v3	I1IDN1;	KQK01234;	AP-1 complex subunit gamma	intracellular protein transport [GO:0006886]; vesicle-mediated transport [GO:0016192];GO:0006886; GO:0016192; GO:0030121;AP-1 adaptor complex [GO:0030121]; intracellular protein transport [GO:0006886]; vesicle-mediated transport [GO:0016192]	2085.7	2184.11	1617.21	2125.81	1594.7	2148.98	2237.93	2433.58	2193.9	2907.22	2196.18	2483.55	2086.7	2185.11	1618.21	2126.81	1595.7	2149.98	2238.93	2434.58	2194.9	2908.22	2197.18	2484.55	0.365817	0.51658	FALSE	0.10625	10184	0.0467929	FALSE	0.132767	0.250946
BRADI_1g48257v3	A0A2K2DQ86;	PNT76447;	AP-1 complex subunit gamma	intracellular protein transport [GO:0006886]; vesicle-mediated transport [GO:0016192];GO:0006886; GO:0016192; GO:0030121;AP-1 adaptor complex [GO:0030121]; intracellular protein transport [GO:0006886]; vesicle-mediated transport [GO:0016192]	1629.71	1281.32	1303.92	1657.82	1434.55	1677.54	1493.21	2038.2	1702.05	1866.8	1600.78	1564.46	1630.71	1282.32	1304.92	1658.82	1435.55	1678.54	1494.21	2039.2	1703.05	1867.8	1601.78	1565.46	0.25546	0.34356	FALSE	0.140453	11461	0.0526604	FALSE	0.226226	0.356626
BRADI_1g77770v3	A0A2K2DVN1;	PNT78335;	AP-2 complex subunit alpha	clathrin-dependent endocytosis [GO:0072583]; intracellular protein transport [GO:0006886];GO:0005905; GO:0006886; GO:0030131; GO:0035615; GO:0072583;clathrin adaptor complex [GO:0030131]; clathrin-coated pit [GO:0005905]; clathrin adaptor activity [GO:0035615]; clathrin-dependent endocytosis [GO:0072583]; intracellular protein transport [GO:0006886]	3654.61	2679.78	3112.66	4103.11	3512.73	3843.24	4051.03	3828.24	3783.39	5095.06	4189.46	4627.18	3655.61	2680.78	3113.66	4104.11	3513.73	3844.24	4052.03	3829.24	3784.39	5096.06	4190.46	4628.18	0.558215	0.67213	FALSE	0.0181885	3663	0.0168305	FALSE	0.0103031	0.0540307
BRADI_2g62270v3	A0A0Q3GL15;	KQK11775;	AP-3 complex subunit beta	intracellular protein transport [GO:0006886]; vesicle-mediated transport [GO:0016192];GO:0006886; GO:0016192; GO:0030123;AP-3 adaptor complex [GO:0030123]; intracellular protein transport [GO:0006886]; vesicle-mediated transport [GO:0016192]	1293.83	1419.89	1336.9	1609.47	1224.55	1435.9	1380.69	1712.66	1393.7	1575.49	1436.12	1453.75	1294.83	1420.89	1337.9	1610.47	1225.55	1436.9	1381.69	1713.66	1394.7	1576.49	1437.12	1454.75	0.140536	0.18702	FALSE	0.0752743	8676	0.039864	FALSE	0.584707	0.670587
BRADI_2g58660v3	I1HUJ6;	KQK11186;	AP-4 complex subunit epsilon	intracellular protein transport [GO:0006886]; vesicle-mediated transport [GO:0016192];GO:0005794; GO:0005829; GO:0006886; GO:0009506; GO:0016192; GO:0030124;AP-4 adaptor complex [GO:0030124]; cytosol [GO:0005829]; Golgi apparatus [GO:0005794]; plasmodesma [GO:0009506]; intracellular protein transport [GO:0006886]; vesicle-mediated transport [GO:0016192]	2709.26	2955.48	2808.24	2730.22	2351.64	2606.49	2615.97	2840.28	2589.57	2726.88	2541.28	2603.73	2710.26	2956.48	2809.24	2731.22	2352.64	2607.49	2616.97	2841.28	2590.57	2727.88	2542.28	2604.73	-0.106121	0.09703	FALSE	0.0945651	9657	0.0443714	FALSE	0.222704	0.352978
BRADI_1g66350v3	I1H6V6;	KQK22302;	Arginine biosynthesis bifunctional protein ArgJ, chloroplastic [Cleaved into: Arginine biosynthesis bifunctional protein ArgJ alpha chain; Arginine biosynthesis bifunctional protein ArgJ beta chain] [Includes: Glutamate N-acetyltransferase (GAT) (EC 2.3.1.35) (Ornithine acetyltransferase) (OATase) (Ornithine transacetylase); Amino-acid acetyltransferase (EC 2.3.1.1) (N-acetylglutamate synthase) (…	arginine biosynthetic process [GO:0006526]; ornithine biosynthetic process [GO:0006592];GO:0004042; GO:0004358; GO:0006526; GO:0006592; GO:0009570; GO:0103045;chloroplast stroma [GO:0009570]; acetyl-CoA:L-glutamate N-acetyltransferase activity [GO:0004042]; glutamate N-acetyltransferase activity [GO:0004358]; methione N-acyltransferase activity [GO:0103045]; arginine biosynthetic process [GO:0006…	1141.09	1211.33	1258.25	1089.67	1099.9	1110.7	1062.07	1191.78	1131.74	1252.46	906.413	1079.32	1142.09	1212.33	1259.25	1090.67	1100.9	1111.7	1063.07	1192.78	1132.74	1253.46	907.413	1080.32	-0.156942	0.17477	FALSE	0.340702	15624	0.0717883	FALSE	0.469234	0.578196
BRADI_1g50067v3	I1H1A2;	KQK19731;	Arginine decarboxylase (EC 4.1.1.19)	arginine catabolic process [GO:0006527]; putrescine biosynthetic process from arginine [GO:0033388]; response to cold [GO:0009409]; spermidine biosynthetic process [GO:0008295];GO:0006527; GO:0008295; GO:0008792; GO:0009409; GO:0033388;arginine decarboxylase activity [GO:0008792]; arginine catabolic process [GO:0006527]; putrescine biosynthetic process from arginine [GO:0033388]; response to cold…	3183.79	2484.08	4246.61	5674.58	3490.82	2731.84	13503.4	7054.45	6161.49	16757.6	15922.1	11630	3184.79	2485.08	4247.61	5675.58	3491.82	2732.84	13504.4	7055.45	6162.49	16758.6	15923.1	11631	2.15967	3.0158	TRUE	0.0122803	2815	0.0129342	TRUE	0.00149306	0.0199894
BRADI_2g23790v3	I1HIX4;	KQK05989;KQK05990;	Arginyl-tRNA--protein transferase (EC 2.3.2.8)	arginyl-tRNA aminoacylation [GO:0006420]; protein arginylation [GO:0016598];GO:0004057; GO:0004814; GO:0005524; GO:0005737; GO:0006420; GO:0016598;cytoplasm [GO:0005737]; arginine-tRNA ligase activity [GO:0004814]; arginyltransferase activity [GO:0004057]; ATP binding [GO:0005524]; arginyl-tRNA aminoacylation [GO:0006420]; protein arginylation [GO:0016598]	989.096	1014.2	1306.45	1046.5	944.282	1095.38	1264.36	1619.24	1100.36	1734.02	1304.74	1316.88	990.096	1015.2	1307.45	1047.5	945.282	1096.38	1265.36	1620.24	1101.36	1735.02	1305.74	1317.88	0.395849	0.57714	FALSE	0.122658	10836	0.0497886	FALSE	0.0874782	0.191865
BRADI_5g09030v3	I1IXE5;	KQJ82451;	Arogenate dehydratase (EC 4.2.1.91)	L-phenylalanine biosynthetic process [GO:0009094];GO:0004664; GO:0009094; GO:0009507; GO:0009570; GO:0047769;chloroplast [GO:0009507]; chloroplast stroma [GO:0009570]; arogenate dehydratase activity [GO:0047769]; prephenate dehydratase activity [GO:0004664]; L-phenylalanine biosynthetic process [GO:0009094]	2239.18	1264.18	4109.62	4721.33	3995.45	2582.82	9322.16	5052.11	5184.6	9760.08	8218.43	7171.93	2240.18	1265.18	4110.62	4722.33	3996.45	2583.82	9323.16	5053.11	5185.6	9761.08	8219.43	7172.93	1.72365	2.4957	TRUE	0.00669574	1794	0.00824297	FALSE	0.0136791	0.0631282
BRADI_4g38380v3	I1ISZ5;	KQJ91570;	Arogenate dehydratase (EC 4.2.1.91)	L-phenylalanine biosynthetic process [GO:0009094];GO:0004664; GO:0009094; GO:0009507; GO:0009570; GO:0047769;chloroplast [GO:0009507]; chloroplast stroma [GO:0009570]; arogenate dehydratase activity [GO:0047769]; prephenate dehydratase activity [GO:0004664]; L-phenylalanine biosynthetic process [GO:0009094]	607.249	582.81	588.539	424.816	490.271	489.544	383.103	316.11	441.373	301.225	251.966	397.235	608.249	583.81	589.539	425.816	491.271	490.544	384.103	317.11	442.373	302.225	252.966	398.235	-0.901978	1.0533	FALSE	0.0204951	3935	0.0180803	TRUE	0.00375381	0.0313901
BRADI_1g65800v3	I1H6N8;	KQK22198;KQK22199;	Arogenate dehydratase (EC 4.2.1.91)	L-phenylalanine biosynthetic process [GO:0009094];GO:0004664; GO:0009094; GO:0009507; GO:0009570; GO:0047769;chloroplast [GO:0009507]; chloroplast stroma [GO:0009570]; arogenate dehydratase activity [GO:0047769]; prephenate dehydratase activity [GO:0004664]; L-phenylalanine biosynthetic process [GO:0009094]	255.059	228.553	341.2	316.022	232.671	233.282	255.402	242.509	224.439	447.874	393.334	388.89	256.059	229.553	342.2	317.022	233.671	234.282	256.402	243.509	225.439	448.874	394.334	389.89	0.574911	0.55225	FALSE	0.0376848	5863	0.026939	TRUE	0.00810273	0.0472059
BRADI_5g09020v3	I1IXE4;	KQJ82450;	Arogenate dehydratase (EC 4.2.1.91)	L-phenylalanine biosynthetic process [GO:0009094];GO:0004664; GO:0009094; GO:0009507; GO:0009570; GO:0047769;chloroplast [GO:0009507]; chloroplast stroma [GO:0009570]; arogenate dehydratase activity [GO:0047769]; prephenate dehydratase activity [GO:0004664]; L-phenylalanine biosynthetic process [GO:0009094]	197.968	29.9976	999.501	775.376	447.212	77.9928	2218.96	668.078	665.812	2875.51	1893.49	1412.58	198.968	30.9976	1000.5	776.376	448.212	78.9928	2219.96	669.078	666.812	2876.51	1894.49	1413.58	2.32947	3.9045	FALSE	0.0404355	6143	0.0282255	FALSE	0.108096	0.219152
BRADI_1g16517v3	I1GQU1;	KQK14467;	Arogenate dehydratase (EC 4.2.1.91)	L-phenylalanine biosynthetic process [GO:0009094];GO:0004664; GO:0009094; GO:0009507; GO:0009570; GO:0047769;chloroplast [GO:0009507]; chloroplast stroma [GO:0009570]; arogenate dehydratase activity [GO:0047769]; prephenate dehydratase activity [GO:0004664]; L-phenylalanine biosynthetic process [GO:0009094]	1203.38	1251.33	1350.85	1010.23	965.434	1112.09	1055.74	1041.75	995.306	1173.19	948.824	808.379	1204.38	1252.33	1351.85	1011.23	966.434	1113.09	1056.74	1042.75	996.306	1174.19	949.824	809.379	-0.376671	0.4361	FALSE	0.0955782	9699	0.0445644	FALSE	0.0585972	0.150497
BRADI_1g76356v3	A0A0Q3KHU9;	KQK23820;	Arp2/3 complex 34 kDa subunit	actin filament polymerization [GO:0030041]; Arp2/3 complex-mediated actin nucleation [GO:0034314];GO:0003779; GO:0005737; GO:0005885; GO:0030041; GO:0034314;Arp2/3 protein complex [GO:0005885]; cytoplasm [GO:0005737]; actin binding [GO:0003779]; actin filament polymerization [GO:0030041]; Arp2/3 complex-mediated actin nucleation [GO:0034314]	530.138	669.946	449.014	647.586	482.717	564.752	529.769	533.142	523.235	539.034	524.722	467.892	531.138	670.946	450.014	648.586	483.717	565.752	530.769	534.142	524.235	540.034	525.722	468.892	-0.106392	0.12664	FALSE	0.613779	18728	0.0860504	FALSE	0.830525	0.864486
BRADI_2g50500v3	I1HRT4;	KQK09840;	Aspartate aminotransferase (EC 2.6.1.1)	biosynthetic process [GO:0009058]; cellular amino acid metabolic process [GO:0006520];GO:0004069; GO:0006520; GO:0009058; GO:0030170;L-aspartate:2-oxoglutarate aminotransferase activity [GO:0004069]; pyridoxal phosphate binding [GO:0030170]; biosynthetic process [GO:0009058]; cellular amino acid metabolic process [GO:0006520]	5563.85	4856.75	5659.61	5890.44	5357.48	5150.31	5765.5	5154.96	5623.92	8636.43	7094.14	7149.12	5564.85	4857.75	5660.61	5891.44	5358.48	5151.31	5766.5	5155.96	5624.92	8637.43	7095.14	7150.12	0.508702	0.60214	FALSE	0.0287829	4953	0.0227578	TRUE	0.00237369	0.0249683
BRADI_1g38280v3	A0A0Q3RZL2;	KQK18050;	Aspartate aminotransferase (EC 2.6.1.1)	biosynthetic process [GO:0009058]; cellular amino acid metabolic process [GO:0006520];GO:0004069; GO:0006520; GO:0009058; GO:0030170;L-aspartate:2-oxoglutarate aminotransferase activity [GO:0004069]; pyridoxal phosphate binding [GO:0030170]; biosynthetic process [GO:0009058]; cellular amino acid metabolic process [GO:0006520]	39.2969	35.7114	0	36.2648	89.1403	96.0983	173.218	210.426	160.995	103.051	223.693	126.848	40.2969	36.7114	1	37.2648	90.1403	97.0983	174.218	211.426	161.995	104.051	224.693	127.848	2.5492	2.2337	FALSE	0.0633466	7895	0.0362755	FALSE	0.0566084	0.147354
BRADI_3g09050v3	I1HZ43;	KQJ94182;PNT66254;	Aspartate aminotransferase (EC 2.6.1.1)	biosynthetic process [GO:0009058]; cellular amino acid metabolic process [GO:0006520];GO:0004069; GO:0005739; GO:0006520; GO:0009058; GO:0030170;mitochondrion [GO:0005739]; L-aspartate:2-oxoglutarate aminotransferase activity [GO:0004069]; pyridoxal phosphate binding [GO:0030170]; biosynthetic process [GO:0009058]; cellular amino acid metabolic process [GO:0006520]	2003.4	2352.67	2550.76	2025.65	1819.82	1940.07	2060.91	1724.93	2026.77	2203.7	1944.22	1907.17	2004.4	2353.67	2551.76	2026.65	1820.82	1941.07	2061.91	1725.93	2027.77	2204.7	1945.22	1908.17	-0.189787	0.21293	FALSE	0.216753	13445	0.0617763	FALSE	0.1489	0.269988
BRADI_1g66880v3	I1H720;	KQK22376;	AT-hook motif nuclear-localized protein	transcription, DNA-templated [GO:0006351];GO:0003680; GO:0003700; GO:0005634; GO:0006351;nucleus [GO:0005634]; AT DNA binding [GO:0003680]; DNA-binding transcription factor activity [GO:0003700]; transcription, DNA-templated [GO:0006351]	141.617	99.9919	106.546	139.879	213.786	158.771	199.77	199.102	158.267	255.645	212.051	197.505	142.617	100.992	107.546	140.879	214.786	159.771	200.77	200.102	159.267	256.645	213.051	198.505	0.928174	0.83961	TRUE	0.0101412	2458	0.0112939	FALSE	0.00933487	0.0509416
BRADI_3g12530v3	I1I024;	KQJ94680;KQJ94681;	AT-hook motif nuclear-localized protein	transcription, DNA-templated [GO:0006351];GO:0003680; GO:0003700; GO:0005634; GO:0006351;nucleus [GO:0005634]; AT DNA binding [GO:0003680]; DNA-binding transcription factor activity [GO:0003700]; transcription, DNA-templated [GO:0006351]	788.904	909.926	928.47	796.099	938.239	775.75	639.769	352.911	601.004	576.687	694.363	630.347	789.904	910.926	929.47	797.099	939.239	776.75	640.769	353.911	602.004	577.687	695.363	631.347	-0.465894	0.75553	TRUE	0.0136749	3040	0.013968	FALSE	0.0235746	0.0862605
BRADI_5g19920v3	I1J155;	KQJ84295;	AT-hook motif nuclear-localized protein	transcription, DNA-templated [GO:0006351];GO:0003680; GO:0003700; GO:0005634; GO:0006351;nucleus [GO:0005634]; AT DNA binding [GO:0003680]; DNA-binding transcription factor activity [GO:0003700]; transcription, DNA-templated [GO:0006351]	2719.64	3166.89	3168.47	2127.54	2304.05	2035.47	1981.26	1855.14	1984.47	1395.15	1625.72	1649.58	2720.64	3167.89	3169.47	2128.54	2305.05	2036.47	1982.26	1856.14	1985.47	1396.15	1626.72	1650.58	-0.954703	1.1595	TRUE	0.00296526	956	0.00439257	TRUE	3.0891e-05	0.00297159
BRADI_2g30423v3	I1HKH9;	PNT71530;	AT-hook motif nuclear-localized protein	transcription, DNA-templated [GO:0006351];GO:0003680; GO:0003700; GO:0005634; GO:0006351;nucleus [GO:0005634]; AT DNA binding [GO:0003680]; DNA-binding transcription factor activity [GO:0003700]; transcription, DNA-templated [GO:0006351]	190.553	172.843	234.654	139.879	179.791	153.897	103.678	52.8423	112.56	79.2697	53.2206	67.8749	191.553	173.843	235.654	140.879	180.791	154.897	104.678	53.8423	113.56	80.2697	54.2206	68.8749	-1.56341	1.4588	TRUE	0.00995507	2425	0.0111423	TRUE	0.00213307	0.0238489
BRADI_3g53220v3	I1ID61;	KQK01003;	AT-hook motif nuclear-localized protein	transcription, DNA-templated [GO:0006351]; vegetative to reproductive phase transition of meristem [GO:0010228];GO:0003680; GO:0003700; GO:0005634; GO:0006351; GO:0010228;nucleus [GO:0005634]; AT DNA binding [GO:0003680]; DNA-binding transcription factor activity [GO:0003700]; transcription, DNA-templated [GO:0006351]; vegetative to reproductive phase transition of meristem [GO:0010228]	1130.71	1447.03	1259.52	982.604	1059.86	903.185	831.952	664.304	911.398	679.738	701.015	644.256	1131.71	1448.03	1260.52	983.604	1060.86	904.185	832.952	665.304	912.398	680.738	702.015	645.256	-0.921141	1.1223	FALSE	0.0196319	3846	0.0176714	TRUE	0.000642548	0.0130839
BRADI_4g38870v3	I1IT58;	KQJ91641;	AT-hook motif nuclear-localized protein	transcription, DNA-templated [GO:0006351];GO:0003680; GO:0003700; GO:0005634; GO:0006351;nucleus [GO:0005634]; AT DNA binding [GO:0003680]; DNA-binding transcription factor activity [GO:0003700]; transcription, DNA-templated [GO:0006351]	246.162	258.551	256.217	476.623	506.891	582.857	388.16	470.863	269.463	578.669	1168.36	1023.69	247.162	259.551	257.217	477.623	507.891	583.857	389.16	471.863	270.463	579.669	1169.36	1024.69	1.86031	1.6967	FALSE	0.0634731	7904	0.0363169	TRUE	0.00128817	0.018703
BRADI_1g35720v3	A0A0Q3NJN9;	KQK17622;	AT-hook motif nuclear-localized protein	transcription, DNA-templated [GO:0006351];GO:0003680; GO:0003700; GO:0005634; GO:0006351;nucleus [GO:0005634]; AT DNA binding [GO:0003680]; DNA-binding transcription factor activity [GO:0003700]; transcription, DNA-templated [GO:0006351]	76.3695	62.8521	68.4937	75.9834	78.5643	51.531	89.7699	45.2934	64.8075	65.3975	71.5152	70.6567	77.3695	63.8521	69.4937	76.9834	79.5643	52.531	90.7699	46.2934	65.8075	66.3975	72.5152	71.6567	-0.000999176	0.013158	FALSE	0.991826	21710	0.0997519	FALSE	0.969224	0.975582
BRADI_2g17290v3	I1HGP9;	KQK05003;	ATP synthase subunit beta (EC 7.1.2.2)	ATP synthesis coupled proton transport [GO:0015986];GO:0000275; GO:0005524; GO:0015986; GO:0046933;mitochondrial proton-transporting ATP synthase complex, catalytic core F(1) [GO:0000275]; ATP binding [GO:0005524]; proton-transporting ATP synthase activity, rotational mechanism [GO:0046933]; ATP synthesis coupled proton transport [GO:0015986]	21965.5	23001	25047.1	18987.2	17170.1	17080.4	19459.8	12486.8	18857.6	20213.8	16471.8	17599.1	21966.5	23002	25048.1	18988.2	17171.1	17081.4	19460.8	12487.8	18858.6	20214.8	16472.8	17600.1	-0.367074	0.47734	FALSE	0.0230205	4257	0.0195598	FALSE	0.0773972	0.177582
BRADI_2g46790v3	I1HQG7;	KQK09226;	ATP synthase subunit beta (EC 7.1.2.2)	ATP synthesis coupled proton transport [GO:0015986];GO:0000275; GO:0005524; GO:0015986; GO:0046933;mitochondrial proton-transporting ATP synthase complex, catalytic core F(1) [GO:0000275]; ATP binding [GO:0005524]; proton-transporting ATP synthase activity, rotational mechanism [GO:0046933]; ATP synthesis coupled proton transport [GO:0015986]	9965.11	11316.2	12024.5	8986.77	8034.71	8685.06	9505.5	6809.11	9263.38	9163.58	8482.03	8453.77	9966.11	11317.2	12025.5	8987.77	8035.71	8686.06	9506.5	6810.11	9264.38	9164.58	8483.03	8454.77	-0.351722	0.42113	FALSE	0.04379	6405	0.0294293	FALSE	0.0497245	0.136212
BRADI_1g28770v3	I1GUT3;	KQK16442;	ATP synthase subunit d, mitochondrial	ATP hydrolysis coupled cation transmembrane transport [GO:0099132]; ATP synthesis coupled proton transport [GO:0015986];GO:0000274; GO:0015078; GO:0015986; GO:0099132;mitochondrial proton-transporting ATP synthase, stator stalk [GO:0000274]; proton transmembrane transporter activity [GO:0015078]; ATP hydrolysis coupled cation transmembrane transport [GO:0099132]; ATP synthesis coupled proton tran…	7632.5	8316.47	9476.23	5849	6032.83	6216.45	6607.57	5315.37	6598.08	6432.74	5350.33	5707.06	7633.5	8317.47	9477.23	5850	6033.83	6217.45	6608.57	5316.37	6599.08	6433.74	5351.33	5708.06	-0.539641	0.62507	FALSE	0.0206089	3949	0.0181446	TRUE	0.00496259	0.0363411
BRADI_3g38390v3	I1I7X4;	KQJ98678;	ATP synthase subunit d, mitochondrial	ATP hydrolysis coupled cation transmembrane transport [GO:0099132]; ATP synthesis coupled proton transport [GO:0015986];GO:0000274; GO:0015078; GO:0015986; GO:0099132;mitochondrial proton-transporting ATP synthase, stator stalk [GO:0000274]; proton transmembrane transporter activity [GO:0015078]; ATP hydrolysis coupled cation transmembrane transport [GO:0099132]; ATP synthesis coupled proton tran…	4542.87	4866.75	5583.51	3906.24	4092.9	4105.07	3990.34	4186.81	4095.15	4585.75	4204.43	4718.98	4543.87	4867.75	5584.51	3907.24	4093.9	4106.07	3991.34	4187.81	4096.15	4586.75	4205.43	4719.98	-0.150332	0.16463	FALSE	0.247544	14100	0.0647859	FALSE	0.0118223	0.058345
BRADI_4g35540v3	I1IRZ0;	KQJ91099;	ATPase 100839148 (EC 3.6.-.-) (Arsenical pump-driving ATPase) (Arsenite-stimulated ATPase)	posttranslational protein targeting to endoplasmic reticulum membrane [GO:0006620]; root hair elongation [GO:0048767]; tail-anchored membrane protein insertion into ER membrane [GO:0071816];GO:0005524; GO:0005829; GO:0006620; GO:0016887; GO:0043529; GO:0043621; GO:0048767; GO:0071816;cytosol [GO:0005829]; GET complex [GO:0043529]; ATP binding [GO:0005524]; ATPase activity [GO:0016887]; protein se…	1583	1661.29	1920.36	1485.13	1360.52	1717.93	1443.9	1560.74	1579.26	1854.91	1658.15	1533.31	1584	1662.29	1921.36	1486.13	1361.52	1718.93	1444.9	1561.74	1580.26	1855.91	1659.15	1534.31	-0.0334056	0.0332	FALSE	0.789976	20194	0.0927863	FALSE	0.316885	0.444489
BRADI_4g20537v3	A0A0Q3EMC2;	KQJ88686;	ATP-dependent (S)-NAD(P)H-hydrate dehydratase (EC 4.2.1.93) (ATP-dependent NAD(P)HX dehydratase)	nicotinamide nucleotide metabolic process [GO:0046496];GO:0005524; GO:0046496; GO:0047453; GO:0052855;ADP-dependent NAD(P)H-hydrate dehydratase activity [GO:0052855]; ATP binding [GO:0005524]; ATP-dependent NAD(P)H-hydrate dehydratase activity [GO:0047453]; nicotinamide nucleotide metabolic process [GO:0046496]	920.141	758.51	934.812	973.97	932.196	934.521	911.607	1044.58	962.562	1183.1	1329.68	1330.24	921.141	759.51	935.812	974.97	933.196	935.521	912.607	1045.58	963.562	1184.1	1330.68	1331.24	0.555749	0.63848	TRUE	0.00570732	1608	0.00738835	TRUE	0.00135343	0.0191736
BRADI_2g49280v3	I1HRC1;	KQK09640;	ATP-dependent 6-phosphofructokinase (ATP-PFK) (Phosphofructokinase) (EC 2.7.1.11) (Phosphohexokinase)	fructose 6-phosphate metabolic process [GO:0006002];GO:0003872; GO:0005524; GO:0005737; GO:0006002; GO:0046872;cytoplasm [GO:0005737]; 6-phosphofructokinase activity [GO:0003872]; ATP binding [GO:0005524]; metal ion binding [GO:0046872]; fructose 6-phosphate metabolic process [GO:0006002]	1997.47	1876.99	2103.01	2410.75	2307.07	2280.59	2264.48	2073.12	2358.99	2925.05	2984.51	3416	1998.47	1877.99	2104.01	2411.75	2308.07	2281.59	2265.48	2074.12	2359.99	2926.05	2985.51	3417	0.641396	0.71596	TRUE	0.00966485	2379	0.0109309	TRUE	0.00014673	0.00647756
BRADI_2g33290v3	I1HL34;	KQK07133;	ATP-dependent 6-phosphofructokinase (ATP-PFK) (Phosphofructokinase) (EC 2.7.1.11) (Phosphohexokinase)	fructose 6-phosphate metabolic process [GO:0006002];GO:0003872; GO:0005524; GO:0005737; GO:0006002; GO:0046872;cytoplasm [GO:0005737]; 6-phosphofructokinase activity [GO:0003872]; ATP binding [GO:0005524]; metal ion binding [GO:0046872]; fructose 6-phosphate metabolic process [GO:0006002]	63.0234	24.2838	34.2469	74.2565	80.8306	53.6201	195.977	99.0794	80.4977	152.594	91.4729	120.172	64.0234	25.2838	35.2469	75.2565	81.8306	54.6201	196.977	100.079	81.4977	153.594	92.4729	121.172	1.55995	1.2717	FALSE	0.0243581	4422	0.020318	FALSE	0.0166296	0.0702634
BRADI_5g12982v3	I1IYP4;	KQJ83090;	ATP-dependent 6-phosphofructokinase (ATP-PFK) (Phosphofructokinase) (EC 2.7.1.11) (Phosphohexokinase)	fructose 6-phosphate metabolic process [GO:0006002];GO:0003872; GO:0005524; GO:0005737; GO:0006002; GO:0046872;cytoplasm [GO:0005737]; 6-phosphofructokinase activity [GO:0003872]; ATP binding [GO:0005524]; metal ion binding [GO:0046872]; fructose 6-phosphate metabolic process [GO:0006002]	536.811	414.252	376.715	820.276	732.008	735.361	744.711	677.514	620.787	1969.85	3417.76	2429.59	537.811	415.252	377.715	821.276	733.008	736.361	745.711	678.514	621.787	1970.85	3418.76	2430.59	2.55494	2.7508	FALSE	0.0354067	5645	0.0259373	TRUE	1.10078e-05	0.00204764
BRADI_3g25910v3	I1I3V8;	KQJ96625;	ATP-dependent 6-phosphofructokinase (ATP-PFK) (Phosphofructokinase) (EC 2.7.1.11) (Phosphohexokinase)	fructose 6-phosphate metabolic process [GO:0006002];GO:0003872; GO:0005524; GO:0005737; GO:0006002; GO:0046872;cytoplasm [GO:0005737]; 6-phosphofructokinase activity [GO:0003872]; ATP binding [GO:0005524]; metal ion binding [GO:0046872]; fructose 6-phosphate metabolic process [GO:0006002]	365.536	318.546	432.525	355.741	399.62	416.426	503.217	424.626	448.195	489.49	525.554	527.422	366.536	319.546	433.525	356.741	400.62	417.426	504.217	425.626	449.195	490.49	526.554	528.422	0.46505	0.56691	FALSE	0.0372976	5824	0.0267598	FALSE	0.0128892	0.0612488
BRADI_3g37020v3	I1I7F8;	KQJ98446;	ATP-dependent 6-phosphofructokinase (ATP-PFK) (Phosphofructokinase) (EC 2.7.1.11) (Phosphohexokinase)	fructose 6-phosphate metabolic process [GO:0006002];GO:0003872; GO:0005524; GO:0005737; GO:0006002; GO:0046872;cytoplasm [GO:0005737]; 6-phosphofructokinase activity [GO:0003872]; ATP binding [GO:0005524]; metal ion binding [GO:0046872]; fructose 6-phosphate metabolic process [GO:0006002]	1060.28	957.065	1185.96	1011.96	889.136	974.91	911.607	853.026	931.863	889.802	793.32	930.777	1061.28	958.065	1186.96	1012.96	890.136	975.91	912.607	854.026	932.863	890.802	794.32	931.777	-0.29305	0.35678	FALSE	0.0773941	8804	0.0404521	FALSE	0.0576575	0.149051
BRADI_2g05720v3	I1HCW2;	KQK03126;	ATP-dependent 6-phosphofructokinase (ATP-PFK) (Phosphofructokinase) (EC 2.7.1.11) (Phosphohexokinase)	fructose 6-phosphate metabolic process [GO:0006002];GO:0003872; GO:0005524; GO:0005737; GO:0006002; GO:0046872;cytoplasm [GO:0005737]; 6-phosphofructokinase activity [GO:0003872]; ATP binding [GO:0005524]; metal ion binding [GO:0046872]; fructose 6-phosphate metabolic process [GO:0006002]	1485.87	1291.32	1704.73	2084.36	1975.44	2255.53	2401.03	2930.86	1792.78	3464.09	2246.91	2092.44	1486.87	1292.32	1705.73	2085.36	1976.44	2256.53	2402.03	2931.86	1793.78	3465.09	2247.91	2093.44	0.79958	0.94456	FALSE	0.116544	10587	0.0486446	FALSE	0.0474964	0.132307
BRADI_1g49300v3	I1H114;	PNT76543;	ATP-dependent 6-phosphofructokinase (ATP-PFK) (Phosphofructokinase) (EC 2.7.1.11) (Phosphohexokinase)	fructose 6-phosphate metabolic process [GO:0006002];GO:0003872; GO:0005524; GO:0005737; GO:0006002; GO:0046872;cytoplasm [GO:0005737]; 6-phosphofructokinase activity [GO:0003872]; ATP binding [GO:0005524]; metal ion binding [GO:0046872]; fructose 6-phosphate metabolic process [GO:0006002]	1468.82	1531.3	1272.21	1447.14	1364.3	1410.14	1390.8	1364.46	1488.53	1426.85	1445.27	1539.43	1469.82	1532.3	1273.21	1448.14	1365.3	1411.14	1391.8	1365.46	1489.53	1427.85	1446.27	1540.43	0.0462323	0.059134	FALSE	0.627894	18860	0.0866569	FALSE	0.798846	0.839016
BRADI_4g30260v3	I1IQ47;	KQJ90206;KQJ90234;KQJ90235;	ATP-dependent 6-phosphofructokinase (ATP-PFK) (Phosphofructokinase) (EC 2.7.1.11) (Phosphohexokinase)	fructose 6-phosphate metabolic process [GO:0006002];GO:0003872; GO:0005524; GO:0005737; GO:0006002; GO:0046872;cytoplasm [GO:0005737]; 6-phosphofructokinase activity [GO:0003872]; ATP binding [GO:0005524]; metal ion binding [GO:0046872]; fructose 6-phosphate metabolic process [GO:0006002]	713.276	849.931	915.786	872.083	744.85	785.499	866.09	1148.38	831.582	905.656	817.435	843.429	714.276	850.931	916.786	873.083	745.85	786.499	867.09	1149.38	832.582	906.656	818.435	844.429	0.0499999	0.14698	FALSE	0.687168	19386	0.0890737	FALSE	0.42309	0.538298
BRADI_3g21620v3	I1I354;	KQJ96221;	ATP-dependent Clp protease proteolytic subunit	chloroplast organization [GO:0009658]; regulation of timing of transition from vegetative to reproductive phase [GO:0048510];GO:0004252; GO:0009535; GO:0009658; GO:0009840; GO:0009941; GO:0048510;chloroplast envelope [GO:0009941]; chloroplast thylakoid membrane [GO:0009535]; chloroplastic endopeptidase Clp complex [GO:0009840]; serine-type endopeptidase activity [GO:0004252]; chloroplast organiza…	578.332	651.376	449.014	562.968	516.711	479.099	455.171	418.021	511.638	481.563	497.28	404.468	579.332	652.376	450.014	563.968	517.711	480.099	456.171	419.021	512.638	482.563	498.28	405.468	-0.278688	0.34152	FALSE	0.234461	13836	0.0635729	FALSE	0.273628	0.403239
BRADI_2g14460v3	I1HFT6;	KQK04587;	ATP-dependent Clp protease proteolytic subunit	0;GO:0004252;serine-type endopeptidase activity [GO:0004252]	762.954	744.226	667.179	859.994	796.974	766.001	802.872	897.376	866.374	727.299	886.456	751.631	763.954	745.226	668.179	860.994	797.974	767.001	803.872	898.376	867.374	728.299	887.456	752.631	0.121326	0.15958	FALSE	0.343469	15671	0.0720042	FALSE	0.134063	0.25251
BRADI_2g10278v3	A0A0Q3FWV4;	KQK03863;	ATP-dependent Clp protease proteolytic subunit	0;GO:0004252;serine-type endopeptidase activity [GO:0004252]	283.234	434.251	301.88	297.026	267.421	298.044	360.344	237.791	308.347	297.261	343.439	273.169	284.234	435.251	302.88	298.026	268.421	299.044	361.344	238.791	309.347	298.261	344.439	274.169	-0.157122	0.11984	FALSE	0.550453	18137	0.0833349	FALSE	0.737627	0.791174
BRADI_1g51530v3	I1H1T6;	KQK19956;	ATP-dependent Clp protease proteolytic subunit	chloroplast organization [GO:0009658];GO:0004252; GO:0009534; GO:0009658; GO:0009840; GO:0009941; GO:0010287;chloroplast envelope [GO:0009941]; chloroplast thylakoid [GO:0009534]; chloroplastic endopeptidase Clp complex [GO:0009840]; plastoglobule [GO:0010287]; serine-type endopeptidase activity [GO:0004252]; chloroplast organization [GO:0009658]	411.506	425.68	365.3	421.363	407.175	405.284	391.953	525.593	414.768	402.294	408.302	371.643	412.506	426.68	366.3	422.363	408.175	406.284	392.953	526.593	415.768	403.294	409.302	372.643	-0.0244364	0.011082	FALSE	0.771899	20062	0.0921797	FALSE	0.49341	0.597584
BRADI_1g62720v3	I1H5K7;	KQK21730;KQK21731;	ATP-dependent Clp protease proteolytic subunit	0;GO:0004252; GO:0005739; GO:0009570; GO:0009579; GO:0009941;chloroplast envelope [GO:0009941]; chloroplast stroma [GO:0009570]; mitochondrion [GO:0005739]; thylakoid [GO:0009579]; serine-type endopeptidase activity [GO:0004252]	725.881	851.36	436.33	728.75	704.057	767.394	634.711	460.483	731.301	713.427	656.942	686.538	726.881	852.36	437.33	729.75	705.057	768.394	635.711	461.483	732.301	714.427	657.942	687.538	0.0306753	0.01907	FALSE	0.91756	21180	0.0973167	FALSE	0.695499	0.758108
BRADI_1g60070v3	I1H4M8;	KQK21305;	ATP-dependent Clp protease proteolytic subunit	0;GO:0004252;serine-type endopeptidase activity [GO:0004252]	381.106	444.25	176.308	302.207	342.208	336.344	298.39	184.005	341.774	289.334	355.081	349.389	382.106	445.25	177.308	303.207	343.208	337.344	299.39	185.005	342.774	290.334	356.081	350.389	-0.01133	0.024603	FALSE	0.977533	21623	0.0993521	FALSE	0.808173	0.846443
BRADI_3g49570v3	I1IBV3;	KQK00460;KQK00461;	ATP-dependent Clp protease proteolytic subunit (EC 3.4.21.92)	0;GO:0004252;serine-type endopeptidase activity [GO:0004252]	952.024	962.779	1074.34	803.007	317.279	729.79	1020.34	569.942	850.683	913.583	867.33	822.844	953.024	963.779	1075.34	804.007	318.279	730.79	1021.34	570.942	851.683	914.583	868.33	823.844	-0.198921	0.054097	FALSE	0.0608397	7724	0.0354898	FALSE	0.211598	0.341481
BRADI_5g16220v3	I1IZU5;	KQJ83676;	ATP-dependent Clp protease proteolytic subunit (EC 3.4.21.92)	0;GO:0004252;serine-type endopeptidase activity [GO:0004252]	890.483	961.351	1246.84	711.481	717.655	693.579	786.435	623.728	749.72	687.665	624.511	690.433	891.483	962.351	1247.84	712.481	718.655	694.579	787.435	624.728	750.72	688.665	625.511	691.433	-0.629007	0.6694	FALSE	0.0733808	8562	0.0393402	TRUE	0.00584695	0.0396427
BRADI_1g64430v3	I1H672;	KQK21992;	ATP-dependent Clp protease proteolytic subunit (EC 3.4.21.92)	0;GO:0004252;serine-type endopeptidase activity [GO:0004252]	651.736	717.085	829.535	592.325	645.889	618.372	675.171	759.609	636.478	669.829	668.584	653.713	652.736	718.085	830.535	593.325	646.889	619.372	676.171	760.609	637.478	670.829	669.584	654.713	-0.141912	0.091112	FALSE	0.316208	15286	0.0702353	FALSE	0.155354	0.277938
BRADI_2g13680v3	I1HFK8;	KQK04476;	ATP-dependent Clp protease proteolytic subunit (EC 3.4.21.92)	0;GO:0004252;serine-type endopeptidase activity [GO:0004252]	813.372	822.791	892.955	771.923	895.18	827.978	853.446	892.658	823.396	862.058	924.708	841.204	814.372	823.791	893.955	772.923	896.18	828.978	854.446	893.658	824.396	863.058	925.708	842.204	0.0552503	0.077091	FALSE	0.405786	16506	0.0758408	FALSE	0.686741	0.75118
BRADI_3g57087v3	A0A0Q3JT52;	KQK01617;	ATP-dependent DNA helicase (EC 3.6.4.12)	DNA recombination [GO:0006310];GO:0003676; GO:0005524; GO:0005634; GO:0006310; GO:0008026;nucleus [GO:0005634]; ATP binding [GO:0005524]; ATP-dependent helicase activity [GO:0008026]; nucleic acid binding [GO:0003676]; DNA recombination [GO:0006310]	196.485	77.1366	64.6885	269.396	277.241	278.546	208.62	226.467	173.275	265.553	251.966	292.085	197.485	78.1366	65.6885	270.396	278.241	279.546	209.62	227.467	174.275	266.553	252.966	293.085	1.25147	1.0568	FALSE	0.0555692	7338	0.0337162	FALSE	0.0119254	0.0586014
BRADI_4g10110v3	I1IJD7;	KQJ87280;	ATP-dependent DNA helicase (EC 3.6.4.12)	cellular response to cold [GO:0070417]; cellular response to water deprivation [GO:0042631]; DNA duplex unwinding [GO:0032508]; DNA recombination [GO:0006310]; DNA repair [GO:0006281]; double-strand break repair via homologous recombination [GO:0000724];GO:0000724; GO:0003677; GO:0005524; GO:0005634; GO:0005694; GO:0005737; GO:0006281; GO:0006310; GO:0009378; GO:0032508; GO:0036310; GO:0042631; G…	169.792	118.562	149.671	127.79	117.846	107.24	111.264	57.5604	103.692	108.996	103.946	84.0091	170.792	119.562	150.671	128.79	118.846	108.24	112.264	58.5604	104.692	109.996	104.946	85.0091	-0.556134	0.54251	FALSE	0.0678511	8191	0.0376355	FALSE	0.0929506	0.199505
BRADI_5g20076v3	A0A2K2CI93;	PNT61740;	ATP-dependent DNA helicase (EC 3.6.4.12)	DNA recombination [GO:0006310]; DNA repair [GO:0006281]; telomere maintenance [GO:0000723];GO:0000723; GO:0003678; GO:0005524; GO:0006281; GO:0006310;ATP binding [GO:0005524]; DNA helicase activity [GO:0003678]; DNA recombination [GO:0006310]; DNA repair [GO:0006281]; telomere maintenance [GO:0000723]	297.322	264.264	145.866	310.841	244.003	314.06	311.034	385.938	306.983	309.152	306.018	386.108	298.322	265.264	146.866	311.841	245.003	315.06	312.034	386.938	307.983	310.152	307.018	387.108	0.499349	0.58921	FALSE	0.156191	11986	0.0550726	FALSE	0.191003	0.318323
BRADI_1g74287v3	A0A2K2DV34;	PNT78137;	ATP-dependent DNA helicase (EC 3.6.4.12)	DNA recombination [GO:0006310];GO:0003676; GO:0005524; GO:0005634; GO:0006310; GO:0008026;nucleus [GO:0005634]; ATP binding [GO:0005524]; ATP-dependent helicase activity [GO:0008026]; nucleic acid binding [GO:0003676]; DNA recombination [GO:0006310]	245.42	191.413	129.377	243.492	198.677	204.731	217.471	247.227	248.315	221.955	266.935	284.852	246.42	192.413	130.377	244.492	199.677	205.731	218.471	248.227	249.315	222.955	267.935	285.852	0.448473	0.48432	FALSE	0.16538	12232	0.0562029	FALSE	0.213537	0.34349
BRADI_2g35707v3	A0A2K2DC06;	PNT71803;	ATP-dependent DNA helicase (EC 3.6.4.12)	DNA recombination [GO:0006310];GO:0003676; GO:0005524; GO:0005634; GO:0006310; GO:0008026;nucleus [GO:0005634]; ATP binding [GO:0005524]; ATP-dependent helicase activity [GO:0008026]; nucleic acid binding [GO:0003676]; DNA recombination [GO:0006310]	172.758	105.706	202.944	203.774	191.123	208.213	233.908	197.215	198.516	190.247	203.735	196.949	173.758	106.706	203.944	204.774	192.123	209.213	234.908	198.215	199.516	191.247	204.735	197.949	0.294072	0.30932	FALSE	0.331232	15483	0.0711404	FALSE	0.235609	0.366297
BRADI_1g17580v3	I1GR35;	KQK14606;	ATP-dependent DNA helicase (EC 3.6.4.12)	base-excision repair [GO:0006284]; cell aging [GO:0007569]; cellular response to gamma radiation [GO:0071480]; cellular response to starvation [GO:0009267]; determination of adult lifespan [GO:0008340]; DNA duplex unwinding [GO:0032508]; DNA recombination [GO:0006310]; DNA repair [GO:0006281]; DNA synthesis involved in DNA repair [GO:0000731]; double-strand break repair via homologous recombinati…	129.013	134.275	107.814	93.2524	179.036	139.273	107.471	92.4741	160.313	114.941	151.346	156.891	130.013	135.275	108.814	94.2524	180.036	140.273	108.471	93.4741	161.313	115.941	152.346	157.891	0.188027	0.10028	FALSE	0.335598	15550	0.0714483	FALSE	0.80832	0.846515
BRADI_1g01007v3	A0A2K2DHK3;	PNT73758;	ATP-dependent DNA helicase 2 subunit KU80 (EC 3.6.4.12)	DNA recombination [GO:0006310]; double-strand break repair via nonhomologous end joining [GO:0006303]; telomere maintenance [GO:0000723];GO:0000723; GO:0003684; GO:0004003; GO:0005524; GO:0006303; GO:0006310; GO:0042162; GO:0043564;Ku70:Ku80 complex [GO:0043564]; ATP binding [GO:0005524]; ATP-dependent DNA helicase activity [GO:0004003]; damaged DNA binding [GO:0003684]; telomeric DNA binding [GO…	363.311	299.976	348.811	457.628	369.403	463.082	428.62	377.445	428.412	422.111	432.417	411.144	364.311	300.976	349.811	458.628	370.403	464.082	429.62	378.445	429.412	423.111	433.417	412.144	0.321702	0.30849	FALSE	0.0374949	5851	0.0268838	FALSE	0.0356727	0.111559
BRADI_3g01650v3	I1HWE7;	KQJ92925;	Autophagy protein 5	autophagosome assembly [GO:0000045]; autophagy of mitochondrion [GO:0000422]; cellular response to nitrogen starvation [GO:0006995]; C-terminal protein lipidation [GO:0006501]; defense response to fungus [GO:0050832]; leaf senescence [GO:0010150];GO:0000045; GO:0000422; GO:0006501; GO:0006995; GO:0010150; GO:0034045; GO:0034274; GO:0050832;Atg12-Atg5-Atg16 complex [GO:0034274]; phagophore assembl…	283.234	289.977	220.702	281.484	280.263	351.664	284.482	212.313	276.285	235.827	242.819	234.781	284.234	290.977	221.702	282.484	281.263	352.664	285.482	213.313	277.285	236.827	243.819	235.781	-0.153603	0.21501	FALSE	0.347627	15729	0.0722707	FALSE	0.214113	0.344036
BRADI_4g45390v3	A0A0Q3HWN1;	KQJ92707;	Autophagy-related protein	autophagy [GO:0006914];GO:0005737; GO:0006914;cytoplasm [GO:0005737]; autophagy [GO:0006914]	377.399	445.678	488.335	347.106	365.626	346.79	317.356	624.672	362.24	299.243	315.166	346.607	378.399	446.678	489.335	348.106	366.626	347.79	318.356	625.672	363.24	300.243	316.166	347.607	-0.447288	0.36426	FALSE	0.0520219	7081	0.0325354	FALSE	0.262908	0.392598
BRADI_1g26400v3	I1GU16;	KQK16037;KQK16038;KQK16039;	Autophagy-related protein	autophagy [GO:0006914]; cellular response to nitrogen starvation [GO:0006995];GO:0005737; GO:0006914; GO:0006995;cytoplasm [GO:0005737]; autophagy [GO:0006914]; cellular response to nitrogen starvation [GO:0006995]	5729.2	5825.24	6848.1	6111.49	6865.31	5899.6	5415.27	8407.6	5749.45	6991.59	7130.73	8027.05	5730.2	5826.24	6849.1	6112.49	6866.31	5900.6	5416.27	8408.6	5750.45	6992.59	7131.73	8028.05	0.26732	0.3286	FALSE	0.0615967	7778	0.0357379	FALSE	0.416313	0.53254
BRADI_5g22295v3	I1GKD3;	KQJ84693;KQJ84694;	Autophagy-related protein	autophagy [GO:0006914]; cellular response to nitrogen starvation [GO:0006995];GO:0005737; GO:0006914; GO:0006995;cytoplasm [GO:0005737]; autophagy [GO:0006914]; cellular response to nitrogen starvation [GO:0006995]	1376.13	1124.19	1484.03	1422.96	1698.2	1144.82	1170.8	1602.26	1171.31	1498.2	1399.54	1667.39	1377.13	1125.19	1485.03	1423.96	1699.2	1145.82	1171.8	1603.26	1172.31	1499.2	1400.54	1668.39	0.196167	0.18714	FALSE	0.223183	13596	0.0624701	FALSE	0.635333	0.710713
BRADI_3g14980v3	I1I0X7;	KQJ95062;PNT66624;	Autophagy-related protein	autophagy [GO:0006914]; cellular response to nitrogen starvation [GO:0006995];GO:0005737; GO:0006914; GO:0006995;cytoplasm [GO:0005737]; autophagy [GO:0006914]; cellular response to nitrogen starvation [GO:0006995]	2444.57	2469.8	2558.37	1535.21	1773.74	2457.47	1280.8	3865.98	2436.76	1585.39	2431.52	2720.56	2445.57	2470.8	2559.37	1536.21	1774.74	2458.47	1281.8	3866.98	2437.76	1586.39	2432.52	2721.56	-0.149366	0.10348	FALSE	0.547039	18099	0.0831603	FALSE	0.778803	0.823329
BRADI_4g06700v3	C3SA48;	KQJ86621;	Autophagy-related protein 10	0;GO:0005516;calmodulin binding [GO:0005516]	106.769	52.8529	112.888	94.9793	102.738	80.0819	202.298	208.539	95.5058	259.608	130.557	183.04	107.769	53.8529	113.888	95.9793	103.738	81.0819	203.298	209.539	96.5058	260.608	131.557	184.04	1.06448	1.0843	FALSE	0.0981092	9811	0.045079	FALSE	0.0715074	0.169235
BRADI_3g33350v3	I1I652;	KQJ97797;	Autophagy-related protein 3	autophagosome assembly [GO:0000045]; autophagy of mitochondrion [GO:0000422]; protein transport [GO:0015031];GO:0000045; GO:0000153; GO:0000422; GO:0005829; GO:0015031; GO:0019776;cytoplasmic ubiquitin ligase complex [GO:0000153]; cytosol [GO:0005829]; Atg8 ligase activity [GO:0019776]; autophagosome assembly [GO:0000045]; autophagy of mitochondrion [GO:0000422]; protein transport [GO:0015031]	1090.68	932.782	1120	1205.37	1341.64	1088.42	1180.92	1166.31	1030.1	1337.68	1218.25	1430.94	1091.68	933.782	1121	1206.37	1342.64	1089.42	1181.92	1167.31	1031.1	1338.68	1219.25	1431.94	0.342613	0.34777	FALSE	0.0295086	5021	0.0230702	FALSE	0.0586628	0.150538
BRADI_1g68110v3	I1H7G3;	KQK22575;PNT77728;	Autophagy-related protein 9	autophagosome assembly [GO:0000045]; autophagy of mitochondrion [GO:0000422]; late nucleophagy [GO:0044805]; protein localization to phagophore assembly site [GO:0034497]; protein transport [GO:0015031];GO:0000045; GO:0000407; GO:0000422; GO:0005776; GO:0005794; GO:0015031; GO:0016021; GO:0030659; GO:0034497; GO:0044805;autophagosome [GO:0005776]; cytoplasmic vesicle membrane [GO:0030659]; Golgi …	937.936	867.073	947.496	1043.05	934.462	976.303	1058.27	1445.62	987.12	1393.16	1241.54	1264.03	938.936	868.073	948.496	1044.05	935.462	977.303	1059.27	1446.62	988.12	1394.16	1242.54	1265.03	0.501798	0.64366	TRUE	0.00529964	1523	0.00699779	FALSE	0.0211749	0.0809503
BRADI_4g27777v3	I1IPA4;	KQJ89792;	Autophagy-related protein 9	autophagosome assembly [GO:0000045]; autophagy of mitochondrion [GO:0000422]; late nucleophagy [GO:0044805]; protein localization to phagophore assembly site [GO:0034497]; protein transport [GO:0015031];GO:0000045; GO:0000407; GO:0000422; GO:0005776; GO:0005794; GO:0015031; GO:0016021; GO:0030659; GO:0034497; GO:0044805;autophagosome [GO:0005776]; cytoplasmic vesicle membrane [GO:0030659]; Golgi …	257.284	249.98	216.897	409.274	345.985	298.74	381.838	376.502	340.41	402.294	400.818	382.214	258.284	250.98	217.897	410.274	346.985	299.74	382.838	377.502	341.41	403.294	401.818	383.214	0.708585	0.71939	TRUE	0.00159973	573	0.00263279	TRUE	0.00111598	0.0172992
BRADI_1g31530v3	I1GVS4;	KQK16936;	Auxin efflux carrier component	auxin-activated signaling pathway [GO:0009734]; auxin efflux [GO:0010315]; auxin homeostasis [GO:0010252]; auxin polar transport [GO:0009926]; positive gravitropism [GO:0009958]; response to ethylene [GO:0009723]; response to glucose [GO:0009749]; response to hypoxia [GO:0001666];GO:0000323; GO:0001666; GO:0005783; GO:0005886; GO:0009723; GO:0009734; GO:0009749; GO:0009925; GO:0009926; GO:0009958…	1474.75	1454.17	1407.93	1084.49	989.608	827.281	1225.17	462.371	1152.21	772.88	594.574	736.61	1475.75	1455.17	1408.93	1085.49	990.608	828.281	1226.17	463.371	1153.21	773.88	595.574	737.61	-1.04241	1.2186	TRUE	0.00231471	779	0.00357931	FALSE	0.0771414	0.177174
BRADI_3g59520v3	A0A0Q3FRD3;	KQK01960;	Auxin efflux carrier component	adventitious root development [GO:0048830]; auxin-activated signaling pathway [GO:0009734]; transmembrane transport [GO:0055085];GO:0005215; GO:0009734; GO:0009921; GO:0016021; GO:0048830; GO:0055085;auxin efflux carrier complex [GO:0009921]; integral component of membrane [GO:0016021]; transporter activity [GO:0005215]; adventitious root development [GO:0048830]; auxin-activated signaling pathwa…	3204.55	2768.35	2545.68	2994.44	3043.61	2538.25	2810.68	1950.45	2766.26	2021.38	2256.05	2554.21	3205.55	2769.35	2546.68	2995.44	3044.61	2539.25	2811.68	1951.45	2767.26	2022.38	2257.05	2555.21	-0.318255	0.44741	FALSE	0.0887897	9426	0.0433101	FALSE	0.220129	0.350288
BRADI_1g45020v3	I1GZH7;	KQK18833;	Auxin efflux carrier component	auxin-activated signaling pathway [GO:0009734]; auxin efflux [GO:0010315]; auxin homeostasis [GO:0010252]; auxin polar transport [GO:0009926];GO:0005783; GO:0005886; GO:0009734; GO:0009926; GO:0010252; GO:0010315; GO:0010329; GO:0016021;endoplasmic reticulum [GO:0005783]; integral component of membrane [GO:0016021]; plasma membrane [GO:0005886]; auxin efflux transmembrane transporter activity [GO…	1973	1874.13	1494.18	1827.06	1617.37	1369.05	1548.85	848.308	1390.97	1525.94	1415.34	1807.03	1974	1875.13	1495.18	1828.06	1618.37	1370.05	1549.85	849.308	1391.97	1526.94	1416.34	1808.03	-0.16968	0.33456	FALSE	0.352331	15800	0.0725969	FALSE	0.221154	0.351221
BRADI_4g26300v3	A0A0Q3H863;	KQJ89538;	Auxin efflux carrier component	auxin-activated signaling pathway [GO:0009734]; transmembrane transport [GO:0055085];GO:0009734; GO:0016021; GO:0055085;integral component of membrane [GO:0016021]; auxin-activated signaling pathway [GO:0009734]; transmembrane transport [GO:0055085]	107.51	67.1374	64.6885	98.4331	98.9608	71.7256	70.8044	46.2371	76.4046	61.434	59.0416	86.2345	108.51	68.1374	65.6885	99.4331	99.9608	72.7256	71.8044	47.2371	77.4046	62.434	60.0416	87.2345	-0.208614	0.24614	FALSE	0.549502	18124	0.0832751	FALSE	0.374499	0.496442
BRADI_4g34510v3	A0A0Q3LE65;	KQJ90909;	Auxin efflux carrier component	auxin-activated signaling pathway [GO:0009734]; transmembrane transport [GO:0055085];GO:0009734; GO:0016021; GO:0055085;integral component of membrane [GO:0016021]; auxin-activated signaling pathway [GO:0009734]; transmembrane transport [GO:0055085]	213.538	158.559	131.914	295.299	290.084	331.47	335.057	142.486	156.22	178.357	208.725	169.131	214.538	159.559	132.914	296.299	291.084	332.47	336.057	143.486	157.22	179.357	209.725	170.131	0.141381	0.054738	FALSE	0.563989	18259	0.0838954	FALSE	0.0978989	0.205902
BRADI_2g58917v3	A0A2K2DGS3;	PNT73474;	Auxin efflux carrier component	auxin-activated signaling pathway [GO:0009734]; transmembrane transport [GO:0055085];GO:0009734; GO:0016021; GO:0055085;integral component of membrane [GO:0016021]; auxin-activated signaling pathway [GO:0009734]; transmembrane transport [GO:0055085]	58.5747	38.5683	109.083	115.702	67.2329	74.511	203.563	116.064	71.6293	101.069	44.9049	28.9303	59.5747	39.5683	110.083	116.702	68.2329	75.511	204.563	117.064	72.6293	102.069	45.9049	29.9303	-0.23396	0.039105	FALSE	0.747883	19878	0.0913343	FALSE	0.267857	0.397545
BRADI_4g07470v3	I1IIF9;	KQJ86741;KQJ86742;	Auxin response factor	auxin-activated signaling pathway [GO:0009734]; regulation of transcription, DNA-templated [GO:0006355]; transcription, DNA-templated [GO:0006351];GO:0003677; GO:0005634; GO:0006351; GO:0006355; GO:0009734;nucleus [GO:0005634]; DNA binding [GO:0003677]; auxin-activated signaling pathway [GO:0009734]; regulation of transcription, DNA-templated [GO:0006355]; transcription, DNA-templated [GO:0006351]	648.029	541.385	523.85	822.003	755.426	870.456	775.056	806.789	726.526	998.798	1028.65	907.41	649.029	542.385	524.85	823.003	756.426	871.456	776.056	807.789	727.526	999.798	1029.65	908.41	0.775496	0.81773	TRUE	0.00159585	571	0.0026236	TRUE	0.000235757	0.00806603
BRADI_4g17410v3	I1ILH1;	KQJ88393;KQJ88394;KQJ88395;	Auxin response factor	auxin-activated signaling pathway [GO:0009734]; regulation of transcription, DNA-templated [GO:0006355]; transcription, DNA-templated [GO:0006351];GO:0003677; GO:0005634; GO:0006351; GO:0006355; GO:0009734;nucleus [GO:0005634]; DNA binding [GO:0003677]; auxin-activated signaling pathway [GO:0009734]; regulation of transcription, DNA-templated [GO:0006355]; transcription, DNA-templated [GO:0006351]	3851.84	3292.59	3295.31	5569.24	5510.83	5538.88	4982.86	5435.21	4366.66	6846.92	8284.95	8570.04	3852.84	3293.59	3296.31	5570.24	5511.83	5539.88	4983.86	5436.21	4367.66	6847.92	8285.95	8571.04	1.18269	1.3194	TRUE	0.00829032	2107	0.00968112	TRUE	3.98976e-05	0.00344576
BRADI_3g40437v3	A0A0Q3M3D4;	KQJ98997;	Auxin response factor	auxin-activated signaling pathway [GO:0009734]; regulation of transcription, DNA-templated [GO:0006355]; transcription, DNA-templated [GO:0006351];GO:0003677; GO:0005634; GO:0006351; GO:0006355; GO:0009734;nucleus [GO:0005634]; DNA binding [GO:0003677]; auxin-activated signaling pathway [GO:0009734]; regulation of transcription, DNA-templated [GO:0006355]; transcription, DNA-templated [GO:0006351]	1638.61	1702.72	1680.63	2464.28	2070.62	2355.8	2379.53	2869.53	2235.52	2758.59	2469.77	2451.84	1639.61	1703.72	1681.63	2465.28	2071.62	2356.8	2380.53	2870.53	2236.52	2759.59	2470.77	2452.84	0.612595	0.74804	TRUE	0.0102929	2477	0.0113812	TRUE	0.00115433	0.0176549
BRADI_2g59480v3	A0A0Q3JFT4;	KQK11324;	Auxin response factor	auxin-activated signaling pathway [GO:0009734]; regulation of transcription, DNA-templated [GO:0006355]; transcription, DNA-templated [GO:0006351];GO:0003677; GO:0005634; GO:0006351; GO:0006355; GO:0009734;nucleus [GO:0005634]; DNA binding [GO:0003677]; auxin-activated signaling pathway [GO:0009734]; regulation of transcription, DNA-templated [GO:0006355]; transcription, DNA-templated [GO:0006351]	4615.54	4325.36	3743.05	6886.86	5071.93	5883.58	7237.22	6908.19	5177.09	12998.2	12588.3	9918.64	4616.54	4326.36	3744.05	6887.86	5072.93	5884.58	7238.22	6909.19	5178.09	12999.2	12589.3	9919.64	1.48481	1.7908	TRUE	0.0114629	2684	0.0123323	TRUE	0.000220664	0.00793805
BRADI_5g25157v3	A0A0Q3P813;	KQJ85161;	Auxin response factor	auxin-activated signaling pathway [GO:0009734]; flower development [GO:0009908]; leaf vascular tissue pattern formation [GO:0010305]; longitudinal axis specification [GO:0009942]; meristem development [GO:0048507]; regulation of transcription, DNA-templated [GO:0006355]; root development [GO:0048364]; transcription, DNA-templated [GO:0006351];GO:0005634; GO:0006351; GO:0006355; GO:0009734; GO:000…	60.0576	77.1366	58.3465	69.0759	80.8306	49.4419	128.965	25.4776	57.3035	107.014	87.3151	105.151	61.0576	78.1366	59.3465	70.0759	81.8306	50.4419	129.965	26.4776	58.3035	108.014	88.3151	106.151	0.607403	0.416	FALSE	0.016334	3408	0.0156589	FALSE	0.471836	0.580303
BRADI_2g46190v3	I1HQ90;	KQK09126;	Auxin response factor	auxin-activated signaling pathway [GO:0009734]; regulation of transcription, DNA-templated [GO:0006355]; transcription, DNA-templated [GO:0006351];GO:0003677; GO:0005634; GO:0006351; GO:0006355; GO:0009734;nucleus [GO:0005634]; DNA binding [GO:0003677]; auxin-activated signaling pathway [GO:0009734]; regulation of transcription, DNA-templated [GO:0006355]; transcription, DNA-templated [GO:0006351]	219.47	141.417	187.723	241.765	244.003	274.368	404.597	291.577	342.456	323.024	341.776	261.485	220.47	142.417	188.723	242.765	245.003	275.368	405.597	292.577	343.456	324.024	342.776	262.485	0.752473	0.8543	FALSE	0.0193809	3816	0.0175335	TRUE	0.00519932	0.0372967
BRADI_3g04920v3	A0A2K2CVA1;	PNT65958;	Auxin response factor	auxin-activated signaling pathway [GO:0009734]; regulation of transcription, DNA-templated [GO:0006355]; transcription, DNA-templated [GO:0006351];GO:0003677; GO:0005634; GO:0006351; GO:0006355; GO:0009734;nucleus [GO:0005634]; DNA binding [GO:0003677]; auxin-activated signaling pathway [GO:0009734]; regulation of transcription, DNA-templated [GO:0006355]; transcription, DNA-templated [GO:0006351]	935.712	895.642	499.75	1445.41	1144.47	2320.29	1285.86	2684.58	1935.36	1147.43	1589.97	1410.35	936.712	896.642	500.75	1446.41	1145.47	2321.29	1286.86	2685.58	1936.36	1148.43	1590.97	1411.35	0.830502	1.0674	FALSE	0.0332767	5400	0.0248116	FALSE	0.0372384	0.114439
BRADI_2g50120v3	I1HRN4;	KQK09724;KQK09770;	Auxin response factor	auxin-activated signaling pathway [GO:0009734]; regulation of transcription, DNA-templated [GO:0006355]; transcription, DNA-templated [GO:0006351];GO:0003677; GO:0005634; GO:0006351; GO:0006355; GO:0009734;nucleus [GO:0005634]; DNA binding [GO:0003677]; auxin-activated signaling pathway [GO:0009734]; regulation of transcription, DNA-templated [GO:0006355]; transcription, DNA-templated [GO:0006351]	212.797	205.698	230.849	319.476	258.356	284.117	711.837	440.667	346.549	1129.59	880.635	590.289	213.797	206.698	231.849	320.476	259.356	285.117	712.837	441.667	347.549	1130.59	881.635	591.289	1.99676	2.2425	FALSE	0.0525897	7120	0.0327146	TRUE	0.000845814	0.0150764
BRADI_2g19867v3	A0A2K2D9G1;	PNT70920;	Auxin response factor	auxin-activated signaling pathway [GO:0009734]; regulation of transcription, DNA-templated [GO:0006355]; transcription, DNA-templated [GO:0006351];GO:0003677; GO:0005634; GO:0006351; GO:0006355; GO:0009734;nucleus [GO:0005634]; DNA binding [GO:0003677]; auxin-activated signaling pathway [GO:0009734]; regulation of transcription, DNA-templated [GO:0006355]; transcription, DNA-templated [GO:0006351]	251.352	222.839	168.697	383.371	423.039	328.684	467.815	483.13	512.32	321.042	295.208	264.824	252.352	223.839	169.697	384.371	424.039	329.684	468.815	484.13	513.32	322.042	296.208	265.824	0.452881	0.56556	FALSE	0.0613153	7759	0.0356506	TRUE	0.000320692	0.00938863
BRADI_3g28950v3	I1I4R9;	KQJ97130;	Auxin response factor	auxin-activated signaling pathway [GO:0009734]; regulation of transcription, DNA-templated [GO:0006355]; transcription, DNA-templated [GO:0006351];GO:0003677; GO:0005634; GO:0006351; GO:0006355; GO:0009734;nucleus [GO:0005634]; DNA binding [GO:0003677]; auxin-activated signaling pathway [GO:0009734]; regulation of transcription, DNA-templated [GO:0006355]; transcription, DNA-templated [GO:0006351]	698.447	695.658	879.003	592.325	654.199	583.554	962.182	643.544	727.208	953.218	997.886	929.664	699.447	696.658	880.003	593.325	655.199	584.554	963.182	644.544	728.208	954.218	998.886	930.664	0.341386	0.50366	FALSE	0.0671298	8153	0.0374609	FALSE	0.0167162	0.070465
BRADI_3g49320v3	A0A2K2D490;	PNT69103;	Auxin response factor	auxin-activated signaling pathway [GO:0009734]; regulation of transcription, DNA-templated [GO:0006355]; transcription, DNA-templated [GO:0006351];GO:0003677; GO:0005634; GO:0006351; GO:0006355; GO:0009734;nucleus [GO:0005634]; DNA binding [GO:0003677]; auxin-activated signaling pathway [GO:0009734]; regulation of transcription, DNA-templated [GO:0006355]; transcription, DNA-templated [GO:0006351]	1160.37	787.079	974.133	1022.32	1115.76	801.516	1522.3	431.231	1055.34	1412.98	1389.56	1096.01	1161.37	788.079	975.133	1023.32	1116.76	802.516	1523.3	432.231	1056.34	1413.98	1390.56	1097.01	0.415817	0.43101	FALSE	0.093377	9606	0.0441371	FALSE	0.609124	0.69
BRADI_2g16610v3	A0A0Q3K2A8;	KQK04888;KQK04889;	Auxin response factor	auxin-activated signaling pathway [GO:0009734]; regulation of transcription, DNA-templated [GO:0006355]; transcription, DNA-templated [GO:0006351];GO:0003677; GO:0005634; GO:0006351; GO:0006355; GO:0009734;nucleus [GO:0005634]; DNA binding [GO:0003677]; auxin-activated signaling pathway [GO:0009734]; regulation of transcription, DNA-templated [GO:0006355]; transcription, DNA-templated [GO:0006351]	534.587	427.108	421.109	588.872	623.226	594.695	482.987	284.028	553.933	618.304	787.499	1083.22	535.587	428.108	422.109	589.872	624.226	595.695	483.987	285.028	554.933	619.304	788.499	1084.22	0.846592	0.70107	FALSE	0.104378	10090	0.046361	FALSE	0.0368289	0.113791
BRADI_1g34340v3	I1GWQ9;	KQK17417;	Auxin response factor	auxin-activated signaling pathway [GO:0009734]; regulation of transcription, DNA-templated [GO:0006355]; transcription, DNA-templated [GO:0006351];GO:0003677; GO:0005634; GO:0006351; GO:0006355; GO:0009734;nucleus [GO:0005634]; DNA binding [GO:0003677]; auxin-activated signaling pathway [GO:0009734]; regulation of transcription, DNA-templated [GO:0006355]; transcription, DNA-templated [GO:0006351]	2894.63	2601.22	2664.91	3360.54	2703.67	2735.32	3348.04	3759.36	2605.26	4153.73	3010.29	3392.08	2895.63	2602.22	2665.91	3361.54	2704.67	2736.32	3349.04	3760.36	2606.26	4154.73	3011.29	3393.08	0.371182	0.47146	FALSE	0.132865	11191	0.0514198	FALSE	0.228999	0.359417
BRADI_1g46602v3	I1H027;	KQK19142;KQK19143;	Auxin response factor	auxin-activated signaling pathway [GO:0009734]; regulation of transcription, DNA-templated [GO:0006355]; transcription, DNA-templated [GO:0006351];GO:0003677; GO:0005634; GO:0006351; GO:0006355; GO:0009734;nucleus [GO:0005634]; DNA binding [GO:0003677]; auxin-activated signaling pathway [GO:0009734]; regulation of transcription, DNA-templated [GO:0006355]; transcription, DNA-templated [GO:0006351]	1081.78	862.787	1456.13	1288.26	849.854	887.865	2188.62	944.557	1223.84	3168.81	1777.9	1291.85	1082.78	863.787	1457.13	1289.26	850.854	888.865	2189.62	945.557	1224.84	3169.81	1778.9	1292.85	0.874806	1.0912	FALSE	0.229393	13721	0.0630445	FALSE	0.187606	0.314681
BRADI_3g45880v3	A0A0Q3JNE2;	KQJ99896;	Auxin response factor	auxin-activated signaling pathway [GO:0009734]; regulation of transcription, DNA-templated [GO:0006355]; transcription, DNA-templated [GO:0006351];GO:0003677; GO:0005634; GO:0006351; GO:0006355; GO:0009734;nucleus [GO:0005634]; DNA binding [GO:0003677]; auxin-activated signaling pathway [GO:0009734]; regulation of transcription, DNA-templated [GO:0006355]; transcription, DNA-templated [GO:0006351]	5924.2	5645.26	6127.65	6940.4	5843.97	6609.89	5641.6	6200.48	5436.32	6018.55	4937.04	4943.74	5925.2	5646.26	6128.65	6941.4	5844.97	6610.89	5642.6	6201.48	5437.32	6019.55	4938.04	4944.74	-0.154519	0.25336	FALSE	0.23185	13773	0.0632834	FALSE	0.0945265	0.201595
BRADI_5g15904v3	I1IZQ9;	KQJ83629;	Auxin response factor	auxin-activated signaling pathway [GO:0009734]; regulation of transcription, DNA-templated [GO:0006355]; transcription, DNA-templated [GO:0006351];GO:0003677; GO:0005634; GO:0006351; GO:0006355; GO:0009734;nucleus [GO:0005634]; DNA binding [GO:0003677]; auxin-activated signaling pathway [GO:0009734]; regulation of transcription, DNA-templated [GO:0006355]; transcription, DNA-templated [GO:0006351]	320.307	224.268	144.598	376.463	318.034	264.619	329.999	149.091	248.997	281.407	290.219	279.289	321.307	225.268	145.598	377.463	319.034	265.619	330.999	150.091	249.997	282.407	291.219	280.289	0.30296	0.19992	FALSE	0.399755	16424	0.0754641	FALSE	0.427145	0.541937
BRADI_1g33160v3	I1GWC1;	KQK17233;	Auxin response factor	auxin-activated signaling pathway [GO:0009734]; regulation of transcription, DNA-templated [GO:0006355]; transcription, DNA-templated [GO:0006351];GO:0003677; GO:0005634; GO:0006351; GO:0006355; GO:0009734;nucleus [GO:0005634]; DNA binding [GO:0003677]; auxin-activated signaling pathway [GO:0009734]; regulation of transcription, DNA-templated [GO:0006355]; transcription, DNA-templated [GO:0006351]	1025.43	968.493	669.716	1017.14	946.549	983.963	815.515	970.978	1003.49	707.482	760.888	846.768	1026.43	969.493	670.716	1018.14	947.549	984.963	816.515	971.978	1004.49	708.482	761.888	847.768	-0.202055	0.23208	FALSE	0.40783	16533	0.0759649	FALSE	0.237609	0.368485
BRADI_3g03407v3	A0A0Q3J4I0;	KQJ93248;	Auxin response factor	auxin-activated signaling pathway [GO:0009734]; regulation of transcription, DNA-templated [GO:0006355]; transcription, DNA-templated [GO:0006351];GO:0003677; GO:0005634; GO:0006351; GO:0006355; GO:0009734;nucleus [GO:0005634]; DNA binding [GO:0003677]; auxin-activated signaling pathway [GO:0009734]; regulation of transcription, DNA-templated [GO:0006355]; transcription, DNA-templated [GO:0006351]	242.455	209.983	233.386	229.677	196.411	228.408	140.345	41.519	197.833	162.503	133.883	271.5	243.455	210.983	234.386	230.677	197.411	229.408	141.345	42.519	198.833	163.503	134.883	272.5	-0.270933	0.56252	FALSE	0.449258	17051	0.078345	FALSE	0.213937	0.34388
BRADI_5g25767v3	A0A2K2CJD0;	PNT62115;	Auxin response factor	auxin-activated signaling pathway [GO:0009734]; regulation of transcription, DNA-templated [GO:0006355]; transcription, DNA-templated [GO:0006351];GO:0003677; GO:0005634; GO:0006351; GO:0006355; GO:0009734;nucleus [GO:0005634]; DNA binding [GO:0003677]; auxin-activated signaling pathway [GO:0009734]; regulation of transcription, DNA-templated [GO:0006355]; transcription, DNA-templated [GO:0006351]	889	904.213	684.937	778.83	713.122	620.461	800.343	602.969	861.598	838.277	803.299	1020.35	890	905.213	685.937	779.83	714.122	621.461	801.343	603.969	862.598	839.277	804.299	1021.35	0.103086	0.14968	FALSE	0.564337	18262	0.0839092	FALSE	0.31586	0.443718
BRADI_4g01730v3	A0A0Q3IHY2;	KQJ85792;	Auxin response factor	auxin-activated signaling pathway [GO:0009734]; regulation of transcription, DNA-templated [GO:0006355]; transcription, DNA-templated [GO:0006351];GO:0003677; GO:0005634; GO:0006351; GO:0006355; GO:0009734;nucleus [GO:0005634]; DNA binding [GO:0003677]; auxin-activated signaling pathway [GO:0009734]; regulation of transcription, DNA-templated [GO:0006355]; transcription, DNA-templated [GO:0006351]	1772.81	1591.3	1683.17	1979.02	1608.3	1660.83	1781.49	1760.78	1807.79	1585.39	1585.81	1764.75	1773.81	1592.3	1684.17	1980.02	1609.3	1661.83	1782.49	1761.78	1808.79	1586.39	1586.81	1765.75	-0.032159	0.024461	FALSE	0.665119	19179	0.0881226	FALSE	0.517173	0.616551
BRADI_1g32547v3	I1GW40;	KQK17112;	Auxin response factor	auxin-activated signaling pathway [GO:0009734]; regulation of transcription, DNA-templated [GO:0006355]; transcription, DNA-templated [GO:0006351];GO:0003677; GO:0005634; GO:0006351; GO:0006355; GO:0009734;nucleus [GO:0005634]; DNA binding [GO:0003677]; auxin-activated signaling pathway [GO:0009734]; regulation of transcription, DNA-templated [GO:0006355]; transcription, DNA-templated [GO:0006351]	2594.34	2309.81	2106.82	3125.68	2276.85	2385.05	3210.22	3658.39	2758.07	2623.83	2271.85	2362.83	2595.34	2310.81	2107.82	3126.68	2277.85	2386.05	3211.22	3659.39	2759.07	2624.83	2272.85	2363.83	0.0500385	0.1812	FALSE	0.666169	19190	0.0881731	FALSE	0.0651255	0.159916
BRADI_2g08120v3	A0A0Q3JYC1;	KQK03481;	Auxin response factor	auxin-activated signaling pathway [GO:0009734]; regulation of transcription, DNA-templated [GO:0006355]; transcription, DNA-templated [GO:0006351];GO:0003677; GO:0005634; GO:0006351; GO:0006355; GO:0009734;nucleus [GO:0005634]; DNA binding [GO:0003677]; auxin-activated signaling pathway [GO:0009734]; regulation of transcription, DNA-templated [GO:0006355]; transcription, DNA-templated [GO:0006351]	1725.36	1428.46	956.375	1820.15	1547.11	1948.43	1840.92	2315.63	1618.14	1726.1	1218.25	1448.18	1726.36	1429.46	957.375	1821.15	1548.11	1949.43	1841.92	2316.63	1619.14	1727.1	1219.25	1449.18	0.0957814	0.17996	FALSE	0.745589	19857	0.0912378	FALSE	0.19524	0.323232
BRADI_5g10950v3	I1IY20;	KQJ82781;	Auxin response factor	auxin-activated signaling pathway [GO:0009734]; regulation of transcription, DNA-templated [GO:0006355]; transcription, DNA-templated [GO:0006351];GO:0003677; GO:0005634; GO:0006351; GO:0006355; GO:0009734;nucleus [GO:0005634]; DNA binding [GO:0003677]; auxin-activated signaling pathway [GO:0009734]; regulation of transcription, DNA-templated [GO:0006355]; transcription, DNA-templated [GO:0006351]	3968.99	3455.43	3448.79	4299.97	4166.93	4584.17	3554.13	4167.94	3387.73	4256.78	3401.96	3474.42	3969.99	3456.43	3449.79	4300.97	4167.93	4585.17	3555.13	4168.94	3388.73	4257.78	3402.96	3475.42	0.0340762	0.057633	FALSE	0.80432	20314	0.0933376	FALSE	0.137626	0.25682
BRADI_1g14240v3	I1GQ63;	KQK14081;KQK14083;	Auxin-responsive protein	auxin-activated signaling pathway [GO:0009734]; regulation of transcription, DNA-templated [GO:0006355]; transcription, DNA-templated [GO:0006351];GO:0005634; GO:0006351; GO:0006355; GO:0009734;nucleus [GO:0005634]; auxin-activated signaling pathway [GO:0009734]; regulation of transcription, DNA-templated [GO:0006355]; transcription, DNA-templated [GO:0006351]	889	975.635	867.587	649.313	1049.29	575.197	878.734	517.1	890.25	511.29	525.554	484.026	890	976.635	868.587	650.313	1050.29	576.197	879.734	518.1	891.25	512.29	526.554	485.026	-0.843919	0.90429	TRUE	0.00299623	971	0.0044615	FALSE	0.0692803	0.165895
BRADI_1g14230v3	I1GQ62;	KQK14080;	Auxin-responsive protein	auxin-activated signaling pathway [GO:0009734]; regulation of transcription, DNA-templated [GO:0006355]; transcription, DNA-templated [GO:0006351];GO:0005634; GO:0006351; GO:0006355; GO:0009734;nucleus [GO:0005634]; auxin-activated signaling pathway [GO:0009734]; regulation of transcription, DNA-templated [GO:0006355]; transcription, DNA-templated [GO:0006351]	4546.58	4822.47	4865.59	2978.9	3313.3	3501.32	2622.29	2156.16	2935.44	1918.33	1638.2	1644.02	4547.58	4823.47	4866.59	2979.9	3314.3	3502.32	2623.29	2157.16	2936.44	1919.33	1639.2	1645.02	-1.45214	1.8282	TRUE	2.5944e-05	27	0.000124058	TRUE	1.25923e-05	0.00209449
BRADI_4g02580v3	I1IGR6;	KQJ85958;	Auxin-responsive protein	auxin-activated signaling pathway [GO:0009734]; regulation of transcription, DNA-templated [GO:0006355]; transcription, DNA-templated [GO:0006351];GO:0005634; GO:0006351; GO:0006355; GO:0009734;nucleus [GO:0005634]; auxin-activated signaling pathway [GO:0009734]; regulation of transcription, DNA-templated [GO:0006355]; transcription, DNA-templated [GO:0006351]	3287.6	3209.74	3115.2	2049.83	2313.11	1923.36	1273.22	1066.28	1831.66	1076.09	752.573	835.084	3288.6	3210.74	3116.2	2050.83	2314.11	1924.36	1274.22	1067.28	1832.66	1077.09	753.573	836.084	-1.85029	2.3651	TRUE	0.000235435	137	0.00062948	TRUE	9.13379e-05	0.00523126
BRADI_1g09090v3	I1GNG3;	KQK13275;	Auxin-responsive protein	auxin-activated signaling pathway [GO:0009734]; regulation of transcription, DNA-templated [GO:0006355]; transcription, DNA-templated [GO:0006351];GO:0005634; GO:0006351; GO:0006355; GO:0009734;nucleus [GO:0005634]; auxin-activated signaling pathway [GO:0009734]; regulation of transcription, DNA-templated [GO:0006355]; transcription, DNA-templated [GO:0006351]	11932.9	12014.7	13707.6	8731.19	9142.16	7837.58	8248.72	5507.87	8570.96	7199.67	4763.24	5011.06	11933.9	12015.7	13708.6	8732.19	9143.16	7838.58	8249.72	5508.87	8571.96	7200.67	4764.24	5012.06	-1.14939	1.4751	TRUE	0.00272348	886	0.00407094	TRUE	0.00307932	0.0284579
BRADI_1g55370v3	I1H323;	KQK20568;	Auxin-responsive protein	auxin-activated signaling pathway [GO:0009734]; regulation of transcription, DNA-templated [GO:0006355]; transcription, DNA-templated [GO:0006351];GO:0005634; GO:0006351; GO:0006355; GO:0009734;nucleus [GO:0005634]; auxin-activated signaling pathway [GO:0009734]; regulation of transcription, DNA-templated [GO:0006355]; transcription, DNA-templated [GO:0006351]	4384.94	3004.04	5871.43	6665.82	7054.92	4130.14	10844.5	9969.28	7725.05	12746.6	12502.7	9471.33	4385.94	3005.04	5872.43	6666.82	7055.92	4131.14	10845.5	9970.28	7726.05	12747.6	12503.7	9472.33	1.38846	1.9615	TRUE	0.00690307	1839	0.00844973	TRUE	0.00519548	0.0372814
BRADI_4g02600v3	I1IGR9;	KQJ85960;	Auxin-responsive protein	auxin-activated signaling pathway [GO:0009734]; regulation of transcription, DNA-templated [GO:0006355]; transcription, DNA-templated [GO:0006351];GO:0005634; GO:0006351; GO:0006355; GO:0009734;nucleus [GO:0005634]; auxin-activated signaling pathway [GO:0009734]; regulation of transcription, DNA-templated [GO:0006355]; transcription, DNA-templated [GO:0006351]	5057.44	4529.63	5780.11	3835.44	4733.5	3644.08	4139.53	2666.65	3559.64	4118.06	2493.05	2740.03	5058.44	4530.63	5781.11	3836.44	4734.5	3645.08	4140.53	2667.65	3560.64	4119.06	2494.05	2741.03	-0.716456	0.96903	FALSE	0.0370155	5798	0.0266403	FALSE	0.054373	0.143544
BRADI_2g19367v3	I1HHF9;	KQK05309;KQK05310;KQK05314;KQK05315;	Auxin-responsive protein	auxin-activated signaling pathway [GO:0009734]; regulation of transcription, DNA-templated [GO:0006355]; transcription, DNA-templated [GO:0006351];GO:0005634; GO:0006351; GO:0006355; GO:0009734;nucleus [GO:0005634]; auxin-activated signaling pathway [GO:0009734]; regulation of transcription, DNA-templated [GO:0006355]; transcription, DNA-templated [GO:0006351]	122.339	82.8504	73.5673	103.614	135.221	135.791	126.436	94.3613	124.84	192.229	161.325	254.809	123.339	83.8504	74.5673	104.614	136.221	136.791	127.436	95.3613	125.84	193.229	162.325	255.809	1.11758	0.89298	FALSE	0.0374493	5841	0.0268379	FALSE	0.0103935	0.0542324
BRADI_2g34030v3	I1HL98;	KQK07226;	Auxin-responsive protein	auxin-activated signaling pathway [GO:0009734]; regulation of transcription, DNA-templated [GO:0006355]; transcription, DNA-templated [GO:0006351];GO:0005634; GO:0006351; GO:0006355; GO:0009734;nucleus [GO:0005634]; auxin-activated signaling pathway [GO:0009734]; regulation of transcription, DNA-templated [GO:0006355]; transcription, DNA-templated [GO:0006351]	977.974	785.651	960.18	1103.49	969.211	636.477	993.791	891.715	1056.02	1573.5	1356.29	1141.63	978.974	786.651	961.18	1104.49	970.211	637.477	994.791	892.715	1057.02	1574.5	1357.29	1142.63	0.579387	0.69815	FALSE	0.0500978	6929	0.031837	FALSE	0.0687964	0.165281
BRADI_1g05410v3	I1GM67;	KQK12696;	Auxin-responsive protein	auxin-activated signaling pathway [GO:0009734]; regulation of transcription, DNA-templated [GO:0006355]; transcription, DNA-templated [GO:0006351];GO:0005634; GO:0006351; GO:0006355; GO:0009734;nucleus [GO:0005634]; auxin-activated signaling pathway [GO:0009734]; regulation of transcription, DNA-templated [GO:0006355]; transcription, DNA-templated [GO:0006351]	94.9058	61.4236	44.3941	48.3531	40.793	25.0691	17.7011	16.0414	36.1558	15.8539	6.65258	27.8176	95.9058	62.4236	45.3941	49.3531	41.793	26.0691	18.7011	17.0414	37.1558	16.8539	7.65258	28.8176	-1.93375	1.1502	FALSE	0.0613967	7764	0.0356736	FALSE	0.0267089	0.0931261
BRADI_2g07770v3	I1HDJ6;	KQK03422;	Auxin-responsive protein	auxin-activated signaling pathway [GO:0009734]; regulation of transcription, DNA-templated [GO:0006355]; transcription, DNA-templated [GO:0006351];GO:0005634; GO:0006351; GO:0006355; GO:0009734;nucleus [GO:0005634]; auxin-activated signaling pathway [GO:0009734]; regulation of transcription, DNA-templated [GO:0006355]; transcription, DNA-templated [GO:0006351]	4247.03	3816.83	3809.01	4420.85	5272.12	5428.86	4587.12	4861.5	4578.14	4447.03	4403.17	5078.94	4248.03	3817.83	3810.01	4421.85	5273.12	5429.86	4588.12	4862.5	4579.14	4448.03	4404.17	5079.94	0.230383	0.2284	FALSE	0.0681173	8211	0.0377274	FALSE	0.0284522	0.0969827
BRADI_2g46420v3	I1HQC0;	KQK09168;	Auxin-responsive protein	auxin-activated signaling pathway [GO:0009734]; regulation of transcription, DNA-templated [GO:0006355]; transcription, DNA-templated [GO:0006351];GO:0005634; GO:0006351; GO:0006355; GO:0009734;nucleus [GO:0005634]; auxin-activated signaling pathway [GO:0009734]; regulation of transcription, DNA-templated [GO:0006355]; transcription, DNA-templated [GO:0006351]	1630.45	1465.6	1796.06	1495.49	1841.73	1614.17	1577.93	1389	1588.12	1341.64	1242.37	1450.97	1631.45	1466.6	1797.06	1496.49	1842.73	1615.17	1578.93	1390	1589.12	1342.64	1243.37	1451.97	-0.277708	0.35828	FALSE	0.07595	8723	0.0400799	FALSE	0.0869729	0.191065
BRADI_4g22060v3	A0A0Q3EN37;	KQJ88919;	Auxin-responsive protein	auxin-activated signaling pathway [GO:0009734]; regulation of transcription, DNA-templated [GO:0006355]; transcription, DNA-templated [GO:0006351];GO:0005634; GO:0006351; GO:0006355; GO:0009734;nucleus [GO:0005634]; auxin-activated signaling pathway [GO:0009734]; regulation of transcription, DNA-templated [GO:0006355]; transcription, DNA-templated [GO:0006351]	90.4571	148.559	87.5197	120.883	104.249	55.0128	44.2528	0	68.2184	53.507	36.5892	56.1915	91.4571	149.559	88.5197	121.883	105.249	56.0128	45.2528	1	69.2184	54.507	37.5892	57.1915	-1.14234	1.1475	FALSE	0.0832509	9110	0.0418581	FALSE	0.247038	0.377327
BRADI_2g49420v3	I1HRE3;	KQK09658;KQK09659;KQK09660;KQK09664;PNT72819;PNT72820;	Auxin-responsive protein	auxin-activated signaling pathway [GO:0009734]; regulation of transcription, DNA-templated [GO:0006355]; transcription, DNA-templated [GO:0006351];GO:0005634; GO:0006351; GO:0006355; GO:0009734;nucleus [GO:0005634]; auxin-activated signaling pathway [GO:0009734]; regulation of transcription, DNA-templated [GO:0006355]; transcription, DNA-templated [GO:0006351]	1380.58	1139.91	1041.36	1176.02	1043.24	1128.81	926.779	896.433	1100.36	1068.16	575.448	682.087	1381.58	1140.91	1042.36	1177.02	1044.24	1129.81	927.779	897.433	1101.36	1069.16	576.448	683.087	-0.614319	0.79593	FALSE	0.0938327	9627	0.0442336	FALSE	0.0672532	0.162941
BRADI_2g16850v3	I1HGI5;	KQK04925;	Auxin-responsive protein	auxin-activated signaling pathway [GO:0009734]; regulation of transcription, DNA-templated [GO:0006355]; transcription, DNA-templated [GO:0006351];GO:0005634; GO:0006351; GO:0006355; GO:0009734;nucleus [GO:0005634]; auxin-activated signaling pathway [GO:0009734]; regulation of transcription, DNA-templated [GO:0006355]; transcription, DNA-templated [GO:0006351]	2086.44	1868.42	1801.13	2419.38	2452.87	2279.9	2449.07	2069.34	2198	2566.36	2216.97	2099.12	2087.44	1869.42	1802.13	2420.38	2453.87	2280.9	2450.07	2070.34	2199	2567.36	2217.97	2100.12	0.257732	0.25843	FALSE	0.0983172	9819	0.0451158	FALSE	0.0441182	0.126647
BRADI_2g31820v3	I1HKT2;	KQK06972;	Auxin-responsive protein	auxin-activated signaling pathway [GO:0009734]; regulation of transcription, DNA-templated [GO:0006355]; transcription, DNA-templated [GO:0006351];GO:0005634; GO:0006351; GO:0006355; GO:0009734;nucleus [GO:0005634]; auxin-activated signaling pathway [GO:0009734]; regulation of transcription, DNA-templated [GO:0006355]; transcription, DNA-templated [GO:0006351]	4786.07	4575.34	4549.76	5360.29	7711.39	6577.16	7912.4	5959.86	6814.34	5414.12	4827.28	7053.99	4787.07	4576.34	4550.76	5361.29	7712.39	6578.16	7913.4	5960.86	6815.34	5415.12	4828.28	7054.99	0.314082	0.37998	FALSE	0.231456	13763	0.0632375	FALSE	0.0542506	0.143377
BRADI_3g08667v3	A0A0Q3LNR0;	KQJ94125;	Auxin-responsive protein	auxin-activated signaling pathway [GO:0009734]; regulation of transcription, DNA-templated [GO:0006355]; transcription, DNA-templated [GO:0006351];GO:0005634; GO:0006351; GO:0006355; GO:0009734;nucleus [GO:0005634]; auxin-activated signaling pathway [GO:0009734]; regulation of transcription, DNA-templated [GO:0006355]; transcription, DNA-templated [GO:0006351]	471.563	545.67	258.754	440.359	457.033	412.944	427.355	217.031	368.379	233.846	272.756	362.741	472.563	546.67	259.754	441.359	458.033	413.944	428.355	218.031	369.379	234.846	273.756	363.741	-0.552035	0.65116	FALSE	0.2528	14187	0.0651856	FALSE	0.315091	0.443115
BRADI_1g36930v3	I1GXM5;	KQK17820;	Auxin-responsive protein	auxin-activated signaling pathway [GO:0009734]; regulation of transcription, DNA-templated [GO:0006355]; transcription, DNA-templated [GO:0006351];GO:0005634; GO:0006351; GO:0006355; GO:0009734;nucleus [GO:0005634]; auxin-activated signaling pathway [GO:0009734]; regulation of transcription, DNA-templated [GO:0006355]; transcription, DNA-templated [GO:0006351]	536.811	567.097	984.28	832.364	864.207	596.088	949.538	853.026	971.43	883.857	875.645	985.856	537.811	568.097	985.28	833.364	865.207	597.088	950.538	854.026	972.43	884.857	876.645	986.856	0.394247	0.59197	FALSE	0.265651	14438	0.0663389	FALSE	0.226448	0.356772
BRADI_2g33417v3	I1HL49;	KQK07151;	Auxin-responsive protein	auxin-activated signaling pathway [GO:0009734]; regulation of transcription, DNA-templated [GO:0006355]; transcription, DNA-templated [GO:0006351];GO:0005634; GO:0006351; GO:0006355; GO:0009734;nucleus [GO:0005634]; auxin-activated signaling pathway [GO:0009734]; regulation of transcription, DNA-templated [GO:0006355]; transcription, DNA-templated [GO:0006351]	82.3011	152.845	8.87881	63.8952	126.912	132.309	31.6091	240.621	62.7609	47.5618	46.568	35.6065	83.3011	153.845	9.87881	64.8952	127.912	133.309	32.6091	241.621	63.7609	48.5618	47.568	36.6065	-0.896092	0.3784	FALSE	0.456344	17127	0.0786942	FALSE	0.645876	0.7188
BRADI_3g13370v3	A0A0Q3PZG1;	KQJ94809;	Auxin-responsive protein	auxin-activated signaling pathway [GO:0009734]; regulation of transcription, DNA-templated [GO:0006355]; transcription, DNA-templated [GO:0006351];GO:0005634; GO:0006351; GO:0006355; GO:0009734;nucleus [GO:0005634]; auxin-activated signaling pathway [GO:0009734]; regulation of transcription, DNA-templated [GO:0006355]; transcription, DNA-templated [GO:0006351]	71.1793	45.7106	64.6885	60.4414	74.0317	58.4946	94.8274	86.8124	74.3581	45.5801	74.0099	123.51	72.1793	46.7106	65.6885	61.4414	75.0317	59.4946	95.8274	87.8124	75.3581	46.5801	75.0099	124.51	0.415011	0.33052	FALSE	0.468625	17265	0.0793282	FALSE	0.477222	0.584726
BRADI_3g55410v3	I1IDX7;	KQK01364;	Auxin-responsive protein	auxin-activated signaling pathway [GO:0009734]; regulation of transcription, DNA-templated [GO:0006355]; transcription, DNA-templated [GO:0006351];GO:0005634; GO:0006351; GO:0006355; GO:0009734;nucleus [GO:0005634]; auxin-activated signaling pathway [GO:0009734]; regulation of transcription, DNA-templated [GO:0006355]; transcription, DNA-templated [GO:0006351]	616.888	618.521	484.53	583.691	661.753	621.157	584.137	422.739	594.864	475.618	576.279	559.69	617.888	619.521	485.53	584.691	662.753	622.157	585.137	423.739	595.864	476.618	577.279	560.69	-0.0937056	0.17809	FALSE	0.545846	18091	0.0831235	FALSE	0.468085	0.57719
BRADI_2g04910v3	I1HCL6;	KQK02999;	Auxin-responsive protein	auxin-activated signaling pathway [GO:0009734]; regulation of transcription, DNA-templated [GO:0006355]; transcription, DNA-templated [GO:0006351];GO:0005634; GO:0006351; GO:0006355; GO:0009734;nucleus [GO:0005634]; auxin-activated signaling pathway [GO:0009734]; regulation of transcription, DNA-templated [GO:0006355]; transcription, DNA-templated [GO:0006351]	705.862	678.517	526.387	668.309	929.174	616.979	727.01	652.037	671.269	650.012	570.458	566.923	706.862	679.517	527.387	669.309	930.174	617.979	728.01	653.037	672.269	651.012	571.458	567.923	-0.0961379	0.12719	FALSE	0.556555	18192	0.0835876	FALSE	0.393695	0.513421
BRADI_2g11120v3	I1HEP3;	KQK04000;	Auxin-responsive protein	auxin-activated signaling pathway [GO:0009734]; regulation of transcription, DNA-templated [GO:0006355]; transcription, DNA-templated [GO:0006351];GO:0005634; GO:0006351; GO:0006355; GO:0009734;nucleus [GO:0005634]; auxin-activated signaling pathway [GO:0009734]; regulation of transcription, DNA-templated [GO:0006355]; transcription, DNA-templated [GO:0006351]	112.701	58.5667	142.061	105.341	141.265	101.669	69.5401	75.4891	99.5989	114.941	73.1783	153.553	113.701	59.5667	143.061	106.341	142.265	102.669	70.5401	76.4891	100.599	115.941	74.1783	154.553	0.123803	0.0175	FALSE	0.793222	20210	0.0928598	FALSE	0.57682	0.664576
BRADI_3g54610v3	I1IDN2;	KQK01237;	Auxin-responsive protein	auxin-activated signaling pathway [GO:0009734]; regulation of transcription, DNA-templated [GO:0006355]; transcription, DNA-templated [GO:0006351];GO:0005634; GO:0006351; GO:0006355; GO:0009734;nucleus [GO:0005634]; auxin-activated signaling pathway [GO:0009734]; regulation of transcription, DNA-templated [GO:0006355]; transcription, DNA-templated [GO:0006351]	88.9742	124.276	63.4201	103.614	107.27	105.847	74.5975	72.6582	49.1172	105.032	72.3468	110.714	89.9742	125.276	64.4201	104.614	108.27	106.847	75.5975	73.6582	50.1172	106.032	73.3468	111.714	0.0577556	0.10896	FALSE	0.868007	20785	0.0955017	FALSE	0.138984	0.25846
BRADI_2g05650v3	I1HCV2;	KQK03106;	Auxin-responsive protein	auxin-activated signaling pathway [GO:0009734]; regulation of transcription, DNA-templated [GO:0006355]; transcription, DNA-templated [GO:0006351];GO:0005634; GO:0006351; GO:0006355; GO:0009734;nucleus [GO:0005634]; auxin-activated signaling pathway [GO:0009734]; regulation of transcription, DNA-templated [GO:0006355]; transcription, DNA-templated [GO:0006351]	484.909	577.096	397.01	670.036	719.921	707.506	595.516	769.989	729.255	527.143	515.575	395.566	485.909	578.096	398.01	671.036	720.921	708.506	596.516	770.989	730.255	528.143	516.575	396.566	-0.0206034	0.020231	FALSE	0.92288	21234	0.0975648	FALSE	0.0123	0.0596086
BRADI_2g44070v3	A0A0Q3GBT1;	KQK08816;	Beta-adaptin-like protein	intracellular protein transport [GO:0006886]; vesicle-mediated transport [GO:0016192];GO:0006886; GO:0016192; GO:0030131; GO:0030276;clathrin adaptor complex [GO:0030131]; clathrin binding [GO:0030276]; intracellular protein transport [GO:0006886]; vesicle-mediated transport [GO:0016192]	2036.77	2006.98	1988.85	2006.65	1838.71	2120.43	1966.09	2314.68	2102.49	2409.8	2087.25	2136.39	2037.77	2007.98	1989.85	2007.65	1839.71	2121.43	1967.09	2315.68	2103.49	2410.8	2088.25	2137.39	0.136911	0.1919	FALSE	0.181892	12641	0.0580822	FALSE	0.262326	0.391959
BRADI_1g62210v3	I1H5D9;	KQK21654;	Beta-adaptin-like protein	intracellular protein transport [GO:0006886]; vesicle-mediated transport [GO:0016192];GO:0006886; GO:0016192; GO:0030131; GO:0030276;clathrin adaptor complex [GO:0030131]; clathrin binding [GO:0030276]; intracellular protein transport [GO:0006886]; vesicle-mediated transport [GO:0016192]	6235.61	5750.96	6279.86	6717.63	5467.02	6078.57	6393.89	5585.25	6106.23	7171.93	5780.26	5658.66	6236.61	5751.96	6280.86	6718.63	5468.02	6079.57	6394.89	5586.25	6107.23	7172.93	5781.26	5659.66	0.026944	0.018795	FALSE	0.840396	20585	0.0945828	FALSE	0.990395	0.992036
BRADI_1g75610v3	I1H9W3;	KQK23718;	Beta-amylase (EC 3.2.1.2)	polysaccharide catabolic process [GO:0000272];GO:0000272; GO:0016161; GO:0102229;amylopectin maltohydrolase activity [GO:0102229]; beta-amylase activity [GO:0016161]; polysaccharide catabolic process [GO:0000272]	453.027	262.836	327.248	618.229	775.822	522.97	391.953	210.426	309.712	1145.45	1876.03	1665.72	454.027	263.836	328.248	619.229	776.822	523.97	392.953	211.426	310.712	1146.45	1877.03	1666.72	2.16461	1.9664	FALSE	0.0245692	4454	0.020465	TRUE	0.000228026	0.00803302
BRADI_4g28700v3	A0A0Q3HPC8;	KQJ89955;	Beta-amylase (EC 3.2.1.2)	polysaccharide catabolic process [GO:0000272];GO:0000272; GO:0016161; GO:0102229;amylopectin maltohydrolase activity [GO:0102229]; beta-amylase activity [GO:0016161]; polysaccharide catabolic process [GO:0000272]	45.97	72.8513	50.7361	46.6262	40.0376	56.4055	29.0804	52.8423	49.7994	17.8357	37.4207	43.9518	46.97	73.8513	51.7361	47.6262	41.0376	57.4055	30.0804	53.8423	50.7994	18.8357	38.4207	44.9518	-0.755564	0.47715	FALSE	0.10921	10285	0.0472569	FALSE	0.239826	0.370635
BRADI_3g33730v3	I1I699;	KQJ97853;	Beta-amylase (EC 3.2.1.2)	maltose biosynthetic process [GO:0000024]; response to cold [GO:0009409]; starch catabolic process [GO:0005983];GO:0000024; GO:0005983; GO:0009409; GO:0009570; GO:0016161; GO:0102229;chloroplast stroma [GO:0009570]; amylopectin maltohydrolase activity [GO:0102229]; beta-amylase activity [GO:0016161]; maltose biosynthetic process [GO:0000024]; response to cold [GO:0009409]; starch catabolic proces…	449.32	327.116	857.44	1074.13	948.059	655.279	2366.89	1748.52	1240.21	2187.84	1330.52	896.839	450.32	328.116	858.44	1075.13	949.059	656.279	2367.89	1749.52	1241.21	2188.84	1331.52	897.839	1.43251	1.9548	FALSE	0.119895	10726	0.0492832	FALSE	0.0204826	0.079386
BRADI_3g02800v3	A0A0Q3HI58;	KQJ93114;	Beta-amylase (EC 3.2.1.2)	polysaccharide catabolic process [GO:0000272];GO:0000272; GO:0016161; GO:0102229;amylopectin maltohydrolase activity [GO:0102229]; beta-amylase activity [GO:0016161]; polysaccharide catabolic process [GO:0000272]	430.042	407.11	310.758	552.607	389.8	438.71	418.505	588.815	434.551	471.655	409.965	397.235	431.042	408.11	311.758	553.607	390.8	439.71	419.505	589.815	435.551	472.655	410.965	398.235	0.155458	0.18776	FALSE	0.378996	16143	0.0741729	FALSE	0.400032	0.518536
BRADI_4g38630v3	A0A2K2CT44;	PNT65201;	Beta-amylase (EC 3.2.1.2)	polysaccharide catabolic process [GO:0000272];GO:0000272; GO:0016161; GO:0102229;amylopectin maltohydrolase activity [GO:0102229]; beta-amylase activity [GO:0016161]; polysaccharide catabolic process [GO:0000272]	399.642	422.823	385.594	409.274	380.735	338.433	402.068	166.076	370.426	412.202	391.67	448.976	400.642	423.823	386.594	410.274	381.735	339.433	403.068	167.076	371.426	413.202	392.67	449.976	0.0523931	0.061037	FALSE	0.502709	17647	0.0810834	FALSE	0.359869	0.48335
BRADI_1g62400v3	I1H5G3;	KQK21683;	Beta-amylase (EC 3.2.1.2)	polysaccharide catabolic process [GO:0000272];GO:0000272; GO:0016161; GO:0102229;amylopectin maltohydrolase activity [GO:0102229]; beta-amylase activity [GO:0016161]; polysaccharide catabolic process [GO:0000272]	275.82	231.41	418.573	348.833	442.68	204.035	355.287	381.22	388.845	354.732	343.439	358.847	276.82	232.41	419.573	349.833	443.68	205.035	356.287	382.22	389.845	355.732	344.439	359.847	0.190645	0.30388	FALSE	0.519883	17825	0.0819013	FALSE	0.693201	0.75646
BRADI_2g08187v3	I1HDP9;	KQK03491;	Beta-amylase (EC 3.2.1.2)	polysaccharide catabolic process [GO:0000272];GO:0000272; GO:0016161; GO:0102229;amylopectin maltohydrolase activity [GO:0102229]; beta-amylase activity [GO:0016161]; polysaccharide catabolic process [GO:0000272]	232.816	265.693	223.239	255.581	223.606	275.064	225.057	209.482	238.764	210.065	234.503	248.689	233.816	266.693	224.239	256.581	224.606	276.064	226.057	210.482	239.764	211.065	235.503	249.689	-0.0578575	0.10367	FALSE	0.608777	18676	0.0858114	FALSE	0.477127	0.584663
BRADI_1g25440v3	I1GTP8;	KQK15872;	Beta-amylase (EC 3.2.1.2)	polysaccharide catabolic process [GO:0000272];GO:0000272; GO:0016161; GO:0102229;amylopectin maltohydrolase activity [GO:0102229]; beta-amylase activity [GO:0016161]; polysaccharide catabolic process [GO:0000272]	43.0042	184.271	36.7837	338.472	339.186	105.151	203.563	359.517	457.745	124.85	56.5469	21.6977	44.0042	185.271	37.7837	339.472	340.186	106.151	204.563	360.517	458.745	125.85	57.5469	22.6977	-0.373851	0.053393	FALSE	0.742187	19830	0.0911138	FALSE	0.041923	0.122827
BRADI_2g00824v3	A0A0Q3MDC3;	KQK02326;	Beta-amylase (EC 3.2.1.2) (Fragment)	polysaccharide catabolic process [GO:0000272];GO:0000272; GO:0016161; GO:0102229;amylopectin maltohydrolase activity [GO:0102229]; beta-amylase activity [GO:0016161]; polysaccharide catabolic process [GO:0000272]	79.3353	72.8513	0	41.4455	55.9015	56.4055	48.0459	21.7031	7.50402	67.3792	24.9472	18.3596	80.3353	73.8513	1	42.4455	56.9015	57.4055	49.0459	22.7031	8.50402	68.3792	25.9472	19.3596	-0.448949	0.15213	FALSE	0.670638	19231	0.0883615	FALSE	0.787188	0.829855
BRADI_4g36517v3	A0A0Q3EXQ5;	KQJ91244;	Beta-galactosidase (EC 3.2.1.23)	carbohydrate metabolic process [GO:0005975];GO:0004565; GO:0005975; GO:0030246;beta-galactosidase activity [GO:0004565]; carbohydrate binding [GO:0030246]; carbohydrate metabolic process [GO:0005975]	78.5939	11.4276	43.1257	120.883	119.357	190.804	183.333	138.711	124.84	162.503	256.956	201.956	79.5939	12.4276	44.1257	121.883	120.357	191.804	184.333	139.711	125.84	163.503	257.956	202.956	2.19734	1.7621	TRUE	0.010819	2573	0.0118223	FALSE	0.0130682	0.0616286
BRADI_1g37450v3	I1GXU1;	KQK17896;	Beta-galactosidase (EC 3.2.1.23)	carbohydrate metabolic process [GO:0005975];GO:0004565; GO:0005618; GO:0005773; GO:0005975;cell wall [GO:0005618]; vacuole [GO:0005773]; beta-galactosidase activity [GO:0004565]; carbohydrate metabolic process [GO:0005975]	3733.95	3876.83	3105.05	3374.36	3132.75	1983.25	2873.9	2245.8	2720.55	2584.19	1588.3	1502.15	3734.95	3877.83	3106.05	3375.36	3133.75	1984.25	2874.9	2246.8	2721.55	2585.19	1589.3	1503.15	-0.916783	1.1389	FALSE	0.0206076	3948	0.01814	FALSE	0.0415766	0.122245
BRADI_1g74050v3	I1H9D2;	KQK23472;	Beta-galactosidase (EC 3.2.1.23)	carbohydrate metabolic process [GO:0005975];GO:0004565; GO:0005618; GO:0005773; GO:0005975; GO:0030246;cell wall [GO:0005618]; vacuole [GO:0005773]; beta-galactosidase activity [GO:0004565]; carbohydrate binding [GO:0030246]; carbohydrate metabolic process [GO:0005975]	2437.89	2518.37	2484.8	2210.43	1815.29	1763.89	2086.2	1193.67	2070.43	1920.31	1253.18	1353.05	2438.89	2519.37	2485.8	2211.43	1816.29	1764.89	2087.2	1194.67	2071.43	1921.31	1254.18	1354.05	-0.716727	0.9092	FALSE	0.0412952	6209	0.0285288	FALSE	0.0776615	0.177844
BRADI_3g08180v3	A0A0Q3F3M1;	KQJ94046;	Beta-galactosidase (EC 3.2.1.23)	carbohydrate metabolic process [GO:0005975];GO:0004565; GO:0005975;beta-galactosidase activity [GO:0004565]; carbohydrate metabolic process [GO:0005975]	291.39	124.276	668.448	846.179	583.189	482.581	2206.32	988.907	830.9	3652.35	2533.8	1208.95	292.39	125.276	669.448	847.179	584.189	483.581	2207.32	989.907	831.9	3653.35	2534.8	1209.95	2.76665	3.5047	FALSE	0.0899401	9469	0.0435076	FALSE	0.0138502	0.0635307
BRADI_1g67760v3	I1H7C1;	KQK22517;	Beta-galactosidase (EC 3.2.1.23)	carbohydrate metabolic process [GO:0005975];GO:0004565; GO:0005618; GO:0005773; GO:0005975; GO:0030246;cell wall [GO:0005618]; vacuole [GO:0005773]; beta-galactosidase activity [GO:0004565]; carbohydrate binding [GO:0030246]; carbohydrate metabolic process [GO:0005975]	1494.02	1287.04	1320.41	1965.21	1687.62	1190.09	1561.49	1383.34	1250.44	2431.6	1510.13	1962.25	1495.02	1288.04	1321.41	1966.21	1688.62	1191.09	1562.49	1384.34	1251.44	2432.6	1511.13	1963.25	0.525226	0.50382	FALSE	0.145958	11651	0.0535334	FALSE	0.170805	0.295397
BRADI_4g07990v3	A0A0Q3EGJ0;	KQJ86838;	Beta-galactosidase (EC 3.2.1.23)	carbohydrate metabolic process [GO:0005975];GO:0004565; GO:0005774; GO:0005975; GO:0009505; GO:0030246;plant-type cell wall [GO:0009505]; vacuolar membrane [GO:0005774]; beta-galactosidase activity [GO:0004565]; carbohydrate binding [GO:0030246]; carbohydrate metabolic process [GO:0005975]	3834.05	3405.44	4803.44	4027.12	4020.38	3488.09	3804.47	4505.75	3648.32	3797.02	3303	4139.81	3835.05	3406.44	4804.44	4028.12	4021.38	3489.09	3805.47	4506.75	3649.32	3798.02	3304	4140.81	-0.0995388	0.08736	FALSE	0.613045	18722	0.0860228	FALSE	0.910472	0.927823
BRADI_2g24670v3	A0A0Q3G4C1;	KQK06119;	Beta-galactosidase (EC 3.2.1.23)	carbohydrate metabolic process [GO:0005975];GO:0004565; GO:0005975; GO:0030246;beta-galactosidase activity [GO:0004565]; carbohydrate binding [GO:0030246]; carbohydrate metabolic process [GO:0005975]	41.5213	22.8553	49.4677	53.5338	30.9725	27.1582	36.6666	14.1542	42.9776	21.7992	13.3052	57.3042	42.5213	23.8553	50.4677	54.5338	31.9725	28.1582	37.6666	15.1542	43.9776	22.7992	14.3052	58.3042	-0.292396	0.25641	FALSE	0.676306	19282	0.0885958	FALSE	0.832116	0.86577
BRADI_2g41830v3	I1HNV0;	KQK08433;	Beta-galactosidase (EC 3.2.1.23)	carbohydrate metabolic process [GO:0005975];GO:0004565; GO:0005618; GO:0005773; GO:0005975; GO:0030246;cell wall [GO:0005618]; vacuole [GO:0005773]; beta-galactosidase activity [GO:0004565]; carbohydrate binding [GO:0030246]; carbohydrate metabolic process [GO:0005975]	688.808	638.52	625.322	521.523	504.624	620.461	749.768	652.98	650.804	804.587	552.164	554.126	689.808	639.52	626.322	522.523	505.624	621.461	750.768	653.98	651.804	805.587	553.164	555.126	-0.0311498	0.059306	FALSE	0.884999	20912	0.0960853	FALSE	0.2626	0.3923
BRADI_2g18440v3	A0A2K2D943;	PNT70806;	Beta-galactosidase (EC 3.2.1.23)	carbohydrate metabolic process [GO:0005975];GO:0004565; GO:0005975;beta-galactosidase activity [GO:0004565]; carbohydrate metabolic process [GO:0005975]	1450.28	1494.16	1296.31	1440.23	1374.12	1244.4	1330.11	1813.62	1369.83	1561.61	1157.55	1471.55	1451.28	1495.16	1297.31	1441.23	1375.12	1245.4	1331.11	1814.62	1370.83	1562.61	1158.55	1472.55	-0.0171121	0.024478	FALSE	0.910616	21115	0.097018	FALSE	0.81421	0.851537
BRADI_1g69660v3	I1H7Z8;	KQK22853;	Beta-hexosaminidase (EC 3.2.1.52)	carbohydrate metabolic process [GO:0005975];GO:0004563; GO:0005975; GO:0102148;beta-N-acetylhexosaminidase activity [GO:0004563]; N-acetyl-beta-D-galactosaminidase activity [GO:0102148]; carbohydrate metabolic process [GO:0005975]	347.741	308.546	287.927	222.77	227.383	236.764	225.057	145.316	202.609	160.521	155.504	141.87	348.741	309.546	288.927	223.77	228.383	237.764	226.057	146.316	203.609	161.521	156.504	142.87	-1.03925	1.038	TRUE	0.00698746	1856	0.00852784	TRUE	0.000771409	0.0143329
BRADI_2g25310v3	I1HJE5;	KQK06245;KQK06246;KQK06247;KQK06248;	Beta-hexosaminidase (EC 3.2.1.52)	carbohydrate metabolic process [GO:0005975];GO:0004563; GO:0005975; GO:0102148;beta-N-acetylhexosaminidase activity [GO:0004563]; N-acetyl-beta-D-galactosaminidase activity [GO:0102148]; carbohydrate metabolic process [GO:0005975]	1417.66	1199.9	1621.02	1067.22	1074.22	900.399	947.009	713.372	1184.95	996.816	661.1	795.027	1418.66	1200.9	1622.02	1068.22	1075.22	901.399	948.009	714.372	1185.95	997.816	662.1	796.027	-0.788323	0.93436	FALSE	0.020467	3932	0.0180665	FALSE	0.0348768	0.110017
BRADI_3g44607v3	I1IA42;	KQJ99672;	Beta-hexosaminidase (EC 3.2.1.52)	carbohydrate metabolic process [GO:0005975];GO:0004563; GO:0005975; GO:0102148;beta-N-acetylhexosaminidase activity [GO:0004563]; N-acetyl-beta-D-galactosaminidase activity [GO:0102148]; carbohydrate metabolic process [GO:0005975]	187.587	107.134	158.55	108.794	125.401	88.4383	73.3332	81.1507	143.259	73.3245	49.8943	22.8104	188.587	108.134	159.55	109.794	126.401	89.4383	74.3332	82.1507	144.259	74.3245	50.8943	23.8104	-1.6143	1.238	FALSE	0.0285318	4928	0.0226429	FALSE	0.0258152	0.091149
BRADI_2g37460v3	I1HMD4;	KQK07755;	Beta-hexosaminidase (EC 3.2.1.52)	carbohydrate metabolic process [GO:0005975];GO:0004563; GO:0005773; GO:0005829; GO:0005975; GO:0009505; GO:0102148;cytosol [GO:0005829]; plant-type cell wall [GO:0009505]; vacuole [GO:0005773]; beta-N-acetylhexosaminidase activity [GO:0004563]; N-acetyl-beta-D-galactosaminidase activity [GO:0102148]; carbohydrate metabolic process [GO:0005975]	1848.44	1755.57	2148.67	1785.61	1649.09	1648.99	1537.47	1946.67	1547.88	1625.03	1387.06	1713.56	1849.44	1756.57	2149.67	1786.61	1650.09	1649.99	1538.47	1947.67	1548.88	1626.03	1388.06	1714.56	-0.283558	0.33347	FALSE	0.092178	9550	0.0438798	FALSE	0.210322	0.340309
BRADI_2g57420v3	I1HU57;	KQK10983;	Beta-hexosaminidase (EC 3.2.1.52)	carbohydrate metabolic process [GO:0005975];GO:0004563; GO:0005975; GO:0102148;beta-N-acetylhexosaminidase activity [GO:0004563]; N-acetyl-beta-D-galactosaminidase activity [GO:0102148]; carbohydrate metabolic process [GO:0005975]	29.6581	22.8553	0	39.7186	24.1736	25.0691	5.05746	2.83084	15.008	25.7627	24.1156	18.3596	30.6581	23.8553	1	40.7186	25.1736	26.0691	6.05746	3.83084	16.008	26.7627	25.1156	19.3596	0.359809	0.12248	FALSE	0.622292	18814	0.0864455	FALSE	0.316847	0.444489
BRADI_3g44260v3	I1I9Z6;	KQJ99611;	Bidirectional sugar transporter SWEET	0;GO:0005886; GO:0016021; GO:0051119;integral component of membrane [GO:0016021]; plasma membrane [GO:0005886]; sugar transmembrane transporter activity [GO:0051119]	1009.86	942.781	790.214	1614.65	1884.03	1328.66	981.147	823.774	723.115	3392.74	2900.52	3560.65	1010.86	943.781	791.214	1615.65	1885.03	1329.66	982.147	824.774	724.115	3393.74	2901.52	3561.65	1.84388	1.7604	TRUE	0.00366506	1134	0.00521044	TRUE	8.83254e-06	0.00190134
BRADI_2g24850v3	I1HJ83;	KQK06153;	Bidirectional sugar transporter SWEET	0;GO:0016021; GO:0051119;integral component of membrane [GO:0016021]; sugar transmembrane transporter activity [GO:0051119]	23.7264	2.85691	36.7837	88.0717	77.8089	80.7783	59.4252	51.8987	25.923	467.691	605.384	484.583	24.7264	3.85691	37.7837	89.0717	78.8089	81.7783	60.4252	52.8987	26.923	468.691	606.384	485.583	4.55554	3.3876	TRUE	0.00548837	1564	0.00718618	TRUE	0.00106908	0.0168827
BRADI_1g32920v3	I1GW93;	KQK17179;	Bidirectional sugar transporter SWEET	0;GO:0005886; GO:0016021; GO:0051119;integral component of membrane [GO:0016021]; plasma membrane [GO:0005886]; sugar transmembrane transporter activity [GO:0051119]	909.761	1095.63	629.127	1440.23	926.908	1683.11	2002.75	2376.96	1650.2	1765.73	1747.96	1380.87	910.761	1096.63	630.127	1441.23	927.908	1684.11	2003.75	2377.96	1651.2	1766.73	1748.96	1381.87	0.892885	1.2597	FALSE	0.0153015	3270	0.0150248	FALSE	0.0134128	0.0623392
BRADI_1g62890v3	I1H5M9;	KQK21757;KQK21758;KQK21759;PNT77440;PNT77441;PNT77442;PNT77443;PNT77444;	Bidirectional sugar transporter SWEET	0;GO:0005886; GO:0016021; GO:0051119;integral component of membrane [GO:0016021]; plasma membrane [GO:0005886]; sugar transmembrane transporter activity [GO:0051119]	187.587	147.131	261.291	272.85	376.958	282.724	434.942	607.687	214.888	1506.12	1369.6	986.968	188.587	148.131	262.291	273.85	377.958	283.724	435.942	608.687	215.888	1507.12	1370.6	987.968	2.69008	2.9079	FALSE	0.0163078	3403	0.0156359	TRUE	0.000734495	0.013978
BRADI_2g11920v3	I1HEY5;	KQK04139;	Bidirectional sugar transporter SWEET	0;GO:0016021; GO:0051119;integral component of membrane [GO:0016021]; sugar transmembrane transporter activity [GO:0051119]	731.813	521.386	796.556	730.477	1060.62	695.668	748.504	839.816	836.358	330.951	281.903	224.21	732.813	522.386	797.556	731.477	1061.62	696.668	749.504	840.816	837.358	331.951	282.903	225.21	-1.28899	1.3213	FALSE	0.0280151	4878	0.0224132	TRUE	0.000329059	0.0095164
BRADI_1g62570v3	I1H5I5;	KQK21704;	Bidirectional sugar transporter SWEET	nectar secretion [GO:0071836];GO:0005886; GO:0008515; GO:0012506; GO:0016021; GO:0032588; GO:0051119; GO:0071836;integral component of membrane [GO:0016021]; plasma membrane [GO:0005886]; trans-Golgi network membrane [GO:0032588]; vesicle membrane [GO:0012506]; sucrose transmembrane transporter activity [GO:0008515]; sugar transmembrane transporter activity [GO:0051119]; nectar secretion [GO:0071…	16.3119	31.426	0	269.396	277.241	334.951	102.414	83.9816	54.5747	858.094	3658.92	3762.61	17.3119	32.426	1	270.396	278.241	335.951	103.414	84.9816	55.5747	859.094	3659.92	3763.61	7.35088	5.7122	FALSE	0.102111	9988	0.0458923	TRUE	0.00104276	0.0166872
BRADI_4g07570v3	I1IIH2;	KQJ86763;	Bidirectional sugar transporter SWEET	0;GO:0005886; GO:0016021; GO:0051119;integral component of membrane [GO:0016021]; plasma membrane [GO:0005886]; sugar transmembrane transporter activity [GO:0051119]	4647.42	7217.99	3820.43	8608.58	11981.8	6204.61	7292.86	4475.56	6026.41	6222.67	14024.5	19854	4648.42	7218.99	3821.43	8609.58	11982.8	6205.61	7293.86	4476.56	6027.41	6223.67	14025.5	19855	1.35401	1.2571	FALSE	0.168924	12331	0.0566578	FALSE	0.0988055	0.206929
BRADI_4g18350v3	I1ILL9;	KQJ88471;	Bidirectional sugar transporter SWEET	0;GO:0005886; GO:0008515; GO:0016021; GO:0051119;integral component of membrane [GO:0016021]; plasma membrane [GO:0005886]; sucrose transmembrane transporter activity [GO:0008515]; sugar transmembrane transporter activity [GO:0051119]	572.401	884.214	522.582	554.334	745.605	383.001	293.333	236.847	513.002	384.458	468.175	584.726	573.401	885.214	523.582	555.334	746.605	384.001	294.333	237.847	514.002	385.458	469.175	585.726	-0.460672	0.71173	FALSE	0.25111	14157	0.0650478	FALSE	0.13804	0.257261
BRADI_3g10270v3	I1HZI5;	KQJ94393;	Bidirectional sugar transporter SWEET	0;GO:0005886; GO:0016021; GO:0051119;integral component of membrane [GO:0016021]; plasma membrane [GO:0005886]; sugar transmembrane transporter activity [GO:0051119]	4.44871	27.1407	0	5.18069	22.6628	11.1418	5.05746	43.4062	32.0626	15.8539	74.8415	6.67622	5.44871	28.1407	1	6.18069	23.6628	12.1418	6.05746	44.4062	33.0626	16.8539	75.8415	7.67622	1.53695	0.80523	FALSE	0.4194	16697	0.0767184	FALSE	0.492762	0.597065
BRADI_2g40537v3	I1HND8;	KQK08221;KQK08222;	Bidirectional sugar transporter SWEET	0;GO:0005886; GO:0016021; GO:0051119;integral component of membrane [GO:0016021]; plasma membrane [GO:0005886]; sugar transmembrane transporter activity [GO:0051119]	1319.78	1514.16	1886.11	1293.45	1750.32	1062.65	1011.49	1652.27	1182.91	1801.4	1410.35	1201.16	1320.78	1515.16	1887.11	1294.45	1751.32	1063.65	1012.49	1653.27	1183.91	1802.4	1411.35	1202.16	-0.0970101	0.15072	FALSE	0.694025	19444	0.0893402	FALSE	0.677059	0.743279
BRADI_4g07810v3	A0A0Q3HES9;	KQJ86803;PNT62755;	Bifunctional dihydrofolate reductase-thymidylate synthase	dTMP biosynthetic process [GO:0006231]; one-carbon metabolic process [GO:0006730]; tetrahydrofolate biosynthetic process [GO:0046654];GO:0004146; GO:0004799; GO:0006231; GO:0006730; GO:0046654;dihydrofolate reductase activity [GO:0004146]; thymidylate synthase activity [GO:0004799]; dTMP biosynthetic process [GO:0006231]; one-carbon metabolic process [GO:0006730]; tetrahydrofolate biosynthetic pr…	539.035	598.523	711.574	554.334	486.494	598.874	563.907	564.281	531.421	594.523	549.669	569.704	540.035	599.523	712.574	555.334	487.494	599.874	564.907	565.281	532.421	595.523	550.669	570.704	-0.109384	0.10058	FALSE	0.469887	17286	0.0794247	FALSE	0.451982	0.563301
BRADI_3g32830v3	I1I5Z3;	KQJ97722;	Branched-chain-amino-acid aminotransferase (EC 2.6.1.42)	branched-chain amino acid biosynthetic process [GO:0009082];GO:0009082; GO:0052654; GO:0052655; GO:0052656;L-isoleucine transaminase activity [GO:0052656]; L-leucine transaminase activity [GO:0052654]; L-valine transaminase activity [GO:0052655]; branched-chain amino acid biosynthetic process [GO:0009082]	767.402	777.08	782.604	683.851	808.306	676.866	786.435	671.853	728.572	606.413	568.795	594.184	768.402	778.08	783.604	684.851	809.306	677.866	787.435	672.853	729.572	607.413	569.795	595.184	-0.394685	0.42173	TRUE	0.00116256	449	0.00206304	TRUE	0.00471145	0.0354121
BRADI_1g69160v3	A0A0Q3KE71;	KQK22748;	Branched-chain-amino-acid aminotransferase (EC 2.6.1.42)	branched-chain amino acid biosynthetic process [GO:0009082];GO:0009082; GO:0052654; GO:0052655; GO:0052656;L-isoleucine transaminase activity [GO:0052656]; L-leucine transaminase activity [GO:0052654]; L-valine transaminase activity [GO:0052655]; branched-chain amino acid biosynthetic process [GO:0009082]	9.63887	49.996	13.9524	119.156	129.933	62.6728	279.425	175.512	170.546	340.86	301.861	236.45	10.6389	50.996	14.9524	120.156	130.933	63.6728	280.425	176.512	171.546	341.86	302.861	237.45	3.52588	2.9093	TRUE	0.00578737	1622	0.00745267	TRUE	0.000666147	0.0133009
BRADI_1g78130v3	A0A0Q3HN39;	KQK24101;	Branched-chain-amino-acid aminotransferase (EC 2.6.1.42)	branched-chain amino acid biosynthetic process [GO:0009082];GO:0009082; GO:0052654; GO:0052655; GO:0052656;L-isoleucine transaminase activity [GO:0052656]; L-leucine transaminase activity [GO:0052654]; L-valine transaminase activity [GO:0052655]; branched-chain amino acid biosynthetic process [GO:0009082]	577.591	631.378	800.362	447.266	459.299	546.646	534.826	320.829	547.794	323.024	314.334	349.945	578.591	632.378	801.362	448.266	460.299	547.646	535.826	321.829	548.794	324.024	315.334	350.945	-1.02292	1.0771	FALSE	0.0339092	5478	0.02517	FALSE	0.0108931	0.0557424
BRADI_4g02740v3	I1IGT5;	KQJ85981;	Calcineurin B-like protein 2	0;GO:0005509;calcium ion binding [GO:0005509]	1309.4	1417.03	1575.36	1132.84	1229.83	1229.08	1206.2	1367.3	1194.5	1151.39	1076.89	1052.62	1310.4	1418.03	1576.36	1133.84	1230.83	1230.08	1207.2	1368.3	1195.5	1152.39	1077.89	1053.62	-0.390533	0.41174	FALSE	0.0346246	5559	0.0255422	TRUE	0.00843472	0.048168
BRADI_1g10416v3	I1GNW8;	PNT74218;PNT74219;PNT74220;PNT74221;	Calcium load-activated calcium channel (CLAC channel)	endoplasmic reticulum calcium ion homeostasis [GO:0032469];GO:0005262; GO:0030176; GO:0032469;integral component of endoplasmic reticulum membrane [GO:0030176]; calcium channel activity [GO:0005262]; endoplasmic reticulum calcium ion homeostasis [GO:0032469]	1468.07	739.94	1404.12	766.742	1145.98	1078.67	1446.43	112.29	1334.35	873.948	1129.27	711.574	1469.07	740.94	1405.12	767.742	1146.98	1079.67	1447.43	113.29	1335.35	874.948	1130.27	712.574	-0.411612	0.63203	FALSE	0.337052	15567	0.0715264	FALSE	0.763908	0.811247
BRADI_4g03130v3	I1IGZ7;	KQJ86075;	Calcium-transporting ATPase (EC 7.2.2.10)	0;GO:0005388; GO:0005516; GO:0005524; GO:0005887;integral component of plasma membrane [GO:0005887]; ATP binding [GO:0005524]; calcium-transporting ATPase activity [GO:0005388]; calmodulin binding [GO:0005516]	3279.44	2806.92	3340.97	3626.48	3165.23	3267.34	4129.42	3127.13	3234.23	4964.26	4270.95	4542.06	3280.44	2807.92	3341.97	3627.48	3166.23	3268.34	4130.42	3128.13	3235.23	4965.26	4271.95	4543.06	0.547225	0.66248	TRUE	0.00577452	1619	0.00743889	FALSE	0.00907889	0.0501632
BRADI_1g09810v3	A0A2K2DIT7;	PNT74195;	Calcium-transporting ATPase (EC 7.2.2.10)	0;GO:0005388; GO:0005524; GO:0016021;integral component of membrane [GO:0016021]; ATP binding [GO:0005524]; calcium-transporting ATPase activity [GO:0005388]	658.409	547.099	641.811	713.208	662.509	797.338	795.286	922.854	788.605	1010.69	939.676	989.194	659.409	548.099	642.811	714.208	663.509	798.338	796.286	923.854	789.605	1011.69	940.676	990.194	0.669297	0.81	TRUE	0.00199097	681	0.00312902	TRUE	0.000774072	0.0143622
BRADI_3g26890v3	A0A0Q3FEZ8;	KQJ96740;	Calcium-transporting ATPase (EC 7.2.2.10)	0;GO:0005388; GO:0005524; GO:0016021;integral component of membrane [GO:0016021]; ATP binding [GO:0005524]; calcium-transporting ATPase activity [GO:0005388]	504.928	332.83	800.362	1289.99	651.177	291.08	6025.96	1459.77	1725.93	10208	8480.37	6651.19	505.928	333.83	801.362	1290.99	652.177	292.08	6026.96	1460.77	1726.93	10209	8481.37	6652.19	3.94881	5.3095	FALSE	0.0151884	3253	0.0149467	TRUE	0.00130846	0.0188928
BRADI_1g14630v3	A0A0Q3GTG3;	KQK14183;PNT74439;	Calcium-transporting ATPase (EC 7.2.2.10)	0;GO:0005388; GO:0005524; GO:0016021;integral component of membrane [GO:0016021]; ATP binding [GO:0005524]; calcium-transporting ATPase activity [GO:0005388]	384.072	349.972	298.074	447.266	455.522	485.366	426.091	612.405	445.466	435.983	499.775	501.829	385.072	350.972	299.074	448.266	456.522	486.366	427.091	613.405	446.466	436.983	500.775	502.829	0.476862	0.51789	FALSE	0.0156225	3300	0.0151627	FALSE	0.0274935	0.0949941
BRADI_5g20890v3	I1J1I1;	KQJ84441;	Calcium-transporting ATPase (EC 7.2.2.10)	0;GO:0005388; GO:0005516; GO:0005524; GO:0005887;integral component of plasma membrane [GO:0005887]; ATP binding [GO:0005524]; calcium-transporting ATPase activity [GO:0005388]; calmodulin binding [GO:0005516]	2646.98	2495.51	2987.09	3968.41	3259.66	3685.16	4035.85	4090.56	2811.96	11930.1	8941.89	6794.17	2647.98	2496.51	2988.09	3969.41	3260.66	3686.16	4036.85	4091.56	2812.96	11931.1	8942.89	6795.17	1.76649	2.0309	FALSE	0.0473137	6710	0.0308307	TRUE	0.000277566	0.00874234
BRADI_3g05697v3	A0A0Q3PVY4;	KQJ93609;	Calcium-transporting ATPase (EC 7.2.2.10)	0;GO:0005388; GO:0005516; GO:0005524; GO:0016021;integral component of membrane [GO:0016021]; ATP binding [GO:0005524]; calcium-transporting ATPase activity [GO:0005388]; calmodulin binding [GO:0005516]	1194.48	1045.63	1147.9	1122.48	1094.61	1498.58	1393.33	1314.45	1484.43	1934.18	1375.42	1430.94	1195.48	1046.63	1148.9	1123.48	1095.61	1499.58	1394.33	1315.45	1485.43	1935.18	1376.42	1431.94	0.484248	0.60176	FALSE	0.119219	10702	0.0491729	FALSE	0.0762482	0.175949
BRADI_1g70920v3	I1H8F3;	KQK23041;	Calcium-transporting ATPase (EC 7.2.2.10)	0;GO:0005388; GO:0005516; GO:0005524; GO:0005887;integral component of plasma membrane [GO:0005887]; ATP binding [GO:0005524]; calcium-transporting ATPase activity [GO:0005388]; calmodulin binding [GO:0005516]	2459.39	1882.7	4037.32	4175.64	2566.18	2557.75	15182.5	5572.98	4393.95	28338.9	14951.7	8469.9	2460.39	1883.7	4038.32	4176.64	2567.18	2558.75	15183.5	5573.98	4394.95	28339.9	14952.7	8470.9	2.6265	3.4678	FALSE	0.130364	11092	0.0509649	FALSE	0.00914091	0.0504011
BRADI_3g40640v3	A0A0Q3FL89;	KQJ98964;	Calcium-transporting ATPase (EC 7.2.2.10)	0;GO:0005388; GO:0005524; GO:0016021;integral component of membrane [GO:0016021]; ATP binding [GO:0005524]; calcium-transporting ATPase activity [GO:0005388]	2317.04	2138.4	2250.15	2485	2209.62	2515.97	2848.61	3410.22	2462	2798.22	2325.91	2488.01	2318.04	2139.4	2251.15	2486	2210.62	2516.97	2849.61	3411.22	2463	2799.22	2326.91	2489.01	0.182862	0.30998	FALSE	0.149617	11778	0.0541169	FALSE	0.0793726	0.18032
BRADI_4g43300v3	A0A2K2CU07;	PNT65496;PNT65497;	Calcium-transporting ATPase (EC 7.2.2.10)	0;GO:0005388; GO:0005524; GO:0016021;integral component of membrane [GO:0016021]; ATP binding [GO:0005524]; calcium-transporting ATPase activity [GO:0005388]	2099.79	1782.71	2337.66	1581.84	1491.97	1771.55	3269.65	1998.57	1848.72	4496.57	2518	2118.03	2100.79	1783.71	2338.66	1582.84	1492.97	1772.55	3270.65	1999.57	1849.72	4497.57	2519	2119.03	0.553851	0.75891	FALSE	0.316458	15289	0.070249	FALSE	0.130792	0.248477
BRADI_2g21180v3	A0A0Q3IIF8;	KQK05611;	Calcium-transporting ATPase (EC 7.2.2.10)	0;GO:0005388; GO:0005516; GO:0005524; GO:0016021;integral component of membrane [GO:0016021]; ATP binding [GO:0005524]; calcium-transporting ATPase activity [GO:0005388]; calmodulin binding [GO:0005516]	256.542	352.829	200.408	347.106	376.958	431.05	259.195	556.732	388.163	253.663	213.714	222.541	257.542	353.829	201.408	348.106	377.958	432.05	260.195	557.732	389.163	254.663	214.714	223.541	-0.230178	0.18793	FALSE	0.467393	17256	0.0792869	FALSE	0.0757411	0.175351
BRADI_2g44856v3	A0A0Q3GCH7;	KQK08919;	Carbonic anhydrase (EC 4.2.1.1) (Carbonate dehydratase)	carbon utilization [GO:0015976];GO:0004089; GO:0008270; GO:0015976;carbonate dehydratase activity [GO:0004089]; zinc ion binding [GO:0008270]; carbon utilization [GO:0015976]	1384.29	1355.6	1842.99	2027.38	1825.11	2516.66	1835.86	2074.06	1432.59	2984.5	2079.76	1474.89	1385.29	1356.6	1843.99	2028.38	1826.11	2517.66	1836.86	2075.06	1433.59	2985.5	2080.76	1475.89	0.512566	0.43942	FALSE	0.272668	14579	0.0669868	FALSE	0.316221	0.444015
BRADI_4g17900v3	I1ILJ1;	KQJ88429;	Carboxypeptidase (EC 3.4.16.-)	0;GO:0004185;serine-type carboxypeptidase activity [GO:0004185]	800.026	765.652	984.28	725.296	692.726	514.613	701.723	301.013	601.686	366.622	295.208	334.367	801.026	766.652	985.28	726.296	693.726	515.613	702.723	302.013	602.686	367.622	296.208	335.367	-1.35333	1.5358	TRUE	0.0112785	2653	0.0121899	FALSE	0.0122958	0.0596086
BRADI_1g11567v3	A0A0Q3KRH6;	KQK13649;	Carboxypeptidase (EC 3.4.16.-)	0;GO:0004185;serine-type carboxypeptidase activity [GO:0004185]	131.237	94.2781	131.914	32.811	95.1837	42.4782	113.793	65.1093	69.5828	57.4705	29.9366	59.5297	132.237	95.2781	132.914	33.811	96.1837	43.4782	114.793	66.1093	70.5828	58.4705	30.9366	60.5297	-1.26536	0.76468	TRUE	0.0127619	2886	0.0132604	FALSE	0.0596112	0.151944
BRADI_1g60910v3	A0A2K2DSP6;	PNT77308;	Carboxypeptidase (EC 3.4.16.-)	0;GO:0004185;serine-type carboxypeptidase activity [GO:0004185]	299.546	249.98	218.165	208.954	169.971	228.408	207.356	214.2	251.044	154.576	56.5469	67.3186	300.546	250.98	219.165	209.954	170.971	229.408	208.356	215.2	252.044	155.576	57.5469	68.3186	-1.45332	1.2552	FALSE	0.0160423	3365	0.0154613	TRUE	0.00658609	0.0421587
BRADI_4g39350v3	A0A0Q3PQG1;	KQJ91721;	Carboxypeptidase (EC 3.4.16.-)	0;GO:0004185; GO:0005777;peroxisome [GO:0005777]; serine-type carboxypeptidase activity [GO:0004185]	235.782	172.843	223.239	279.757	279.508	227.015	233.908	332.152	244.904	590.559	717.647	852.887	236.782	173.843	224.239	280.757	280.508	228.015	234.908	333.152	245.904	591.559	718.647	853.887	1.76924	1.7909	FALSE	0.0165872	3447	0.0158381	TRUE	8.28584e-05	0.00495712
BRADI_1g24516v3	A0A0Q3GXI0;	KQK15711;	Carboxypeptidase (EC 3.4.16.-)	0;GO:0004185;serine-type carboxypeptidase activity [GO:0004185]	159.412	119.99	87.5197	170.963	200.943	231.193	233.908	240.621	297.432	217.992	284.398	329.36	160.412	120.99	88.5197	171.963	201.943	232.193	234.908	241.621	298.432	218.992	285.398	330.36	1.17412	1.159	FALSE	0.0215098	4072	0.0187098	TRUE	0.00454808	0.0347802
BRADI_2g00240v3	A0A2K2D685;	PNT69783;	Carboxypeptidase (EC 3.4.16.-)	0;GO:0004185;serine-type carboxypeptidase activity [GO:0004185]	3000.65	3149.75	3314.33	3189.58	3311.03	3035.45	3078.73	3371.53	3283.35	2814.07	2351.69	2437.93	3001.65	3150.75	3315.33	3190.58	3312.03	3036.45	3079.73	3372.53	3284.35	2815.07	2352.69	2438.93	-0.31575	0.35939	FALSE	0.0280632	4889	0.0224637	TRUE	0.00370524	0.0312858
BRADI_1g28000v3	I1GUI6;	KQK16285;	Carboxypeptidase (EC 3.4.16.-)	proteolysis involved in cellular protein catabolic process [GO:0051603];GO:0004185; GO:0005773; GO:0051603;vacuole [GO:0005773]; serine-type carboxypeptidase activity [GO:0004185]; proteolysis involved in cellular protein catabolic process [GO:0051603]	2101.27	2298.39	2642.08	2453.92	2467.98	2422.65	2336.55	2358.09	2023.36	2802.18	3481.79	3124.47	2102.27	2299.39	2643.08	2454.92	2468.98	2423.65	2337.55	2359.09	2024.36	2803.18	3482.79	3125.47	0.41787	0.43538	FALSE	0.0373668	5833	0.0268011	TRUE	0.00785655	0.0464899
BRADI_1g60920v3	A0A0Q3LES8;	KQK21465;	Carboxypeptidase (EC 3.4.16.-)	0;GO:0004185;serine-type carboxypeptidase activity [GO:0004185]	84.5255	61.4236	38.0521	48.3531	58.1678	71.0292	35.4022	46.2371	44.342	29.7261	7.48415	11.127	85.5255	62.4236	39.0521	49.3531	59.1678	72.0292	36.4022	47.2371	45.342	30.7261	8.48415	12.127	-1.86497	1.0766	FALSE	0.0580794	7517	0.0345387	TRUE	0.00837296	0.0480055
BRADI_3g49590v3	A0A0Q3IIZ3;	KQK00468;	Carboxypeptidase (EC 3.4.16.-)	0;GO:0004185;serine-type carboxypeptidase activity [GO:0004185]	180.914	125.704	187.723	105.341	138.998	102.366	135.287	44.3498	124.84	128.813	52.389	97.9179	181.914	126.704	188.723	106.341	139.998	103.366	136.287	45.3498	125.84	129.813	53.389	98.9179	-0.817928	0.76132	FALSE	0.0736527	8583	0.0394367	FALSE	0.300098	0.429173
BRADI_1g60610v3	I1H4U5;	KQK21412;	Carboxypeptidase (EC 3.4.16.-)	proteolysis involved in cellular protein catabolic process [GO:0051603];GO:0004185; GO:0051603;serine-type carboxypeptidase activity [GO:0004185]; proteolysis involved in cellular protein catabolic process [GO:0051603]	18.5363	31.426	39.3205	6.90759	48.3473	13.9273	24.0229	5.66168	26.6052	0	0	21.6977	19.5363	32.426	40.3205	7.90759	49.3473	14.9273	25.0229	6.66168	27.6052	1	1	22.6977	-1.90168	1.0588	FALSE	0.0773188	8799	0.0404291	FALSE	0.125889	0.242443
BRADI_1g60600v3	I1H4U4;	KQK21411;	Carboxypeptidase (EC 3.4.16.-)	proteolysis involved in cellular protein catabolic process [GO:0051603];GO:0004185; GO:0051603;serine-type carboxypeptidase activity [GO:0004185]; proteolysis involved in cellular protein catabolic process [GO:0051603]	728.847	751.368	885.345	590.599	887.625	488.848	820.573	368.953	625.563	497.417	314.334	677.637	729.847	752.368	886.345	591.599	888.625	489.848	821.573	369.953	626.563	498.417	315.334	678.637	-0.666387	0.82176	FALSE	0.090926	9498	0.0436409	FALSE	0.346024	0.470866
BRADI_3g43020v3	I1I9I9;	KQJ99393;	Carboxypeptidase (EC 3.4.16.-)	proteolysis involved in cellular protein catabolic process [GO:0051603];GO:0004185; GO:0051603;serine-type carboxypeptidase activity [GO:0004185]; proteolysis involved in cellular protein catabolic process [GO:0051603]	883.81	785.651	1164.39	785.738	828.702	583.554	775.056	571.83	646.028	729.281	475.659	679.862	884.81	786.651	1165.39	786.738	829.702	584.554	776.056	572.83	647.028	730.281	476.659	680.862	-0.587584	0.69308	FALSE	0.0915536	9520	0.043742	FALSE	0.128024	0.245055
BRADI_1g29471v3	A0A0Q3JWZ8;	KQK16604;	Carboxypeptidase (EC 3.4.16.-)	0;GO:0004185;serine-type carboxypeptidase activity [GO:0004185]	6.67306	0	24.0996	0	7.55426	6.96365	74.5975	16.0414	9.55058	150.612	128.062	40.0573	7.67306	1	25.0996	1	8.55426	7.96365	75.5975	17.0414	10.5506	151.612	129.062	41.0573	3.25193	2.1337	FALSE	0.0985552	9835	0.0451893	FALSE	0.043742	0.12616
BRADI_2g12450v3	A0A0Q3QRY3;	KQK04226;	Carboxypeptidase (EC 3.4.16.-)	0;GO:0004185;serine-type carboxypeptidase activity [GO:0004185]	385.555	394.254	279.048	290.119	241.736	222.837	340.114	154.753	343.821	267.535	224.524	274.281	386.555	395.254	280.048	291.119	242.736	223.837	341.114	155.753	344.821	268.535	225.524	275.281	-0.464894	0.41545	FALSE	0.103608	10059	0.0462185	FALSE	0.416816	0.532754
BRADI_2g34850v3	I1HLJ6;	KQK07372;	Carboxypeptidase (EC 3.4.16.-)	0;GO:0004185;serine-type carboxypeptidase activity [GO:0004185]	172.758	221.411	214.36	195.139	200.943	96.7947	146.666	249.114	91.4127	136.74	163.82	181.927	173.758	222.411	215.36	196.139	201.943	97.7947	147.666	250.114	92.4127	137.74	164.82	182.927	-0.332988	0.30946	FALSE	0.105872	10166	0.0467102	FALSE	0.711998	0.771556
BRADI_2g15340v3	I1HG14;	KQK04697;	Carboxypeptidase (EC 3.4.16.-)	proteolysis involved in cellular protein catabolic process [GO:0051603];GO:0004185; GO:0005773; GO:0051603;vacuole [GO:0005773]; serine-type carboxypeptidase activity [GO:0004185]; proteolysis involved in cellular protein catabolic process [GO:0051603]	864.532	801.364	1117.46	773.65	915.576	701.936	815.515	721.864	656.943	729.281	762.552	622.558	865.532	802.364	1118.46	774.65	916.576	702.936	816.515	722.864	657.943	730.281	763.552	623.558	-0.396093	0.468	FALSE	0.133332	11207	0.0514933	FALSE	0.145502	0.2664
BRADI_1g47090v3	I1H093;	KQK19241;	Carboxypeptidase (EC 3.4.16.-)	proteolysis involved in cellular protein catabolic process [GO:0051603];GO:0004185; GO:0005773; GO:0051603;vacuole [GO:0005773]; serine-type carboxypeptidase activity [GO:0004185]; proteolysis involved in cellular protein catabolic process [GO:0051603]	1708.3	1634.15	1741.52	1531.76	1535.03	1510.41	1666.43	1432.41	1642.02	1712.23	1847.75	1906.06	1709.3	1635.15	1742.52	1532.76	1536.03	1511.41	1667.43	1433.41	1643.02	1713.23	1848.75	1907.06	0.10448	0.13672	FALSE	0.144049	11575	0.0531842	FALSE	0.0145039	0.0653548
BRADI_5g08620v3	A0A2K2CG10;	PNT60962;	Carboxypeptidase (EC 3.4.16.-)	0;GO:0004185;serine-type carboxypeptidase activity [GO:0004185]	33.3653	25.7122	20.2944	51.8069	71.01	36.211	48.0459	5.66168	37.5201	31.7079	53.2206	82.8964	34.3653	26.7122	21.2944	52.8069	72.01	37.211	49.0459	6.66168	38.5201	32.7079	54.2206	83.8964	1.05229	0.37182	FALSE	0.179246	12575	0.0577789	FALSE	0.305773	0.434531
BRADI_3g01320v3	I1HWA5;	KQJ92875;	Carboxypeptidase (EC 3.4.16.-)	proteolysis involved in cellular protein catabolic process [GO:0051603];GO:0004185; GO:0005773; GO:0051603;vacuole [GO:0005773]; serine-type carboxypeptidase activity [GO:0004185]; proteolysis involved in cellular protein catabolic process [GO:0051603]	2753.01	2518.37	3058.12	2738.86	2464.2	2502.04	2572.98	2468.49	2760.8	2794.26	2240.25	2381.19	2754.01	2519.37	3059.12	2739.86	2465.2	2503.04	2573.98	2469.49	2761.8	2795.26	2241.25	2382.19	-0.167582	0.18951	FALSE	0.253005	14192	0.0652086	FALSE	0.448769	0.560743
BRADI_1g19230v3	I1GRM5;	KQK14883;	Carboxypeptidase (EC 3.4.16.-)	proteolysis involved in cellular protein catabolic process [GO:0051603];GO:0004185; GO:0005773; GO:0051603;vacuole [GO:0005773]; serine-type carboxypeptidase activity [GO:0004185]; proteolysis involved in cellular protein catabolic process [GO:0051603]	986.872	1182.76	1276.01	1384.97	1142.2	1038.98	1942.06	1929.69	1345.95	2187.84	1342.99	1182.25	987.872	1183.76	1277.01	1385.97	1143.2	1039.98	1943.06	1930.69	1346.95	2188.84	1343.99	1183.25	0.451558	0.66608	FALSE	0.306768	15141	0.069569	FALSE	0.137404	0.256563
BRADI_2g54150v3	I1HT34;	KQK10438;	Carboxypeptidase (EC 3.4.16.-)	proteolysis involved in cellular protein catabolic process [GO:0051603];GO:0004185; GO:0051603;serine-type carboxypeptidase activity [GO:0004185]; proteolysis involved in cellular protein catabolic process [GO:0051603]	589.454	444.25	520.045	533.611	484.228	331.47	696.665	351.024	596.911	735.226	523.89	525.196	590.454	445.25	521.045	534.611	485.228	332.47	697.665	352.024	597.911	736.226	524.89	526.196	0.199256	0.29188	FALSE	0.411585	16595	0.0762498	FALSE	0.5952	0.678892
BRADI_2g35197v3	A0A0Q3INI3;	KQK07419;	Carboxypeptidase (EC 3.4.16.-)	0;GO:0004185;serine-type carboxypeptidase activity [GO:0004185]	599.834	438.536	843.487	455.901	743.339	534.808	557.585	399.148	443.42	548.943	314.334	671.517	600.834	439.536	844.487	456.901	744.339	535.808	558.585	400.148	444.42	549.943	315.334	672.517	-0.293594	0.4281	FALSE	0.504101	17665	0.0811661	FALSE	0.668267	0.736487
BRADI_2g12460v3	A0A2K2D852;	PNT70462;	Carboxypeptidase (EC 3.4.16.-)	0;GO:0004185;serine-type carboxypeptidase activity [GO:0004185]	85.2669	22.8553	15.2208	46.6262	31.7279	66.851	20.2298	30.1956	47.7529	33.6896	38.2523	98.4743	86.2669	23.8553	16.2208	47.6262	32.7279	67.851	21.2298	31.1956	48.7529	34.6896	39.2523	99.4743	0.456893	0.23173	FALSE	0.633751	18920	0.0869325	FALSE	0.668266	0.736487
BRADI_5g16230v3	I1IZU6;	KQJ83677;	Carboxypeptidase (EC 3.4.16.-)	proteolysis involved in cellular protein catabolic process [GO:0051603];GO:0004185; GO:0005773; GO:0051603;vacuole [GO:0005773]; serine-type carboxypeptidase activity [GO:0004185]; proteolysis involved in cellular protein catabolic process [GO:0051603]	470.08	415.681	504.824	461.081	429.082	316.15	598.045	139.655	401.806	527.143	527.217	367.749	471.08	416.681	505.824	462.081	430.082	317.15	599.045	140.655	402.806	528.143	528.217	368.749	0.0322711	0.065964	FALSE	0.870644	20806	0.0955982	FALSE	0.664281	0.733395
BRADI_4g22510v3	A0A0Q3H6A6;	KQJ88970;	Carboxypeptidase (EC 3.4.16.-)	0;GO:0004185;serine-type carboxypeptidase activity [GO:0004185]	62.2819	58.5667	10.1472	27.6303	55.1461	64.7619	13.908	100.023	44.342	29.7261	50.7259	56.1915	63.2819	59.5667	11.1472	28.6303	56.1461	65.7619	14.908	101.023	45.342	30.7261	51.7259	57.1915	0.059561	0.10907	FALSE	0.92614	21259	0.0976797	FALSE	0.95785	0.966689
BRADI_3g33710v3	I1I694;	KQJ97849;	Casein kinase II subunit beta (CK II beta)	protein phosphorylation [GO:0006468];GO:0005737; GO:0005956; GO:0006468; GO:0019887;cytoplasm [GO:0005737]; protein kinase CK2 complex [GO:0005956]; protein kinase regulator activity [GO:0019887]; protein phosphorylation [GO:0006468]	1286.42	1324.18	1572.82	1238.18	1176.2	1295.93	1045.63	1353.14	1282.51	1175.17	1185.82	1059.29	1287.42	1325.18	1573.82	1239.18	1177.2	1296.93	1046.63	1354.14	1283.51	1176.17	1186.82	1060.29	-0.290332	0.33023	FALSE	0.0882069	9393	0.0431584	FALSE	0.16217	0.285856
BRADI_5g17260v3	I1J076;	KQJ83869;	Casein kinase II subunit beta (CK II beta)	protein phosphorylation [GO:0006468];GO:0005737; GO:0005956; GO:0006468; GO:0019887;cytoplasm [GO:0005737]; protein kinase CK2 complex [GO:0005956]; protein kinase regulator activity [GO:0019887]; protein phosphorylation [GO:0006468]	633.941	654.233	733.136	611.321	635.313	661.546	758.619	839.816	685.595	818.46	728.457	699.891	634.941	655.233	734.136	612.321	636.313	662.546	759.619	840.816	686.595	819.46	729.457	700.891	0.152371	0.25693	FALSE	0.185567	12740	0.058537	FALSE	0.0670967	0.162652
BRADI_1g78650v3	I1HAY4;	KQK24190;	Casein kinase II subunit beta (CK II beta)	protein phosphorylation [GO:0006468];GO:0005737; GO:0005956; GO:0006468; GO:0019887;cytoplasm [GO:0005737]; protein kinase CK2 complex [GO:0005956]; protein kinase regulator activity [GO:0019887]; protein phosphorylation [GO:0006468]	243.196	307.118	213.092	250.4	277.241	318.239	244.022	262.325	283.789	267.535	305.187	289.303	244.196	308.118	214.092	251.4	278.241	319.239	245.022	263.325	284.789	268.535	306.187	290.303	0.174634	0.14832	FALSE	0.361247	15909	0.0730978	FALSE	0.556615	0.648648
BRADI_1g27050v3	I1GU91;	KQK16148;	Casein kinase II subunit beta (CK II beta)	0;GO:0005956; GO:0019887;protein kinase CK2 complex [GO:0005956]; protein kinase regulator activity [GO:0019887]	2110.17	2248.39	2125.84	2149.99	2312.36	2357.89	2012.87	2242.03	2468.82	1819.24	2269.36	1991.74	2111.17	2249.39	2126.84	2150.99	2313.36	2358.89	2013.87	2243.03	2469.82	1820.24	2270.36	1992.74	-0.0927774	0.12232	FALSE	0.416282	16657	0.0765346	FALSE	0.356594	0.480403
BRADI_3g08210v3	I1HYS7;	KQJ94051;	CASP-like protein	0;GO:0005886; GO:0016021; GO:0051539;integral component of membrane [GO:0016021]; plasma membrane [GO:0005886]; 4 iron, 4 sulfur cluster binding [GO:0051539]	759.246	734.226	572.049	1075.86	1078.75	830.763	1545.05	752.06	1102.41	1575.49	1754.62	1443.73	760.246	735.226	573.049	1076.86	1079.75	831.763	1546.05	753.06	1103.41	1576.49	1755.62	1444.73	1.20745	1.4037	TRUE	0.00208158	703	0.0032301	FALSE	0.00946866	0.0513905
BRADI_3g41495v3	I1I905;	KQJ99162;	CASP-like protein	0;GO:0005886; GO:0016021; GO:0051539;integral component of membrane [GO:0016021]; plasma membrane [GO:0005886]; 4 iron, 4 sulfur cluster binding [GO:0051539]	25.2093	15.713	2.5368	39.7186	30.217	48.0492	51.839	67.9402	32.0626	65.3975	51.5575	67.3186	26.2093	16.713	3.5368	40.7186	31.217	49.0492	52.839	68.9402	33.0626	66.3975	52.5575	68.3186	2.01111	1.1565	TRUE	0.00581789	1625	0.00746646	FALSE	0.028737	0.0975947
BRADI_1g29070v3	I1GUX8;	KQK16508;	CASP-like protein	0;GO:0005886; GO:0016021; GO:0051539;integral component of membrane [GO:0016021]; plasma membrane [GO:0005886]; 4 iron, 4 sulfur cluster binding [GO:0051539]	3265.35	2706.92	2989.62	2127.54	3322.36	1568.91	1426.2	2529.83	1809.83	957.182	703.51	494.04	3266.35	2707.92	2990.62	2128.54	3323.36	1569.91	1427.2	2530.83	1810.83	958.182	704.51	495.04	-2.05477	2.4721	TRUE	0.000491407	236	0.00108436	TRUE	0.00150739	0.0200653
BRADI_2g12830v3	I1HF96;	KQK04287;	CASP-like protein	0;GO:0005886; GO:0016021; GO:0051539;integral component of membrane [GO:0016021]; plasma membrane [GO:0005886]; 4 iron, 4 sulfur cluster binding [GO:0051539]	85.2669	92.8496	45.6625	105.341	196.411	97.491	190.919	327.434	147.352	289.334	350.923	287.634	86.2669	93.8496	46.6625	106.341	197.411	98.491	191.919	328.434	148.352	290.334	351.923	288.634	2.03733	1.9543	TRUE	0.00126311	478	0.00219629	TRUE	0.00418444	0.0331767
BRADI_1g07430v3	I1GMW4;	KQK13010;PNT74082;	CASP-like protein	0;GO:0005886; GO:0016021;integral component of membrane [GO:0016021]; plasma membrane [GO:0005886]	302.512	379.969	358.958	455.901	442.68	170.609	596.78	418.021	431.822	937.364	976.266	714.356	303.512	380.969	359.958	456.901	443.68	171.609	597.78	419.021	432.822	938.364	977.266	715.356	1.33287	1.5771	FALSE	0.0170347	3511	0.0161321	FALSE	0.0178549	0.0732505
BRADI_3g03090v3	A0A0Q3PUS2;	KQJ93177;	CASP-like protein	0;GO:0005886; GO:0016021;integral component of membrane [GO:0016021]; plasma membrane [GO:0005886]	289.166	211.411	317.101	471.443	396.599	325.899	417.24	384.994	440.691	489.49	638.647	445.082	290.166	212.411	318.101	472.443	397.599	326.899	418.24	385.994	441.691	490.49	639.647	446.082	0.94158	0.97403	FALSE	0.0309599	5159	0.0237043	FALSE	0.010324	0.0540646
BRADI_4g04140v3	A0A0Q3EIN4;	KQJ86236;	CASP-like protein	0;GO:0005886; GO:0016021;integral component of membrane [GO:0016021]; plasma membrane [GO:0005886]	10.3803	0	0	25.9034	10.576	20.1946	27.816	15.0978	19.1012	25.7627	51.5575	57.3042	11.3803	1	1	26.9034	11.576	21.1946	28.816	16.0978	20.1012	26.7627	52.5575	58.3042	3.36255	1.4858	FALSE	0.0385166	5952	0.0273479	TRUE	0.00845974	0.0482261
BRADI_4g11420v3	A0A0Q3EIB2;	KQJ87479;	CASP-like protein	0;GO:0005886; GO:0016021;integral component of membrane [GO:0016021]; plasma membrane [GO:0005886]	1489.58	1151.34	2327.52	915.255	1375.63	647.619	654.941	662.417	721.068	461.746	351.755	508.506	1490.58	1152.34	2328.52	916.255	1376.63	648.619	655.941	663.417	722.068	462.746	352.755	509.506	-1.90766	2.2083	FALSE	0.0712577	8423	0.0387015	TRUE	0.00283171	0.0272094
BRADI_3g46330v3	I1IAQ4;	KQJ99963;	CASP-like protein	0;GO:0005886; GO:0016021;integral component of membrane [GO:0016021]; plasma membrane [GO:0005886]	12.6047	7.14228	3.80521	44.8993	43.0593	59.8874	201.034	239.678	148.034	239.791	355.913	108.489	13.6047	8.14228	4.80521	45.8993	44.0593	60.8874	202.034	240.678	149.034	240.791	356.913	109.489	4.7352	3.2151	FALSE	0.0863557	9288	0.042676	TRUE	4.15981e-05	0.00352766
BRADI_4g06396v3	A0A2K2CKU4;	PNT62645;	CASP-like protein	0;GO:0005886; GO:0016021;integral component of membrane [GO:0016021]; plasma membrane [GO:0005886]	517.533	505.673	521.313	740.839	840.034	947.752	623.332	800.184	838.404	644.066	997.886	943.016	518.533	506.673	522.313	741.839	841.034	948.752	624.332	801.184	839.404	645.066	998.886	944.016	0.741863	0.71334	FALSE	0.0872331	9338	0.0429057	FALSE	0.0142396	0.0645982
BRADI_1g16740v3	A0A0Q3KTR3;	KQK14505;	CASP-like protein	0;GO:0005886; GO:0016021;integral component of membrane [GO:0016021]; plasma membrane [GO:0005886]	335.136	451.392	313.295	531.884	453.256	554.306	499.424	648.262	436.598	281.407	290.219	213.639	336.136	452.392	314.295	532.884	454.256	555.306	500.424	649.262	437.598	282.407	291.219	214.639	-0.484449	0.45891	FALSE	0.118448	10662	0.0489892	TRUE	0.00317598	0.0290749
BRADI_2g31700v3	I1HKR8;	KQK06953;	CASP-like protein	multicellular organism growth [GO:0035264]; response to auxin [GO:0009733]; response to brassinosteroid [GO:0009741]; unidimensional cell growth [GO:0009826];GO:0005886; GO:0009733; GO:0009741; GO:0009826; GO:0016021; GO:0035264; GO:0051539;integral component of membrane [GO:0016021]; plasma membrane [GO:0005886]; 4 iron, 4 sulfur cluster binding [GO:0051539]; multicellular organism growth [GO:00…	349.224	282.834	433.793	329.837	482.717	410.855	170.689	248.17	223.074	473.636	434.081	457.878	350.224	283.834	434.793	330.837	483.717	411.855	171.689	249.17	224.074	474.636	435.081	458.878	0.356634	0.081748	FALSE	0.141922	11511	0.0528901	TRUE	0.00309031	0.0285231
BRADI_1g71465v3	A0A2K2DUM3;	PNT77978;PNT77979;	CASP-like protein	0;GO:0005886; GO:0016021;integral component of membrane [GO:0016021]; plasma membrane [GO:0005886]	28.9166	34.2829	45.6625	12.0883	25.6845	13.2309	16.4367	0	27.2874	27.7444	24.9472	26.7049	29.9166	35.2829	46.6625	13.0883	26.6845	14.2309	17.4367	1	28.2874	28.7444	25.9472	27.7049	-0.441066	0.30557	FALSE	0.182018	12649	0.0581189	FALSE	0.274173	0.403747
BRADI_2g45680v3	I1HQ27;	KQK09040;	CASP-like protein	0;GO:0005886; GO:0016021;integral component of membrane [GO:0016021]; plasma membrane [GO:0005886]	450.802	439.964	418.573	402.367	430.593	447.762	442.528	491.623	408.628	451.837	508.922	603.085	451.802	440.964	419.573	403.367	431.593	448.762	443.528	492.623	409.628	452.837	509.922	604.085	0.255721	0.27997	FALSE	0.189903	12858	0.0590792	FALSE	0.116274	0.230076
BRADI_2g08200v3	I1HDQ0;	KQK03492;	CASP-like protein	0;GO:0005886; GO:0016021; GO:0051539;integral component of membrane [GO:0016021]; plasma membrane [GO:0005886]; 4 iron, 4 sulfur cluster binding [GO:0051539]	119.374	88.5643	214.36	60.4414	123.89	87.7419	82.1837	58.504	78.4512	73.3245	48.2312	88.46	120.374	89.5643	215.36	61.4414	124.89	88.7419	83.1837	59.504	79.4512	74.3245	49.2312	89.46	-0.997515	0.77901	FALSE	0.195543	12997	0.0597179	FALSE	0.153484	0.275453
BRADI_2g30390v3	A0A2K2DB83;	PNT71528;	CASP-like protein	0;GO:0005886; GO:0016021;integral component of membrane [GO:0016021]; plasma membrane [GO:0005886]	118.632	101.42	196.602	151.967	149.574	60.5837	84.7124	21.7031	94.1414	130.795	71.5152	77.8893	119.632	102.42	197.602	152.967	150.574	61.5837	85.7124	22.7031	95.1414	131.795	72.5152	78.8893	-0.567385	0.65602	FALSE	0.272311	14572	0.0669546	FALSE	0.299019	0.428233
BRADI_3g40390v3	I1I8L7;	KQJ98989;	CASP-like protein	0;GO:0005886; GO:0016021;integral component of membrane [GO:0016021]; plasma membrane [GO:0005886]	339.585	171.415	409.694	381.644	431.348	342.611	359.08	381.22	371.108	435.983	408.302	386.108	340.585	172.415	410.694	382.644	432.348	343.611	360.08	382.22	372.108	436.983	409.302	387.108	0.417147	0.4712	FALSE	0.279778	14719	0.06763	FALSE	0.353168	0.477152
BRADI_2g54880v3	I1HTD0;	KQK10564;	CASP-like protein	0;GO:0005886; GO:0016021;integral component of membrane [GO:0016021]; plasma membrane [GO:0005886]	484.168	442.821	564.439	499.073	535.597	467.957	555.056	401.036	484.351	487.509	464.017	411.144	485.168	443.821	565.439	500.073	536.597	468.957	556.056	402.036	485.351	488.509	465.017	412.144	-0.129985	0.15622	FALSE	0.376766	16114	0.0740397	FALSE	0.728262	0.783523
BRADI_1g70770v3	I1H8D6;	KQK23019;	CASP-like protein	0;GO:0005886; GO:0016021;integral component of membrane [GO:0016021]; plasma membrane [GO:0005886]	647.287	528.529	520.045	651.04	625.493	687.312	499.424	546.352	598.958	582.632	645.3	596.409	648.287	529.529	521.045	652.04	626.493	688.312	500.424	547.352	599.958	583.632	646.3	597.409	0.105179	0.025882	FALSE	0.417864	16672	0.0766036	FALSE	0.110572	0.222393
BRADI_2g48640v3	I1HR41;	KQK09544;	CASP-like protein	0;GO:0005886; GO:0016021; GO:0051539;integral component of membrane [GO:0016021]; plasma membrane [GO:0005886]; 4 iron, 4 sulfur cluster binding [GO:0051539]	62.2819	32.8545	72.2989	48.3531	33.2387	45.9601	65.747	45.2934	46.3885	63.4158	57.3785	41.7264	63.2819	33.8545	73.2989	49.3531	34.2387	46.9601	66.747	46.2934	47.3885	64.4158	58.3785	42.7264	-0.0422134	0.052087	FALSE	0.910778	21116	0.0970226	FALSE	0.687228	0.751524
BRADI_2g23450v3	I1HIT5;	KQK05934;	CASP-like protein	0;GO:0005886; GO:0016021;integral component of membrane [GO:0016021]; plasma membrane [GO:0005886]	221.694	277.12	243.533	295.299	302.17	268.1	199.77	366.122	275.602	237.809	260.282	238.675	222.694	278.12	244.533	296.299	303.17	269.1	200.77	367.122	276.602	238.809	261.282	239.675	-0.0108443	0.030523	FALSE	0.923435	21236	0.097574	FALSE	0.594967	0.678764
BRADI_5g05180v3	A0A2K2CFJ4;	PNT60802;	CASP-like protein	0;GO:0005886; GO:0016021;integral component of membrane [GO:0016021]; plasma membrane [GO:0005886]	37.0726	21.4268	31.7101	31.0841	35.505	28.551	31.6091	44.3498	24.5586	29.7261	30.7682	28.9303	38.0726	22.4268	32.7101	32.0841	36.505	29.551	32.6091	45.3498	25.5586	30.7261	31.7682	29.9303	-0.0121995	0.013442	FALSE	0.95988	21482	0.0987043	FALSE	0.920906	0.936307
BRADI_4g02050v3	I1IGJ9;	KQJ85857;	CASP-like protein	0;GO:0005886; GO:0016021; GO:0051539;integral component of membrane [GO:0016021]; plasma membrane [GO:0005886]; 4 iron, 4 sulfur cluster binding [GO:0051539]	260.991	254.265	257.486	317.749	367.892	239.549	125.172	193.441	158.267	293.298	251.966	229.773	261.991	255.265	258.486	318.749	368.892	240.549	126.172	194.441	159.267	294.298	252.966	230.773	0.00426344	0.29285	FALSE	0.971026	21574	0.099127	TRUE	0.00615738	0.0405738
BRADI_1g65081v3	A0A2K2DTG0;	PNT77564;	CASP-like protein (Fragment)	0;GO:0005886; GO:0016021;integral component of membrane [GO:0016021]; plasma membrane [GO:0005886]	395.194	364.256	440.135	490.439	431.348	424.782	329.999	373.671	451.606	517.235	463.186	482.357	396.194	365.256	441.135	491.439	432.348	425.782	330.999	374.671	452.606	518.235	464.186	483.357	0.285527	0.21913	FALSE	0.0366078	5767	0.0264979	FALSE	0.0738661	0.172584
BRADI_1g29800v3	I1GV74;	KQK16658;	Catalase (EC 1.11.1.6)	circadian rhythm [GO:0007623]; hydrogen peroxide catabolic process [GO:0042744]; regulation of cellular response to heat [GO:1900034]; response to abscisic acid [GO:0009737]; response to absence of light [GO:0009646]; response to cadmium ion [GO:0046686]; response to heat [GO:0009408]; response to hydrogen peroxide [GO:0042542]; response to salicylic acid [GO:0009751]; response to salt [GO:190207…	10941.6	11536.2	12432.9	10642.9	11462.1	10577.8	9470.09	11611.2	11647.6	9754.14	10184.3	11514.8	10942.6	11537.2	12433.9	10643.9	11463.1	10578.8	9471.09	11612.2	11648.6	9755.14	10185.3	11515.8	-0.150448	0.18166	FALSE	0.170393	12368	0.0568278	FALSE	0.51221	0.612648
BRADI_3g01470v3	A0A0Q3F350;	KQJ92900;	Catalase (EC 1.11.1.6)	circadian rhythm [GO:0007623]; hydrogen peroxide catabolic process [GO:0042744]; response to abscisic acid [GO:0009737]; response to bacterium [GO:0009617]; response to heat [GO:0009408]; response to hydrogen peroxide [GO:0042542]; response to light stimulus [GO:0009416]; response to salt [GO:1902074]; response to water deprivation [GO:0009414];GO:0004096; GO:0005737; GO:0005886; GO:0007623; GO:0…	4528.79	4201.09	2565.98	5608.96	8900.43	4184.46	4532.75	6344.86	5462.25	5011.83	11915.6	18906.5	4529.79	4202.09	2566.98	5609.96	8901.43	4185.46	4533.75	6345.86	5463.25	5012.83	11916.6	18907.5	1.66527	1.7269	FALSE	0.175702	12501	0.0574389	FALSE	0.0891811	0.19421
BRADI_2g25857v3	I1HJK8;	KQK06344;	Cation-transporting ATPase (EC 7.2.2.-)	cation transport [GO:0006812]; cellular calcium ion homeostasis [GO:0006874]; cellular response to phosphate starvation [GO:0016036]; meristem maintenance [GO:0010073]; pollen germination [GO:0009846]; pollen maturation [GO:0010152]; stem cell fate determination [GO:0048867];GO:0005524; GO:0005783; GO:0005886; GO:0006812; GO:0006874; GO:0009846; GO:0010073; GO:0010152; GO:0016021; GO:0016036; GO:…	3198.62	3228.31	3536.3	3686.92	2974.11	3307.73	3691.95	3177.15	3273.12	4072.48	3450.19	3627.41	3199.62	3229.31	3537.3	3687.92	2975.11	3308.73	3692.95	3178.15	3274.12	4073.48	3451.19	3628.41	0.162322	0.19803	FALSE	0.155725	11972	0.0550083	FALSE	0.359181	0.482812
BRADI_4g35570v3	H9C1H0;	KQJ91103;	CBF1	transcription, DNA-templated [GO:0006351];GO:0003677; GO:0003700; GO:0005634; GO:0006351;nucleus [GO:0005634]; DNA binding [GO:0003677]; DNA-binding transcription factor activity [GO:0003700]; transcription, DNA-templated [GO:0006351]	20.7606	4.28537	43.1257	29.3572	47.5918	16.0164	68.2757	65.1093	53.8925	77.288	175.462	71.213	21.7606	5.28537	44.1257	30.3572	48.5918	17.0164	69.2757	66.1093	54.8925	78.288	176.462	72.213	2.19975	1.5762	FALSE	0.116149	10574	0.0485848	FALSE	0.0431459	0.124987
BRADI_4g35580v3	H9C1H1;	KQJ91104;	CBF2	transcription, DNA-templated [GO:0006351];GO:0003677; GO:0003700; GO:0005634; GO:0006351;nucleus [GO:0005634]; DNA binding [GO:0003677]; DNA-binding transcription factor activity [GO:0003700]; transcription, DNA-templated [GO:0006351]	24.4679	9.99919	26.6364	25.9034	41.5484	29.2473	37.9309	27.3648	32.0626	53.507	70.6836	38.3883	25.4679	10.9992	27.6364	26.9034	42.5484	30.2473	38.9309	28.3648	33.0626	54.507	71.6836	39.3883	1.36904	0.7288	FALSE	0.0476148	6732	0.0309318	FALSE	0.0374156	0.114838
BRADI_4g35600v3	H9C1H3;	KQJ91106;	CBF4	transcription, DNA-templated [GO:0006351];GO:0003677; GO:0003700; GO:0005634; GO:0006351;nucleus [GO:0005634]; DNA binding [GO:0003677]; DNA-binding transcription factor activity [GO:0003700]; transcription, DNA-templated [GO:0006351]	45.2285	25.7122	36.7837	44.8993	56.6569	75.9037	29.0804	37.7445	34.7914	31.7079	51.5575	28.3739	46.2285	26.7122	37.7837	45.8993	57.6569	76.9037	30.0804	38.7445	35.7914	32.7079	52.5575	29.3739	0.0501283	0.12669	FALSE	0.894231	20987	0.0964299	FALSE	0.101977	0.211076
BRADI_4g35630v3	H9C1H4;	KQJ91109;	CBF5	transcription, DNA-templated [GO:0006351];GO:0003677; GO:0003700; GO:0005634; GO:0006351;nucleus [GO:0005634]; DNA binding [GO:0003677]; DNA-binding transcription factor activity [GO:0003700]; transcription, DNA-templated [GO:0006351]	1432.48	561.383	1551.26	3180.94	3048.14	1361.39	4002.98	3224.33	3288.81	4318.22	6699.98	5124.56	1433.48	562.383	1552.26	3181.94	3049.14	1362.39	4003.98	3225.33	3289.81	4319.22	6700.98	5125.56	2.18603	2.8563	FALSE	0.01471	3187	0.0146434	TRUE	0.00602951	0.040223
BRADI_4g35650v3	H9C1H5;	KQJ91111;	CBF7	transcription, DNA-templated [GO:0006351];GO:0003677; GO:0003700; GO:0005634; GO:0006351;nucleus [GO:0005634]; DNA binding [GO:0003677]; DNA-binding transcription factor activity [GO:0003700]; transcription, DNA-templated [GO:0006351]	1648.25	1009.92	3017.53	4356.96	3879.87	1940.07	8147.57	6222.19	4523.56	12473.1	13760.9	8486.59	1649.25	1010.92	3018.53	4357.96	3880.87	1941.07	8148.57	6223.19	4524.56	12474.1	13761.9	8487.59	2.61228	3.5504	FALSE	0.0163827	3413	0.0156819	TRUE	0.00223669	0.0243559
BRADI_5g22340v3	I1J207;	KQJ84701;PNT61886;	CDP-diacylglycerol--inositol 3-phosphatidyltransferase (EC 2.7.8.11)	phosphatidylinositol biosynthetic process [GO:0006661];GO:0003881; GO:0005794; GO:0006661; GO:0016021;Golgi apparatus [GO:0005794]; integral component of membrane [GO:0016021]; CDP-diacylglycerol-inositol 3-phosphatidyltransferase activity [GO:0003881]; phosphatidylinositol biosynthetic process [GO:0006661]	946.092	994.205	1094.63	723.57	776.578	959.59	855.975	1023.82	895.708	782.788	780.846	840.091	947.092	995.205	1095.63	724.57	777.578	960.59	856.975	1024.82	896.708	783.788	781.846	841.091	-0.336016	0.30329	FALSE	0.0259188	4622	0.0212369	FALSE	0.0563942	0.147007
BRADI_4g30540v3	I1IQ78;	PNT64610;	Cellulose synthase (EC 2.4.1.12)	cellulose biosynthetic process [GO:0030244]; cell wall organization [GO:0071555]; plant-type primary cell wall biogenesis [GO:0009833]; plant-type secondary cell wall biogenesis [GO:0009834];GO:0005794; GO:0005802; GO:0005886; GO:0009833; GO:0009834; GO:0016021; GO:0016759; GO:0016760; GO:0030244; GO:0046872; GO:0071555;Golgi apparatus [GO:0005794]; integral component of membrane [GO:0016021]; pl…	8731.33	5338.14	5598.73	12471.6	12385.2	12553.4	11893.9	8160.37	11144.2	18220.1	14042.8	19033.9	8732.33	5339.14	5599.73	12472.6	12386.2	12554.4	11894.9	8161.37	11145.2	18221.1	14043.8	19034.9	1.38287	1.5559	TRUE	0.0069282	1844	0.00847271	TRUE	0.00143492	0.0195115
BRADI_3g28350v3	I1I4K0;	KQJ97023;	Cellulose synthase (EC 2.4.1.12)	cellulose biosynthetic process [GO:0030244]; cell wall organization [GO:0071555]; plant-type primary cell wall biogenesis [GO:0009833]; plant-type secondary cell wall biogenesis [GO:0009834];GO:0005794; GO:0005802; GO:0005886; GO:0009833; GO:0009834; GO:0016021; GO:0016759; GO:0016760; GO:0030244; GO:0046872; GO:0071555;Golgi apparatus [GO:0005794]; integral component of membrane [GO:0016021]; pl…	5589.8	3164.03	3425.95	7646.7	7413.75	7868.92	8765.84	4560.48	7635	11171.1	8664.15	14164.7	5590.8	3165.03	3426.95	7647.7	7414.75	7869.92	8766.84	4561.48	7636	11172.1	8665.15	14165.7	1.48082	1.6969	FALSE	0.0279304	4870	0.0223764	TRUE	0.00835076	0.0479439
BRADI_1g02510v3	A0A0Q3JJ52;	KQK12260;	Cellulose synthase (EC 2.4.1.12)	cellulose biosynthetic process [GO:0030244]; cell wall organization [GO:0071555];GO:0005886; GO:0016021; GO:0016760; GO:0030244; GO:0046872; GO:0071555;integral component of membrane [GO:0016021]; plasma membrane [GO:0005886]; cellulose synthase (UDP-forming) activity [GO:0016760]; metal ion binding [GO:0046872]; cell wall organization [GO:0071555]; cellulose biosynthetic process [GO:0030244]	24291.4	19582.7	23034.2	22021.4	20061.1	21367.9	25683	17073.7	20126.5	33717.4	26207	27133.3	24292.4	19583.7	23035.2	22022.4	20062.1	21368.9	25684	17074.7	20127.5	33718.4	26208	27134.3	0.37977	0.43531	FALSE	0.0856163	9239	0.0424508	FALSE	0.059953	0.152432
BRADI_1g53207v3	I1H2D3;	KQK20229;	Cellulose synthase (EC 2.4.1.12)	cellulose biosynthetic process [GO:0030244]; cell wall organization [GO:0071555]; plant-type primary cell wall biogenesis [GO:0009833];GO:0005794; GO:0005802; GO:0005886; GO:0009833; GO:0016021; GO:0016759; GO:0016760; GO:0030244; GO:0046872; GO:0071555;Golgi apparatus [GO:0005794]; integral component of membrane [GO:0016021]; plasma membrane [GO:0005886]; trans-Golgi network [GO:0005802]; cellul…	8107.77	6149.5	7881.85	7935.09	6249.64	6259.62	11299.6	7010.1	7856.03	15138.5	8946.88	10654.1	8108.77	6150.5	7882.85	7936.09	6250.64	6260.62	11300.6	7011.1	7857.03	15139.5	8947.88	10655.1	0.64991	0.87232	FALSE	0.140195	11454	0.0526282	FALSE	0.0703334	0.167477
BRADI_1g54250v3	I1H2P9;	KQK20392;	Cellulose synthase (EC 2.4.1.12)	cellulose biosynthetic process [GO:0030244]; cell wall organization [GO:0071555]; plant-type primary cell wall biogenesis [GO:0009833];GO:0005794; GO:0005802; GO:0005886; GO:0009833; GO:0016021; GO:0016759; GO:0016760; GO:0030244; GO:0046872; GO:0071555;Golgi apparatus [GO:0005794]; integral component of membrane [GO:0016021]; plasma membrane [GO:0005886]; trans-Golgi network [GO:0005802]; cellul…	22349.6	16471.5	19269.6	22812.3	20448.6	19102.7	21346.3	15492.2	19895.9	27348	19702.4	24404.9	22350.6	16472.5	19270.6	22813.3	20449.6	19103.7	21347.3	15493.2	19896.9	27349	19703.4	24405.9	0.298723	0.29521	FALSE	0.191717	12904	0.0592906	FALSE	0.292517	0.421807
BRADI_1g04597v3	I1GLV6;	KQK12572;PNT73945;PNT73946;	Cellulose synthase (EC 2.4.1.12)	cellulose biosynthetic process [GO:0030244]; cell wall organization [GO:0071555]; plant-type primary cell wall biogenesis [GO:0009833];GO:0005794; GO:0005802; GO:0005886; GO:0009833; GO:0016021; GO:0016759; GO:0016760; GO:0030244; GO:0046872; GO:0071555;Golgi apparatus [GO:0005794]; integral component of membrane [GO:0016021]; plasma membrane [GO:0005886]; trans-Golgi network [GO:0005802]; cellul…	315.117	307.118	317.101	331.564	420.017	311.275	360.344	543.521	313.805	323.024	355.081	440.074	316.117	308.118	318.101	332.564	421.017	312.275	361.344	544.521	314.805	324.024	356.081	441.074	0.250705	0.29662	FALSE	0.229251	13716	0.0630215	FALSE	0.495684	0.599306
BRADI_2g34240v3	I1HLC2;	KQK07271;	Cellulose synthase (EC 2.4.1.12)	cellulose biosynthetic process [GO:0030244]; cell wall organization [GO:0071555]; plant-type primary cell wall biogenesis [GO:0009833];GO:0005794; GO:0005802; GO:0005886; GO:0009833; GO:0016021; GO:0016759; GO:0016760; GO:0030244; GO:0046872; GO:0071555;Golgi apparatus [GO:0005794]; integral component of membrane [GO:0016021]; plasma membrane [GO:0005886]; trans-Golgi network [GO:0005802]; cellul…	18398.4	14933.1	16164.5	16521.2	14900.8	15074.2	14968.8	10719.4	14583	17948.6	12898.5	15656.9	18399.4	14934.1	16165.5	16522.2	14901.8	15075.2	14969.8	10720.4	14584	17949.6	12899.5	15657.9	-0.0899503	0.20372	FALSE	0.608131	18669	0.0857793	FALSE	0.341363	0.467029
BRADI_1g03840v3	I1GLL0;	KQK12452;	Chalcone-flavonone isomerase family protein	0;GO:0016872;intramolecular lyase activity [GO:0016872]	507.153	421.394	451.551	429.997	489.516	418.515	727.01	259.494	618.741	1228.68	718.478	761.646	508.153	422.394	452.551	430.997	490.516	419.515	728.01	260.494	619.741	1229.68	719.478	762.646	0.971349	1.0552	FALSE	0.11012	10326	0.0474453	FALSE	0.0944067	0.201438
BRADI_3g10937v3	A0A0Q3I1X1;	KQJ94507;	Chalcone-flavonone isomerase family protein	0;GO:0016872;intramolecular lyase activity [GO:0016872]	77.111	141.417	87.5197	48.3531	69.4992	79.3856	74.5975	158.527	71.6293	45.5801	69.0205	50.628	78.111	142.417	88.5197	49.3531	70.4992	80.3856	75.5975	159.527	72.6293	46.5801	70.0205	51.628	-0.877407	0.45789	FALSE	0.130837	11110	0.0510476	FALSE	0.136797	0.255865
BRADI_4g44390v3	I1IV06;	KQJ92549;	Chalcone-flavonone isomerase family protein	0;GO:0016872;intramolecular lyase activity [GO:0016872]	390.745	185.699	310.758	340.199	365.626	440.799	560.114	358.573	559.391	445.892	265.271	565.81	391.745	186.699	311.758	341.199	366.626	441.799	561.114	359.573	560.391	446.892	266.271	566.81	0.523908	0.63559	FALSE	0.294844	14974	0.0688017	FALSE	0.269685	0.399227
BRADI_5g16410v3	I1IZX1;	KQJ83710;KQJ83711;	Checkpoint protein	double-strand break repair via homologous recombination [GO:0000724]; intra-S DNA damage checkpoint [GO:0031573]; meiotic DNA integrity checkpoint [GO:0044778]; mitotic DNA replication checkpoint [GO:0033314]; nucleotide-excision repair [GO:0006289];GO:0000724; GO:0005730; GO:0006289; GO:0030896; GO:0031573; GO:0033314; GO:0035861; GO:0044778;checkpoint clamp complex [GO:0030896]; nucleolus [GO:0…	48.1943	49.996	86.2513	81.1641	63.4558	45.2637	64.4826	47.1807	46.3885	55.4888	59.0416	67.8749	49.1943	50.996	87.2513	82.1641	64.4558	46.2637	65.4826	48.1807	47.3885	56.4888	60.0416	68.8749	-0.0157587	0.041738	FALSE	0.962268	21508	0.0988237	FALSE	0.828793	0.863344
BRADI_4g07880v3	I1IIK7;	KQJ86813;	Chloride channel protein	chloride transmembrane transport [GO:1902476]; nitrate transport [GO:0015706]; response to nitrate [GO:0010167];GO:0005247; GO:0009671; GO:0009705; GO:0010167; GO:0015706; GO:0016021; GO:1902476;integral component of membrane [GO:0016021]; plant-type vacuole membrane [GO:0009705]; nitrate:proton symporter activity [GO:0009671]; voltage-gated chloride channel activity [GO:0005247]; chloride transm…	4374.56	3861.12	3368.88	4182.54	5179.2	3847.41	3587	4018.85	3803.86	2304.77	2945.43	1926.65	4375.56	3862.12	3369.88	4183.54	5180.2	3848.41	3588	4019.85	3804.86	2305.77	2946.43	1927.65	-0.69304	0.90133	FALSE	0.0237898	4348	0.0199779	TRUE	0.00451191	0.0346207
BRADI_3g39350v3	I1I892;	KQJ98827;	Chloride channel protein	0;GO:0005247; GO:0016021;integral component of membrane [GO:0016021]; voltage-gated chloride channel activity [GO:0005247]	797.802	704.229	1024.87	944.612	759.958	963.769	1094.94	1077.61	929.135	1383.26	1235.72	1126.61	798.802	705.229	1025.87	945.612	760.958	964.769	1095.94	1078.61	930.135	1384.26	1236.72	1127.61	0.567266	0.72659	FALSE	0.0307982	5137	0.0236032	FALSE	0.0260545	0.0915511
BRADI_3g20070v3	A0A0Q3HR39;	KQJ95978;	Chloride channel protein	0;GO:0005247; GO:0016021;integral component of membrane [GO:0016021]; voltage-gated chloride channel activity [GO:0005247]	2634.38	2298.39	2995.97	1980.75	2393.94	1771.55	1674.02	2140.12	1662.48	1961.93	1797.03	1877.69	2635.38	2299.39	2996.97	1981.75	2394.94	1772.55	1675.02	2141.12	1663.48	1962.93	1798.03	1878.69	-0.492032	0.62322	FALSE	0.0562102	7392	0.0339643	FALSE	0.0261272	0.0917445
BRADI_2g47670v3	I1HQS0;	KQK09386;KQK09387;	Chloride channel protein	0;GO:0005247; GO:0009535; GO:0016021;chloroplast thylakoid membrane [GO:0009535]; integral component of membrane [GO:0016021]; voltage-gated chloride channel activity [GO:0005247]	104.545	94.2781	100.204	146.786	141.265	161.557	123.908	234.016	171.91	136.74	175.462	131.299	105.545	95.2781	101.204	147.786	142.265	162.557	124.908	235.016	172.91	137.74	176.462	132.299	0.563988	0.50261	FALSE	0.0682914	8232	0.0378239	FALSE	0.0329991	0.106304
BRADI_3g56670v3	I1IEF1;	KQK01557;	Chloride channel protein	0;GO:0005247; GO:0005794; GO:0009507; GO:0016021;chloroplast [GO:0009507]; Golgi apparatus [GO:0005794]; integral component of membrane [GO:0016021]; voltage-gated chloride channel activity [GO:0005247]	939.419	1027.06	1051.51	775.376	651.933	814.05	823.102	535.972	728.572	988.889	833.235	689.32	940.419	1028.06	1052.51	776.376	652.933	815.05	824.102	536.972	729.572	989.889	834.235	690.32	-0.264779	0.34934	FALSE	0.180694	12607	0.0579259	FALSE	0.0767727	0.176607
BRADI_1g11817v3	A0A0Q3J755;	KQK13683;	Chloride channel protein	0;GO:0005247; GO:0016021;integral component of membrane [GO:0016021]; voltage-gated chloride channel activity [GO:0005247]	736.261	551.384	881.539	811.641	781.11	821.014	835.745	923.797	817.939	816.478	818.267	954.7	737.261	552.384	882.539	812.641	782.11	822.014	836.745	924.797	818.939	817.478	819.267	955.7	0.255166	0.3352	FALSE	0.281483	14750	0.0677725	FALSE	0.309156	0.43751
BRADI_2g16290v3	I1HGC1;	KQK04838;	Chlorophyll a-b binding protein, chloroplastic	photosynthesis, light harvesting in photosystem I [GO:0009768]; protein-chromophore linkage [GO:0018298]; response to light stimulus [GO:0009416];GO:0009416; GO:0009522; GO:0009523; GO:0009535; GO:0009768; GO:0009941; GO:0010287; GO:0016021; GO:0016168; GO:0018298;chloroplast envelope [GO:0009941]; chloroplast thylakoid membrane [GO:0009535]; integral component of membrane [GO:0016021]; photosyst…	38.5555	74.2797	29.1732	20.7228	13.5977	180.358	39.1953	67.9402	8.86839	25.7627	15.7999	4.45082	39.5555	75.2797	30.1732	21.7228	14.5977	181.358	40.1953	68.9402	9.86839	26.7627	16.7999	5.45082	-1.56489	0.86642	FALSE	0.130998	11123	0.0511073	FALSE	0.473567	0.581742
BRADI_1g24760v3	I1GTH0;	KQK15763;	Chlorophyll a-b binding protein, chloroplastic	photosynthesis, light harvesting in photosystem I [GO:0009768]; protein-chromophore linkage [GO:0018298]; response to light stimulus [GO:0009416];GO:0009416; GO:0009522; GO:0009523; GO:0009535; GO:0009768; GO:0009941; GO:0010287; GO:0016021; GO:0016168; GO:0018298;chloroplast envelope [GO:0009941]; chloroplast thylakoid membrane [GO:0009535]; integral component of membrane [GO:0016021]; photosyst…	8.15597	19.9984	25.368	12.0883	5.28798	144.147	21.4942	34.9137	8.18621	13.8722	9.14729	1.66906	9.15597	20.9984	26.368	13.0883	6.28798	145.147	22.4942	35.9137	9.18621	14.8722	10.1473	2.66906	-1.02953	0.48923	FALSE	0.20441	13194	0.060623	FALSE	0.572432	0.66124
BRADI_4g21170v3	I1IM95;	KQJ88785;	Chlorophyll a-b binding protein, chloroplastic	photosynthesis, light harvesting in photosystem I [GO:0009768]; protein-chromophore linkage [GO:0018298]; response to light stimulus [GO:0009416];GO:0009416; GO:0009522; GO:0009523; GO:0009535; GO:0009768; GO:0010287; GO:0016021; GO:0016168; GO:0018298;chloroplast thylakoid membrane [GO:0009535]; integral component of membrane [GO:0016021]; photosystem I [GO:0009522]; photosystem II [GO:0009523];…	24.4679	95.7065	38.0521	18.9959	9.82054	156.682	15.1724	26.4212	9.55058	25.7627	17.463	1.66906	25.4679	96.7065	39.0521	19.9959	10.8205	157.682	16.1724	27.4212	10.5506	26.7627	18.463	2.66906	-1.75115	1.0755	FALSE	0.219824	13521	0.0621255	FALSE	0.374825	0.496724
BRADI_3g07190v3	I1HYD4;	KQJ93871;	Chlorophyll a-b binding protein, chloroplastic	photosynthesis, light harvesting in photosystem I [GO:0009768]; protein-chromophore linkage [GO:0018298]; response to light stimulus [GO:0009416];GO:0009416; GO:0009522; GO:0009523; GO:0009535; GO:0009768; GO:0010287; GO:0016021; GO:0016168; GO:0018298;chloroplast thylakoid membrane [GO:0009535]; integral component of membrane [GO:0016021]; photosystem I [GO:0009522]; photosystem II [GO:0009523];…	120.115	147.131	67.2253	93.2524	72.5209	197.071	96.0917	145.316	80.4977	91.1602	76.5046	57.3042	121.115	148.131	68.2253	94.2524	73.5209	198.071	97.0917	146.316	81.4977	92.1602	77.5046	58.3042	-0.565927	0.41804	FALSE	0.256992	14278	0.0656037	FALSE	0.570305	0.659506
BRADI_1g24870v3	I1GTI3;	KQK15780;	Chlorophyll a-b binding protein, chloroplastic	photosynthesis, light harvesting in photosystem I [GO:0009768]; protein-chromophore linkage [GO:0018298]; response to light stimulus [GO:0009416];GO:0009416; GO:0009522; GO:0009523; GO:0009535; GO:0009768; GO:0009941; GO:0010287; GO:0016021; GO:0016168; GO:0018298;chloroplast envelope [GO:0009941]; chloroplast thylakoid membrane [GO:0009535]; integral component of membrane [GO:0016021]; photosyst…	25.2093	54.2813	20.2944	25.9034	22.6628	121.864	31.6091	41.519	21.1477	33.6896	18.2946	3.89446	26.2093	55.2813	21.2944	26.9034	23.6628	122.864	32.6091	42.519	22.1477	34.6896	19.2946	4.89446	-0.803814	0.52654	FALSE	0.346564	15710	0.0721834	FALSE	0.404192	0.52216
BRADI_1g23610v3	I1GT24;	KQK15547;	Chlorophyll a-b binding protein, chloroplastic	photosynthesis, light harvesting [GO:0009765]; protein-chromophore linkage [GO:0018298];GO:0009522; GO:0009523; GO:0009535; GO:0009765; GO:0016021; GO:0016168; GO:0018298;chloroplast thylakoid membrane [GO:0009535]; integral component of membrane [GO:0016021]; photosystem I [GO:0009522]; photosystem II [GO:0009523]; chlorophyll binding [GO:0016168]; photosynthesis, light harvesting [GO:0009765]; …	45.97	42.8537	5.07361	60.4414	46.8364	194.286	59.4252	64.1657	47.7529	49.5436	68.1889	28.9303	46.97	43.8537	6.07361	61.4414	47.8364	195.286	60.4252	65.1657	48.7529	50.5436	69.1889	29.9303	0.627187	0.29748	FALSE	0.369381	16018	0.0735986	FALSE	0.2573	0.387168
BRADI_4g27480v3	I1IP66;	KQJ89748;	Chlorophyll a-b binding protein, chloroplastic	photosynthesis, light harvesting [GO:0009765]; protein-chromophore linkage [GO:0018298];GO:0009522; GO:0009523; GO:0009535; GO:0009765; GO:0016021; GO:0016168; GO:0018298;chloroplast thylakoid membrane [GO:0009535]; integral component of membrane [GO:0016021]; photosystem I [GO:0009522]; photosystem II [GO:0009523]; chlorophyll binding [GO:0016168]; photosynthesis, light harvesting [GO:0009765]; …	17.7948	45.7106	22.8312	17.269	19.6411	27.1582	17.7011	16.0414	17.7368	13.8722	17.463	27.8176	18.7948	46.7106	23.8312	18.269	20.6411	28.1582	18.7011	17.0414	18.7368	14.8722	18.463	28.8176	-0.523433	0.26049	FALSE	0.415086	16641	0.0764611	FALSE	0.444546	0.557364
BRADI_1g15290v3	I1GQI0;	KQK14298;	Chlorophyll a-b binding protein, chloroplastic	photosynthesis, light harvesting in photosystem I [GO:0009768]; protein-chromophore linkage [GO:0018298]; response to light stimulus [GO:0009416];GO:0009416; GO:0009522; GO:0009523; GO:0009535; GO:0009768; GO:0009941; GO:0010287; GO:0016021; GO:0016168; GO:0018298;chloroplast envelope [GO:0009941]; chloroplast thylakoid membrane [GO:0009535]; integral component of membrane [GO:0016021]; photosyst…	8.89742	48.5675	11.4156	31.0841	10.576	182.448	36.6666	69.8274	5.45747	19.8174	17.463	0	9.89742	49.5675	12.4156	32.0841	11.576	183.448	37.6666	70.8274	6.45747	20.8174	18.463	1	-0.835522	0.55024	FALSE	0.51552	17783	0.0817083	FALSE	0.486959	0.592077
BRADI_1g42670v3	I1GYR0;	KQK18468;	Chlorophyll a-b binding protein, chloroplastic	photosynthesis, light harvesting in photosystem I [GO:0009768]; protein-chromophore linkage [GO:0018298]; response to blue light [GO:0009637]; response to cold [GO:0009409]; response to far red light [GO:0010218]; response to high light intensity [GO:0009644]; response to light stimulus [GO:0009416]; response to low light intensity stimulus [GO:0009645]; response to red light [GO:0010114];GO:0009…	8.89742	35.7114	11.4156	0	5.28798	92.6165	21.4942	35.8573	4.77529	25.7627	6.65258	0	9.89742	36.7114	12.4156	1	6.28798	93.6165	22.4942	36.8573	5.77529	26.7627	7.65258	1	-0.736942	0.38187	FALSE	0.532399	17954	0.082494	FALSE	0.793548	0.834983
BRADI_4g30060v3	I1IQ21;	KQJ90201;	Chlorophyll a-b binding protein, chloroplastic	photosynthesis, light harvesting in photosystem I [GO:0009768]; protein-chromophore linkage [GO:0018298]; response to light stimulus [GO:0009416];GO:0009416; GO:0009522; GO:0009523; GO:0009535; GO:0009768; GO:0009941; GO:0010287; GO:0016021; GO:0016168; GO:0018298;chloroplast envelope [GO:0009941]; chloroplast thylakoid membrane [GO:0009535]; integral component of membrane [GO:0016021]; photosyst…	39.2969	78.5651	3.80521	50.08	30.9725	98.8838	32.8735	16.0414	47.0707	37.6531	23.284	12.7961	40.2969	79.5651	4.80521	51.08	31.9725	99.8838	33.8735	17.0414	48.0707	38.6531	24.284	13.7961	-0.700159	0.35283	FALSE	0.543666	18073	0.0830408	FALSE	0.637241	0.71203
BRADI_5g12150v3	I1IYE6;	KQJ82938;	Chlorophyll a-b binding protein, chloroplastic	nonphotochemical quenching [GO:0010196]; photosynthesis, light harvesting in photosystem I [GO:0009768]; protein-chromophore linkage [GO:0018298]; response to light stimulus [GO:0009416];GO:0009416; GO:0009522; GO:0009523; GO:0009535; GO:0009768; GO:0009941; GO:0010196; GO:0010287; GO:0016021; GO:0016168; GO:0018298; GO:0019904;chloroplast envelope [GO:0009941]; chloroplast thylakoid membrane [GO…	13.3461	37.1399	6.34201	5.18069	6.04341	78.6892	26.5517	34.9137	7.50402	27.7444	11.642	0	14.3461	38.1399	7.34201	6.18069	7.04341	79.6892	27.5517	35.9137	8.50402	28.7444	12.642	1	-0.497219	0.30922	FALSE	0.661869	19150	0.0879893	FALSE	0.768381	0.814765
BRADI_4g37210v3	I1ISK4;	KQJ91372;	Chlorophyll a-b binding protein, chloroplastic	photosynthesis, light harvesting in photosystem I [GO:0009768]; protein-chromophore linkage [GO:0018298]; response to light stimulus [GO:0009416];GO:0009416; GO:0009522; GO:0009523; GO:0009535; GO:0009768; GO:0009941; GO:0010287; GO:0016021; GO:0016168; GO:0018298;chloroplast envelope [GO:0009941]; chloroplast thylakoid membrane [GO:0009535]; integral component of membrane [GO:0016021]; photosyst…	115.666	229.981	114.156	107.068	88.3848	220.051	216.206	251.001	93.4592	265.553	149.683	61.7551	116.666	230.981	115.156	108.068	89.3848	221.051	217.206	252.001	94.4592	266.553	150.683	62.7551	0.0526075	0.07654	FALSE	0.939645	21344	0.0980702	FALSE	0.917477	0.933409
BRADI_3g36760v3	A0A2K2D1K9;	PNT68169;	Chlorophyll a-b binding protein, chloroplastic	photosynthesis, light harvesting [GO:0009765]; protein-chromophore linkage [GO:0018298];GO:0009522; GO:0009523; GO:0009535; GO:0009765; GO:0016021; GO:0016168; GO:0018298;chloroplast thylakoid membrane [GO:0009535]; integral component of membrane [GO:0016021]; photosystem I [GO:0009522]; photosystem II [GO:0009523]; chlorophyll binding [GO:0016168]; photosynthesis, light harvesting [GO:0009765]; …	14.829	27.1407	8.87881	17.269	17.3748	158.771	16.4367	33.0265	9.55058	25.7627	17.463	8.90163	15.829	28.1407	9.87881	18.269	18.3748	159.771	17.4367	34.0265	10.5506	26.7627	18.463	9.90163	0.0338605	0.18786	FALSE	0.955981	21460	0.0986032	FALSE	0.544275	0.638508
BRADI_3g06050v3	I1HXZ1;	KQJ93666;	Chorismate mutase (EC 5.4.99.5)	aromatic amino acid family biosynthetic process [GO:0009073]; chorismate metabolic process [GO:0046417];GO:0004106; GO:0009073; GO:0046417;chorismate mutase activity [GO:0004106]; aromatic amino acid family biosynthetic process [GO:0009073]; chorismate metabolic process [GO:0046417]	248.386	322.831	462.967	542.245	389.8	371.162	1312.41	972.865	673.316	2152.17	1589.97	938.566	249.386	323.831	463.967	543.245	390.8	372.162	1313.41	973.865	674.316	2153.17	1590.97	939.566	2.17498	2.7158	FALSE	0.0698027	8328	0.038265	TRUE	0.00174935	0.0217187
BRADI_2g50800v3	I1HRX2;	KQK09890;	Chorismate mutase (EC 5.4.99.5)	aromatic amino acid family biosynthetic process [GO:0009073]; chorismate metabolic process [GO:0046417];GO:0004106; GO:0009073; GO:0046417;chorismate mutase activity [GO:0004106]; aromatic amino acid family biosynthetic process [GO:0009073]; chorismate metabolic process [GO:0046417]	2181.35	1855.56	2637.01	2051.55	2180.91	1929.63	2589.42	2274.11	2057.47	3143.04	2386.61	3081.08	2182.35	1856.56	2638.01	2052.55	2181.91	1930.63	2590.42	2275.11	2058.47	3144.04	2387.61	3082.08	0.367455	0.49303	FALSE	0.123956	10894	0.0500551	FALSE	0.0760276	0.175692
BRADI_1g67790v3	I1H7C4;	KQK22520;	Chorismate synthase (EC 4.2.3.5)	aromatic amino acid family biosynthetic process [GO:0009073]; chorismate biosynthetic process [GO:0009423];GO:0004107; GO:0005730; GO:0005829; GO:0009073; GO:0009423; GO:0009570; GO:0010181;chloroplast stroma [GO:0009570]; cytosol [GO:0005829]; nucleolus [GO:0005730]; chorismate synthase activity [GO:0004107]; FMN binding [GO:0010181]; aromatic amino acid family biosynthetic process [GO:0009073];…	2816.77	2578.36	2931.28	2956.45	2790.54	2972.78	3033.21	3373.42	2747.84	3632.53	3012.79	3737.02	2817.77	2579.36	2932.28	2957.45	2791.54	2973.78	3034.21	3374.42	2748.84	3633.53	3013.79	3738.02	0.318261	0.39148	FALSE	0.0758193	8718	0.040057	FALSE	0.0684461	0.164713
BRADI_2g35740v3	A0A2K2DC14;	PNT71811;	Uncharacterized protein	ATP-dependent chromatin remodeling [GO:0043044];GO:0003677; GO:0004386; GO:0005524; GO:0016589; GO:0016887; GO:0031491; GO:0043044;NURF complex [GO:0016589]; ATP binding [GO:0005524]; ATPase activity [GO:0016887]; DNA binding [GO:0003677]; helicase activity [GO:0004386]; nucleosome binding [GO:0031491]; ATP-dependent chromatin remodeling [GO:0043044]	3024.38	2896.91	2798.09	3315.64	2883.46	3310.52	3604.7	4404.79	3116.22	3933.76	3564.12	3974.02	3025.38	2897.91	2799.09	3316.64	2884.46	3311.52	3605.7	4405.79	3117.22	3934.76	3565.12	3975.02	0.395687	0.54454	TRUE	0.00856173	2166	0.00995221	FALSE	0.0355991	0.111456
BRADI_2g12950v3	I1HFB0;	KQK04319;	Uncharacterized protein	ATP-dependent chromatin remodeling [GO:0043044];GO:0003677; GO:0004386; GO:0005524; GO:0016589; GO:0016887; GO:0031491; GO:0043044;NURF complex [GO:0016589]; ATP binding [GO:0005524]; ATPase activity [GO:0016887]; DNA binding [GO:0003677]; helicase activity [GO:0004386]; nucleosome binding [GO:0031491]; ATP-dependent chromatin remodeling [GO:0043044]	2199.89	2104.12	2327.52	2118.9	1945.98	2160.82	2230.34	2243.91	2275.77	2548.52	2604.48	2879.12	2200.89	2105.12	2328.52	2119.9	1946.98	2161.82	2231.34	2244.91	2276.77	2549.52	2605.48	2880.12	0.276328	0.36452	FALSE	0.0247407	4478	0.0205753	TRUE	0.0014353	0.0195115
BRADI_4g29770v3	I1IPY7;	KQJ90153;	Cinnamyl alcohol dehydrogenase 3 (EC 1.1.1.195)	lignin biosynthetic process [GO:0009809];GO:0008270; GO:0009809; GO:0045551; GO:0052747;cinnamyl-alcohol dehydrogenase activity [GO:0045551]; sinapyl alcohol dehydrogenase activity [GO:0052747]; zinc ion binding [GO:0008270]; lignin biosynthetic process [GO:0009809]	6868.81	6013.8	7559.68	6037.23	6739.15	3886.41	8724.12	4847.34	5142.3	12487	9074.95	5845.59	6869.81	6014.8	7560.68	6038.23	6740.15	3887.41	8725.12	4848.34	5143.3	12488	9075.95	5846.59	0.42296	0.48824	FALSE	0.349349	15754	0.0723856	FALSE	0.298065	0.4274
BRADI_3g06480v3	I1HY48;	KQJ93749;	Cinnamyl alcohol dehydrogenase 5 (EC 1.1.1.195)	lignin biosynthetic process [GO:0009809];GO:0008270; GO:0009809; GO:0045551; GO:0052747;cinnamyl-alcohol dehydrogenase activity [GO:0045551]; sinapyl alcohol dehydrogenase activity [GO:0052747]; zinc ion binding [GO:0008270]; lignin biosynthetic process [GO:0009809]	5574.97	4326.79	5743.32	5235.95	2487.62	1672.67	7292.86	5417.28	6106.23	7019.33	1978.31	9570.92	5575.97	4327.79	5744.32	5236.95	2488.62	1673.67	7293.86	5418.28	6107.23	7020.33	1979.31	9571.92	0.247109	0.43325	FALSE	0.707364	19538	0.0897721	FALSE	0.324796	0.452137
BRADI_3g06930v3	I1HYA2;	KQJ93829;	Citrate synthase	carbohydrate metabolic process [GO:0005975]; tricarboxylic acid cycle [GO:0006099];GO:0004108; GO:0005759; GO:0005975; GO:0006099;mitochondrial matrix [GO:0005759]; citrate (Si)-synthase activity [GO:0004108]; carbohydrate metabolic process [GO:0005975]; tricarboxylic acid cycle [GO:0006099]	4071.31	4655.34	5209.33	3553.95	3299.7	3431.68	4135.74	3030.89	3433.43	4894.9	3728.77	4182.1	4072.31	4656.34	5210.33	3554.95	3300.7	3432.68	4136.74	3031.89	3434.43	4895.9	3729.77	4183.1	-0.121993	0.13253	FALSE	0.469852	17285	0.0794201	FALSE	0.0443145	0.126877
BRADI_3g08910v3	I1HZ21;	KQJ94157;	Citrate synthase (EC 2.3.3.16)	carbohydrate metabolic process [GO:0005975]; tricarboxylic acid cycle [GO:0006099];GO:0004108; GO:0005759; GO:0005975; GO:0006099;mitochondrial matrix [GO:0005759]; citrate (Si)-synthase activity [GO:0004108]; carbohydrate metabolic process [GO:0005975]; tricarboxylic acid cycle [GO:0006099]	3347.65	2909.76	3414.54	3439.98	3376.75	3006.21	3279.76	3368.7	2944.31	3598.84	3559.13	3780.97	3348.65	2910.76	3415.54	3440.98	3377.75	3007.21	3280.76	3369.7	2945.31	3599.84	3560.13	3781.97	0.177541	0.19768	FALSE	0.10049	9918	0.0455707	FALSE	0.141712	0.261573
BRADI_4g44977v3	A0A2K2CU94;	PNT65600;	Clathrin heavy chain	clathrin coat assembly [GO:0048268]; intracellular protein transport [GO:0006886]; vesicle-mediated transport [GO:0016192];GO:0005198; GO:0006886; GO:0016192; GO:0030130; GO:0030132; GO:0032051; GO:0048268; GO:0071439;clathrin coat of coated pit [GO:0030132]; clathrin coat of trans-Golgi network vesicle [GO:0030130]; clathrin complex [GO:0071439]; clathrin light chain binding [GO:0032051]; struct…	12598.7	11399.1	13045.5	14093.2	11113.8	12994.9	13567.9	11375.3	13012	17502.7	13396.6	14974.2	12599.7	11400.1	13046.5	14094.2	11114.8	12995.9	13568.9	11376.3	13013	17503.7	13397.6	14975.2	0.308427	0.35601	FALSE	0.11864	10680	0.0490719	FALSE	0.13791	0.257065
BRADI_4g26877v3	I1INY7;	KQJ89631;	Clathrin heavy chain	clathrin coat assembly [GO:0048268]; intracellular protein transport [GO:0006886]; receptor-mediated endocytosis [GO:0006898];GO:0005198; GO:0005794; GO:0005829; GO:0005886; GO:0006886; GO:0006898; GO:0009506; GO:0009507; GO:0030130; GO:0030132; GO:0032051; GO:0042802; GO:0048268; GO:0071439;chloroplast [GO:0009507]; clathrin coat of coated pit [GO:0030132]; clathrin coat of trans-Golgi network v…	11920.3	11261.9	12134.8	11910.4	8978.24	11066.6	12373.1	8808.63	11213.1	13430.3	9496.55	11336.2	11921.3	11262.9	12135.8	11911.4	8979.24	11067.6	12374.1	8809.63	11214.1	13431.3	9497.55	11337.2	-0.0437082	0.061798	FALSE	0.789212	20190	0.0927679	FALSE	0.785963	0.82899
BRADI_1g29300v3	I1GV07;	KQK16569;	Clathrin light chain	clathrin coat assembly [GO:0048268]; clathrin-dependent endocytosis [GO:0072583]; intracellular protein transport [GO:0006886];GO:0005198; GO:0005886; GO:0006886; GO:0030125; GO:0030130; GO:0030132; GO:0032050; GO:0048268; GO:0072583;clathrin coat of coated pit [GO:0030132]; clathrin coat of trans-Golgi network vesicle [GO:0030130]; clathrin vesicle coat [GO:0030125]; plasma membrane [GO:0005886]…	7145.37	6842.3	7520.36	6038.96	6399.21	6684.4	6669.52	5700.37	6064.62	6668.56	6190.22	6849.8	7146.37	6843.3	7521.36	6039.96	6400.21	6685.4	6670.52	5701.37	6065.62	6669.56	6191.22	6850.8	-0.126032	0.17055	FALSE	0.0969663	9757	0.0448309	FALSE	0.0579737	0.149442
BRADI_5g26280v3	A0A0Q3IGE6;	KQJ85320;	Clathrin light chain	intracellular protein transport [GO:0006886]; vesicle-mediated transport [GO:0016192];GO:0005198; GO:0006886; GO:0016192; GO:0030130; GO:0030132;clathrin coat of coated pit [GO:0030132]; clathrin coat of trans-Golgi network vesicle [GO:0030130]; structural molecule activity [GO:0005198]; intracellular protein transport [GO:0006886]; vesicle-mediated transport [GO:0016192]	1577.07	1562.73	1640.04	1369.43	1396.03	1562.64	1698.04	1266.33	1555.38	1397.13	1483.52	1599.51	1578.07	1563.73	1641.04	1370.43	1397.03	1563.64	1699.04	1267.33	1556.38	1398.13	1484.52	1600.51	-0.0933506	0.087709	FALSE	0.224524	13619	0.0625758	FALSE	0.610124	0.690882
BRADI_2g00840v3	A0A0Q3QLI8;	KQK02330;	Cleavage and polyadenylation specificity factor subunit 2 (Cleavage and polyadenylation specificity factor 100 kDa subunit)	mRNA cleavage [GO:0006379]; mRNA polyadenylation [GO:0006378];GO:0003723; GO:0005847; GO:0006378; GO:0006379;mRNA cleavage and polyadenylation specificity factor complex [GO:0005847]; RNA binding [GO:0003723]; mRNA cleavage [GO:0006379]; mRNA polyadenylation [GO:0006378]	599.834	727.084	849.829	614.775	599.053	633.692	639.769	703.936	651.486	655.957	675.236	635.354	600.834	728.084	850.829	615.775	600.053	634.692	640.769	704.936	652.486	656.957	676.236	636.354	-0.146297	0.10497	FALSE	0.434644	16873	0.0775271	FALSE	0.315479	0.443374
BRADI_4g38660v3	A0A0Q3EVU0;	KQJ91615;	Cleavage and polyadenylation specificity factor subunit 2 (Cleavage and polyadenylation specificity factor 100 kDa subunit)	mRNA cleavage [GO:0006379]; mRNA polyadenylation [GO:0006378];GO:0003723; GO:0005847; GO:0006378; GO:0006379;mRNA cleavage and polyadenylation specificity factor complex [GO:0005847]; RNA binding [GO:0003723]; mRNA cleavage [GO:0006379]; mRNA polyadenylation [GO:0006378]	1015.79	1264.18	1306.45	1286.54	1022.85	1159.45	1304.82	1107.8	1162.44	1389.2	938.845	1473.22	1016.79	1265.18	1307.45	1287.54	1023.85	1160.45	1305.82	1108.8	1163.44	1390.2	939.845	1474.22	0.083865	0.091965	FALSE	0.729336	19732	0.0906635	FALSE	0.94505	0.955987
BRADI_3g53420v3	I1ID84;	KQK01033;	Clustered mitochondria protein homolog	intracellular distribution of mitochondria [GO:0048312]; positive regulation of mitochondrial fusion [GO:0010636];GO:0003723; GO:0005829; GO:0005886; GO:0009507; GO:0010636; GO:0048312;chloroplast [GO:0009507]; cytosol [GO:0005829]; plasma membrane [GO:0005886]; RNA binding [GO:0003723]; intracellular distribution of mitochondria [GO:0048312]; positive regulation of mitochondrial fusion [GO:00106…	3782.14	3703.99	4157.82	4500.29	3949.37	4023.59	4680.68	4092.45	4153.14	5384.39	4593.6	4898.68	3783.14	3704.99	4158.82	4501.29	3950.37	4024.59	4681.68	4093.45	4154.14	5385.39	4594.6	4899.68	0.353391	0.43332	FALSE	0.0234156	4303	0.0197712	FALSE	0.0178244	0.0731807
BRADI_2g55640v3	I1HTL7;	KQK10705;KQK10706;	Coatomer subunit alpha	ER to Golgi vesicle-mediated transport [GO:0006888]; intracellular protein transport [GO:0006886]; intra-Golgi vesicle-mediated transport [GO:0006891]; retrograde vesicle-mediated transport, Golgi to ER [GO:0006890];GO:0000139; GO:0005198; GO:0006886; GO:0006888; GO:0006890; GO:0006891; GO:0030126;COPI vesicle coat [GO:0030126]; Golgi membrane [GO:0000139]; structural molecule activity [GO:000519…	2890.92	2515.51	3259.79	2794.12	2280.63	2583.51	2723.44	2066.51	2796.27	2905.23	2345.86	2382.86	2891.92	2516.51	3260.79	2795.12	2281.63	2584.51	2724.44	2067.51	2797.27	2906.23	2346.86	2383.86	-0.182905	0.21952	FALSE	0.28931	14871	0.0683284	FALSE	0.570733	0.659767
BRADI_1g51210v3	A0A0Q3L9U0;	KQK19913;	Coatomer subunit beta'	intracellular protein transport [GO:0006886]; vesicle-mediated transport [GO:0016192];GO:0000139; GO:0005198; GO:0006886; GO:0016192; GO:0030117; GO:0030663;COPI-coated vesicle membrane [GO:0030663]; Golgi membrane [GO:0000139]; membrane coat [GO:0030117]; structural molecule activity [GO:0005198]; intracellular protein transport [GO:0006886]; vesicle-mediated transport [GO:0016192]	6024.29	5988.09	5419.88	5992.33	5175.42	5703.92	5783.21	4895.47	5520.91	5885.78	5080.9	5997.47	6025.29	5989.09	5420.88	5993.33	5176.42	5704.92	5784.21	4896.47	5521.91	5886.78	5081.9	5998.47	-0.0392635	0.07219	FALSE	0.68076	19325	0.0887934	FALSE	0.71897	0.776328
BRADI_3g07926v3	A0A0Q3J7A3;	KQJ93992;	Coatomer subunit beta'	intracellular protein transport [GO:0006886]; vesicle-mediated transport [GO:0016192];GO:0000139; GO:0005198; GO:0006886; GO:0016192; GO:0030117; GO:0030663;COPI-coated vesicle membrane [GO:0030663]; Golgi membrane [GO:0000139]; membrane coat [GO:0030117]; structural molecule activity [GO:0005198]; intracellular protein transport [GO:0006886]; vesicle-mediated transport [GO:0016192]	4880.97	4841.04	5218.21	4660.89	3886.67	4775.67	4797	4678.44	4429.42	5485.46	4287.59	4816.89	4881.97	4842.04	5219.21	4661.89	3887.67	4776.67	4798	4679.44	4430.42	5486.46	4288.59	4817.89	-0.03422	0.021638	FALSE	0.775111	20090	0.0923084	FALSE	0.431057	0.54531
BRADI_2g10910v3	A0A0Q3JZP2;	KQK03969;	Coatomer subunit beta (Beta-coat protein)	intracellular protein transport [GO:0006886]; vesicle-mediated transport [GO:0016192];GO:0000139; GO:0005198; GO:0006886; GO:0016192; GO:0030126;COPI vesicle coat [GO:0030126]; Golgi membrane [GO:0000139]; structural molecule activity [GO:0005198]; intracellular protein transport [GO:0006886]; vesicle-mediated transport [GO:0016192]	6104.37	5705.25	6281.13	5584.78	4617.16	5286.8	5167.46	4287.78	5394.71	5699.49	4539.55	4977.12	6105.37	5706.25	6282.13	5585.78	4618.16	5287.8	5168.46	4288.78	5395.71	5700.49	4540.55	4978.12	-0.249602	0.3247	FALSE	0.0867143	9313	0.0427908	FALSE	0.134802	0.253428
BRADI_2g10950v3	I1HEM4;	KQK03974;	Coatomer subunit beta (Beta-coat protein)	ER to Golgi vesicle-mediated transport [GO:0006888]; intracellular protein transport [GO:0006886]; intra-Golgi vesicle-mediated transport [GO:0006891];GO:0000139; GO:0005198; GO:0006886; GO:0006888; GO:0006891; GO:0030126;COPI vesicle coat [GO:0030126]; Golgi membrane [GO:0000139]; structural molecule activity [GO:0005198]; ER to Golgi vesicle-mediated transport [GO:0006888]; intra-Golgi vesicle-…	7484.21	6673.75	8320.72	6949.03	5601.48	6676.05	6746.65	4920.94	6817.75	7088.69	6063.82	6321.83	7485.21	6674.75	8321.72	6950.03	5602.48	6677.05	6747.65	4921.94	6818.75	7089.69	6064.82	6322.83	-0.206953	0.26732	FALSE	0.163666	12192	0.0560191	FALSE	0.315956	0.443718
BRADI_2g54160v3	I1HT36;	KQK10441;KQK10442;	Coatomer subunit delta	ER to Golgi vesicle-mediated transport [GO:0006888]; Golgi localization [GO:0051645]; protein transport [GO:0015031]; retrograde vesicle-mediated transport, Golgi to ER [GO:0006890];GO:0000139; GO:0005829; GO:0006888; GO:0006890; GO:0015031; GO:0030126; GO:0030137; GO:0051645;COPI vesicle coat [GO:0030126]; COPI-coated vesicle [GO:0030137]; cytosol [GO:0005829]; Golgi membrane [GO:0000139]; ER to…	1483.64	1362.75	1570.28	1512.76	1535.78	1648.99	1612.07	1829.67	1556.06	2033.27	1737.99	1976.72	1484.64	1363.75	1571.28	1513.76	1536.78	1649.99	1613.07	1830.67	1557.06	2034.27	1738.99	1977.72	0.379866	0.46642	FALSE	0.0198932	3877	0.0178138	FALSE	0.0123002	0.0596086
BRADI_3g34620v3	I1I6K9;	KQJ98012;	Coatomer subunit delta	ER to Golgi vesicle-mediated transport [GO:0006888]; Golgi localization [GO:0051645]; protein transport [GO:0015031]; retrograde vesicle-mediated transport, Golgi to ER [GO:0006890];GO:0000139; GO:0005829; GO:0006888; GO:0006890; GO:0015031; GO:0030126; GO:0030137; GO:0051645;COPI vesicle coat [GO:0030126]; COPI-coated vesicle [GO:0030137]; cytosol [GO:0005829]; Golgi membrane [GO:0000139]; ER to…	7094.21	7106.57	8078.45	6859.23	5847.75	6746.38	6184.01	7064.83	6686.77	7314.61	5835.97	6482.06	7095.21	7107.57	8079.45	6860.23	5848.75	6747.38	6185.01	7065.83	6687.77	7315.61	5836.97	6483.06	-0.182419	0.20495	FALSE	0.181403	12621	0.0579903	FALSE	0.266483	0.396239
BRADI_5g21540v3	I1J1Q5;	KQJ84546;	Coatomer subunit epsilon	ER to Golgi vesicle-mediated transport [GO:0006888]; intra-Golgi vesicle-mediated transport [GO:0006891]; protein transport [GO:0015031]; retrograde vesicle-mediated transport, Golgi to ER [GO:0006890];GO:0000139; GO:0005198; GO:0006888; GO:0006890; GO:0006891; GO:0015031; GO:0030126;COPI vesicle coat [GO:0030126]; Golgi membrane [GO:0000139]; structural molecule activity [GO:0005198]; ER to Golg…	4553.25	5178.15	4850.37	4507.2	4029.44	4328.6	3944.82	4065.09	4086.28	4266.69	3769.52	4130.91	4554.25	5179.15	4851.37	4508.2	4030.44	4329.6	3945.82	4066.09	4087.28	4267.69	3770.52	4131.91	-0.26112	0.3407	FALSE	0.0277384	4850	0.0222845	FALSE	0.0100769	0.0532962
BRADI_5g23800v3	I1J2I3;	KQJ84927;	Coatomer subunit epsilon	ER to Golgi vesicle-mediated transport [GO:0006888]; intra-Golgi vesicle-mediated transport [GO:0006891]; protein transport [GO:0015031]; retrograde vesicle-mediated transport, Golgi to ER [GO:0006890];GO:0000139; GO:0005198; GO:0006888; GO:0006890; GO:0006891; GO:0015031; GO:0030126;COPI vesicle coat [GO:0030126]; Golgi membrane [GO:0000139]; structural molecule activity [GO:0005198]; ER to Golg…	26.6923	35.7114	29.1732	36.2648	37.0159	31.3364	18.9655	6.60529	30.0161	35.6714	19.1262	40.0573	27.6923	36.7114	30.1732	37.2648	38.0159	32.3364	19.9655	7.60529	31.0161	36.6714	20.1262	41.0573	0.0491556	0.14483	FALSE	0.885589	20919	0.0961174	FALSE	0.192178	0.319915
BRADI_1g69000v3	I1H7R4;	KQK22718;	Coatomer subunit gamma	ER to Golgi vesicle-mediated transport [GO:0006888]; intracellular protein transport [GO:0006886]; intra-Golgi vesicle-mediated transport [GO:0006891]; organelle transport along microtubule [GO:0072384]; protein secretion [GO:0009306];GO:0000139; GO:0005198; GO:0005783; GO:0005793; GO:0005794; GO:0006886; GO:0006888; GO:0006891; GO:0009306; GO:0016020; GO:0030126; GO:0072384;COPI vesicle coat [GO…	3329.12	3144.03	3086.02	3645.48	3108.58	3699.09	3685.62	3339.45	3573.96	4417.3	3394.48	4197.68	3330.12	3145.03	3087.02	3646.48	3109.58	3700.09	3686.62	3340.45	3574.96	4418.3	3395.48	4198.68	0.329121	0.38415	FALSE	0.112567	10448	0.0480059	FALSE	0.0920136	0.198119
BRADI_1g54510v3	I1H2T1;	KQK20443;	Coatomer subunit gamma	ER to Golgi vesicle-mediated transport [GO:0006888]; intracellular protein transport [GO:0006886]; intra-Golgi vesicle-mediated transport [GO:0006891]; organelle transport along microtubule [GO:0072384]; protein secretion [GO:0009306];GO:0000139; GO:0005198; GO:0005783; GO:0005793; GO:0005794; GO:0006886; GO:0006888; GO:0006891; GO:0009306; GO:0016020; GO:0030126; GO:0072384;COPI vesicle coat [GO…	6963.71	7232.27	8223.05	6361.89	5507.81	6125.22	6272.51	5715.47	6239.94	7433.52	5620.6	6126.55	6964.71	7233.27	8224.05	6362.89	5508.81	6126.22	6273.51	5716.47	6240.94	7434.52	5621.6	6127.55	-0.225039	0.26525	FALSE	0.186082	12753	0.0585968	FALSE	0.076721	0.176594
BRADI_1g59880v3	I1H4K2;	KQK21273;	COBRA-like protein	cellulose microfibril organization [GO:0010215]; plant-type cell wall biogenesis [GO:0009832]; plant-type cell wall cellulose biosynthetic process [GO:0052324]; plant-type cell wall organization [GO:0009664];GO:0009664; GO:0009832; GO:0010215; GO:0046658; GO:0052324;anchored component of plasma membrane [GO:0046658]; cellulose microfibril organization [GO:0010215]; plant-type cell wall biogenesis…	2153.18	1424.17	1286.16	3241.38	3093.47	3710.93	2695.63	2278.83	2801.73	4807.71	4067.22	5385.49	2154.18	1425.17	1287.16	3242.38	3094.47	3711.93	2696.63	2279.83	2802.73	4808.71	4068.22	5386.49	1.55136	1.6873	TRUE	0.00373222	1153	0.00529774	TRUE	0.000315926	0.00932946
BRADI_1g59890v3	I1H4K6;	PNT77242;	COBRA-like protein	cellulose microfibril organization [GO:0010215]; plant-type cell wall biogenesis [GO:0009832]; plant-type cell wall cellulose biosynthetic process [GO:0052324]; plant-type cell wall organization [GO:0009664];GO:0009664; GO:0009832; GO:0010215; GO:0016021; GO:0046658; GO:0052324;anchored component of plasma membrane [GO:0046658]; integral component of membrane [GO:0016021]; cellulose microfibril o…	106.769	142.846	135.719	89.7986	92.9174	109.329	74.5975	53.786	107.103	95.1236	77.3362	68.4313	107.769	143.846	136.719	90.7986	93.9174	110.329	75.5975	54.786	108.103	96.1236	78.3362	69.4313	-0.671059	0.59395	FALSE	0.028026	4880	0.0224223	FALSE	0.0604537	0.153308
BRADI_1g08310v3	I1GN69;	KQK13144;PNT74123;	COBRA-like protein	cellulose microfibril organization [GO:0010215]; plant-type cell wall biogenesis [GO:0009832]; plant-type cell wall cellulose biosynthetic process [GO:0052324]; plant-type cell wall organization [GO:0009664];GO:0009664; GO:0009832; GO:0010215; GO:0046658; GO:0052324;anchored component of plasma membrane [GO:0046658]; cellulose microfibril organization [GO:0010215]; plant-type cell wall biogenesis…	8443.65	7629.38	8649.23	6757.35	6182.41	6294.44	6385.04	5187.99	6067.34	7235.34	5357.82	5661.44	8444.65	7630.38	8650.23	6758.35	6183.41	6295.44	6386.04	5188.99	6068.34	7236.34	5358.82	5662.44	-0.437489	0.57969	FALSE	0.0456073	6573	0.0302012	FALSE	0.0151934	0.0669633
BRADI_1g08130v3	I1GN46;	KQK13111;	COBRA-like protein	cellulose microfibril organization [GO:0010215]; plant-type cell wall biogenesis [GO:0009832]; plant-type cell wall cellulose biosynthetic process [GO:0052324]; plant-type cell wall organization [GO:0009664];GO:0009664; GO:0009832; GO:0010215; GO:0046658; GO:0052324;anchored component of plasma membrane [GO:0046658]; cellulose microfibril organization [GO:0010215]; plant-type cell wall biogenesis…	540.518	541.385	702.695	502.527	359.583	373.251	470.344	273.648	362.922	588.578	428.26	368.305	541.518	542.385	703.695	503.527	360.583	374.251	471.344	274.648	363.922	589.578	429.26	369.305	-0.364867	0.45722	FALSE	0.195113	12993	0.0596995	FALSE	0.105756	0.215978
BRADI_1g22030v3	I1GSJ8;	KQK15343;	COBRA-like protein	cellulose microfibril organization [GO:0010215]; plant-type cell wall biogenesis [GO:0009832]; plant-type cell wall cellulose biosynthetic process [GO:0052324]; plant-type cell wall organization [GO:0009664];GO:0009664; GO:0009832; GO:0010215; GO:0016021; GO:0046658; GO:0052324;anchored component of plasma membrane [GO:0046658]; integral component of membrane [GO:0016021]; cellulose microfibril o…	528.655	391.397	400.815	426.543	652.688	427.568	513.332	414.246	533.468	537.052	607.048	1102.13	529.655	392.397	401.815	427.543	653.688	428.568	514.332	415.246	534.468	538.052	608.048	1103.13	0.764675	0.74119	FALSE	0.220546	13536	0.0621944	FALSE	0.171645	0.296436
BRADI_1g22037v3	I1GSJ9;	KQK15342;PNT74793;	COBRA-like protein	cellulose microfibril organization [GO:0010215]; plant-type cell wall biogenesis [GO:0009832]; plant-type cell wall cellulose biosynthetic process [GO:0052324]; plant-type cell wall organization [GO:0009664];GO:0009664; GO:0009832; GO:0010215; GO:0046658; GO:0052324;anchored component of plasma membrane [GO:0046658]; cellulose microfibril organization [GO:0010215]; plant-type cell wall biogenesis…	1092.9	1098.48	712.842	1511.03	1176.2	1622.53	1789.08	2367.53	1777.09	1078.07	1377.91	1089.34	1093.9	1099.48	713.842	1512.03	1177.2	1623.53	1790.08	2368.53	1778.09	1079.07	1378.91	1090.34	0.287494	0.51567	FALSE	0.259368	14318	0.0657875	TRUE	0.00760206	0.0455577
BRADI_1g19000v3	A0A0Q3RPD4;	KQK14850;	Condensin complex subunit 1	cell division [GO:0051301]; mitotic chromosome condensation [GO:0007076];GO:0005634; GO:0007076; GO:0051301;nucleus [GO:0005634]; cell division [GO:0051301]; mitotic chromosome condensation [GO:0007076]	531.621	582.81	578.391	547.426	525.021	488.848	579.079	398.205	472.753	673.792	546.343	688.764	532.621	583.81	579.391	548.426	526.021	489.848	580.079	399.205	473.753	674.792	547.343	689.764	0.173021	0.13666	FALSE	0.247499	14098	0.0647767	FALSE	0.0947268	0.201884
BRADI_2g40420v3	A0A2K2DCZ0;	PNT72148;	Condensin complex subunit 2	cell division [GO:0051301]; mitotic chromosome condensation [GO:0007076];GO:0000796; GO:0005737; GO:0007076; GO:0051301;condensin complex [GO:0000796]; cytoplasm [GO:0005737]; cell division [GO:0051301]; mitotic chromosome condensation [GO:0007076]	584.264	638.52	509.898	606.141	565.059	613.497	665.056	751.116	547.794	602.45	645.3	565.81	585.264	639.52	510.898	607.141	566.059	614.497	666.056	752.116	548.794	603.45	646.3	566.81	0.0657066	0.11954	FALSE	0.577694	18398	0.0845341	FALSE	0.57459	0.662676
BRADI_4g05710v3	I1IHU5;	KQJ86468;	Conserved oligomeric Golgi complex subunit 8 (COG complex subunit 8) (Component of oligomeric Golgi complex 8)	Golgi organization [GO:0007030]; intra-Golgi vesicle-mediated transport [GO:0006891]; pollen tube growth [GO:0009860]; protein transport [GO:0015031];GO:0000139; GO:0006891; GO:0007030; GO:0009506; GO:0009860; GO:0015031; GO:0017119;Golgi membrane [GO:0000139]; Golgi transport complex [GO:0017119]; plasmodesma [GO:0009506]; Golgi organization [GO:0007030]; intra-Golgi vesicle-mediated transport […	1623.78	1417.03	1688.24	1730.35	1486.68	1640.64	1694.25	1640	1761.4	1696.37	1491.01	1595.06	1624.78	1418.03	1689.24	1731.35	1487.68	1641.64	1695.25	1641	1762.4	1697.37	1492.01	1596.06	0.0161866	0.047722	FALSE	0.869514	20796	0.0955523	FALSE	0.583712	0.669861
BRADI_1g67630v3	I1H7A6;	KQK22499;	COX assembly mitochondrial protein	0;GO:0005739;mitochondrion [GO:0005739]	710.31	814.22	1156.78	626.863	559.771	692.186	641.033	541.634	708.789	634.158	591.248	581.944	711.31	815.22	1157.78	627.863	560.771	693.186	642.033	542.634	709.789	635.158	592.248	582.944	-0.568285	0.58445	FALSE	0.161643	12134	0.0557526	FALSE	0.0561077	0.146421
BRADI_5g11251v3	A0A0Q3KRX8;	KQJ82829;	COX assembly mitochondrial protein	0;GO:0005739;mitochondrion [GO:0005739]	126.788	161.416	139.524	139.879	142.02	138.577	151.724	38.6881	150.763	146.649	138.873	117.39	127.788	162.416	140.524	140.879	143.02	139.577	152.724	39.6881	151.763	147.649	139.873	118.39	-0.0856109	0.1907	FALSE	0.570308	18316	0.0841573	FALSE	0.614594	0.694137
BRADI_3g16307v3	I1I1D2;	KQJ95295;	CslF6	cellulose biosynthetic process [GO:0030244]; cell wall organization [GO:0071555]; plant-type primary cell wall biogenesis [GO:0009833];GO:0005794; GO:0005802; GO:0005886; GO:0009833; GO:0016021; GO:0016760; GO:0030244; GO:0051753; GO:0071555;Golgi apparatus [GO:0005794]; integral component of membrane [GO:0016021]; plasma membrane [GO:0005886]; trans-Golgi network [GO:0005802]; cellulose synthase…	10851.1	8466.46	9780.65	7852.2	6899.3	5205.33	11476.6	3927.32	7377.14	13186.5	7176.47	9444.63	10852.1	8467.46	9781.65	7853.2	6900.3	5206.33	11477.6	3928.32	7378.14	13187.5	7177.47	9445.63	0.0347449	0.028997	FALSE	0.909122	21101	0.0969537	FALSE	0.379613	0.501238
BRADI_1g57050v3	I1H3L8;	KQK20841;	CST complex subunit TEN1-like protein	negative regulation of telomere maintenance via telomerase [GO:0032211]; response to heat [GO:0009408]; shoot system development [GO:0048367]; stem cell population maintenance [GO:0019827]; telomere maintenance [GO:0000723];GO:0000723; GO:0003697; GO:0009408; GO:0010521; GO:0019827; GO:0032211; GO:0042162; GO:0044183; GO:0048367; GO:1990879;CST complex [GO:1990879]; protein binding involved in pr…	385.555	435.679	272.706	388.552	357.316	346.79	308.505	547.296	418.179	245.736	339.281	259.816	386.555	436.679	273.706	389.552	358.316	347.79	309.505	548.296	419.179	246.736	340.281	260.816	-0.371632	0.29118	FALSE	0.22901	13709	0.0629893	FALSE	0.213725	0.343665
BRADI_2g43640v3	A0A0Q3MWQ5;	KQK08734;	CTP synthase (EC 6.3.4.2) (UTP--ammonia ligase)	'de novo' CTP biosynthetic process [GO:0044210]; glutamine metabolic process [GO:0006541];GO:0003883; GO:0005524; GO:0006541; GO:0044210;ATP binding [GO:0005524]; CTP synthase activity [GO:0003883]; 'de novo' CTP biosynthetic process [GO:0044210]; glutamine metabolic process [GO:0006541]	1038.03	1035.63	1027.41	979.15	880.071	1248.58	811.722	915.305	1064.21	733.245	539.69	505.168	1039.03	1036.63	1028.41	980.15	881.071	1249.58	812.722	916.305	1065.21	734.245	540.69	506.168	-0.80139	0.94938	FALSE	0.0247402	4477	0.0205707	TRUE	0.00486583	0.0359714
BRADI_4g04870v3	A0A0Q3EF73;	KQJ86350;	CTP synthase (EC 6.3.4.2) (UTP--ammonia ligase)	'de novo' CTP biosynthetic process [GO:0044210]; glutamine metabolic process [GO:0006541];GO:0003883; GO:0005524; GO:0006541; GO:0044210;ATP binding [GO:0005524]; CTP synthase activity [GO:0003883]; 'de novo' CTP biosynthetic process [GO:0044210]; glutamine metabolic process [GO:0006541]	728.847	564.24	877.734	1051.68	797.73	919.201	976.09	900.207	938.685	1143.47	1096.01	1127.73	729.847	565.24	878.734	1052.68	798.73	920.201	977.09	901.207	939.685	1144.47	1097.01	1128.73	0.632602	0.73332	FALSE	0.0449821	6520	0.0299577	FALSE	0.0193861	0.0769504
BRADI_2g15810v3	A0A0Q3G2H9;	KQK04765;PNT70676;	CTP synthase (EC 6.3.4.2) (UTP--ammonia ligase)	'de novo' CTP biosynthetic process [GO:0044210]; glutamine metabolic process [GO:0006541];GO:0003883; GO:0005524; GO:0006541; GO:0044210;ATP binding [GO:0005524]; CTP synthase activity [GO:0003883]; 'de novo' CTP biosynthetic process [GO:0044210]; glutamine metabolic process [GO:0006541]	1978.19	1722.72	2006.61	2823.48	1803.2	2573.07	3011.72	2818.57	2535	4397.49	3843.53	2519.16	1979.19	1723.72	2007.61	2824.48	1804.2	2574.07	3012.72	2819.57	2536	4398.49	3844.53	2520.16	0.914409	1.1124	FALSE	0.0906219	9488	0.0435949	FALSE	0.0284959	0.096995
BRADI_2g45390v3	I1HPZ4;	KQK09000;	CTP synthase (EC 6.3.4.2) (UTP--ammonia ligase)	'de novo' CTP biosynthetic process [GO:0044210]; glutamine metabolic process [GO:0006541];GO:0003883; GO:0005524; GO:0006541; GO:0044210;ATP binding [GO:0005524]; CTP synthase activity [GO:0003883]; 'de novo' CTP biosynthetic process [GO:0044210]; glutamine metabolic process [GO:0006541]	794.836	1075.63	513.703	834.091	783.377	662.939	914.136	1506.01	718.34	1914.36	1216.59	1062.08	795.836	1076.63	514.703	835.091	784.377	663.939	915.136	1507.01	719.34	1915.36	1217.59	1063.08	0.813726	1.0679	FALSE	0.136153	11304	0.051939	FALSE	0.149803	0.271173
BRADI_2g14730v3	I1HFW7;	KQK04626;	CTP synthase (EC 6.3.4.2) (UTP--ammonia ligase)	'de novo' CTP biosynthetic process [GO:0044210]; glutamine metabolic process [GO:0006541];GO:0003883; GO:0005524; GO:0006541; GO:0044210;ATP binding [GO:0005524]; CTP synthase activity [GO:0003883]; 'de novo' CTP biosynthetic process [GO:0044210]; glutamine metabolic process [GO:0006541]	866.757	818.505	792.751	866.902	826.436	931.04	816.78	886.053	916.855	848.186	997.055	814.499	867.757	819.505	793.751	867.902	827.436	932.04	817.78	887.053	917.855	849.186	998.055	815.499	0.101982	0.10663	FALSE	0.398575	16405	0.0753768	FALSE	0.668777	0.736751
BRADI_3g28470v3	I1I4L3;	KQJ97040;	Cyanate hydratase (Cyanase) (EC 4.2.1.104) (Cyanate hydrolase) (Cyanate lyase)	cyanate catabolic process [GO:0009440]; response to salt stress [GO:0009651];GO:0003677; GO:0005829; GO:0008824; GO:0009440; GO:0009651; GO:0042802;cytosol [GO:0005829]; cyanate hydratase activity [GO:0008824]; DNA binding [GO:0003677]; identical protein binding [GO:0042802]; cyanate catabolic process [GO:0009440]; response to salt stress [GO:0009651]	613.922	644.234	743.284	523.25	666.286	505.561	617.01	456.709	514.367	723.336	913.898	803.372	614.922	645.234	744.284	524.25	667.286	506.561	618.01	457.709	515.367	724.336	914.898	804.372	0.285813	0.27596	FALSE	0.10409	10078	0.0463058	FALSE	0.0153782	0.0673018
BRADI_3g33590v3	A0A0Q3HWL0;	KQJ97834;	Cyclin	regulation of cyclin-dependent protein serine/threonine kinase activity [GO:0000079];GO:0000079; GO:0019901;protein kinase binding [GO:0019901]; regulation of cyclin-dependent protein serine/threonine kinase activity [GO:0000079]	814.114	834.218	892.955	616.502	567.325	592.606	537.355	513.326	688.324	655.957	650.289	568.035	815.114	835.218	893.955	617.502	568.325	593.606	538.355	514.326	689.324	656.957	651.289	569.035	-0.438617	0.49301	TRUE	0.00426626	1288	0.00591803	TRUE	0.00350052	0.0303723
BRADI_5g17790v3	A0A0Q3P569;	KQJ83953;	Cyclin	regulation of cyclin-dependent protein serine/threonine kinase activity [GO:0000079];GO:0000079; GO:0019901;protein kinase binding [GO:0019901]; regulation of cyclin-dependent protein serine/threonine kinase activity [GO:0000079]	242.455	157.13	176.308	139.879	175.259	169.217	98.6205	71.7146	161.678	75.3062	58.21	56.7479	243.455	158.13	177.308	140.879	176.259	170.217	99.6205	72.7146	162.678	76.3062	59.21	57.7479	-1.58272	1.3835	FALSE	0.0326568	5349	0.0245773	TRUE	0.00304429	0.028267
BRADI_3g50350v3	I1IC49;	KQK00569;PNT69162;	Cyclin	regulation of cyclin-dependent protein serine/threonine kinase activity [GO:0000079];GO:0000079; GO:0019901;protein kinase binding [GO:0019901]; regulation of cyclin-dependent protein serine/threonine kinase activity [GO:0000079]	90.4571	117.133	36.7837	65.6221	123.89	87.0456	44.2528	66.0529	70.9471	67.3792	123.904	152.44	91.4571	118.133	37.7837	66.6221	124.89	88.0456	45.2528	67.0529	71.9471	68.3792	124.904	153.44	0.487093	0.25685	FALSE	0.390307	16290	0.0748484	FALSE	0.391396	0.511551
BRADI_1g75877v3	I1H9Z1;	KQK23757;	Cyclin-dependent kinase inhibitor	cell cycle arrest [GO:0007050];GO:0004861; GO:0005634; GO:0007050;nucleus [GO:0005634]; cyclin-dependent protein serine/threonine kinase inhibitor activity [GO:0004861]; cell cycle arrest [GO:0007050]	259.508	264.264	190.26	226.223	292.35	274.368	343.907	229.298	347.232	289.334	269.429	250.915	260.508	265.264	191.26	227.223	293.35	275.368	344.907	230.298	348.232	290.334	270.429	251.915	0.180646	0.24528	FALSE	0.318	15314	0.0703639	FALSE	0.406976	0.524511
BRADI_1g75280v3	I1H9S3;	KQK23666;KQK23667;	Cyclin-dependent kinases regulatory subunit	cell cycle [GO:0007049]; cell division [GO:0051301]; positive regulation of cyclin-dependent protein serine/threonine kinase activity [GO:0045737]; regulation of mitotic cell cycle [GO:0007346];GO:0000307; GO:0007049; GO:0007346; GO:0019005; GO:0019901; GO:0042393; GO:0043130; GO:0045737; GO:0051301; GO:0061575;cyclin-dependent protein kinase holoenzyme complex [GO:0000307]; SCF ubiquitin ligase …	1162.6	1352.75	1340.7	1048.23	1279.69	977.696	1048.16	757.722	1072.39	947.273	1105.16	1098.8	1163.6	1353.75	1341.7	1049.23	1280.69	978.696	1049.16	758.722	1073.39	948.273	1106.16	1099.8	-0.290957	0.40369	FALSE	0.0445205	6480	0.0297739	FALSE	0.121734	0.237181
BRADI_5g26480v3	I1J3G5;	KQJ85347;	Cysteine protease (EC 3.4.22.-)	autophagy [GO:0006914]; protein transport [GO:0015031];GO:0005737; GO:0006914; GO:0008234; GO:0015031;cytoplasm [GO:0005737]; cysteine-type peptidase activity [GO:0008234]; autophagy [GO:0006914]; protein transport [GO:0015031]	1125.52	1301.32	1139.02	1224.37	1116.52	1091.2	1246.66	1395.6	1150.84	1327.77	1248.19	1286.84	1126.52	1302.32	1140.02	1225.37	1117.52	1092.2	1247.66	1396.6	1151.84	1328.77	1249.19	1287.84	0.115299	0.18595	FALSE	0.215024	13420	0.0616615	FALSE	0.233229	0.363792
BRADI_5g06660v3	I1IWU4;	KQJ82147;	Cystatin domain-containing protein	0;GO:0004869;cysteine-type endopeptidase inhibitor activity [GO:0004869]	139.393	131.418	126.84	44.8993	132.955	98.1874	92.2986	19.8159	99.5989	57.4705	47.3996	81.7837	140.393	132.418	127.84	45.8993	133.955	99.1874	93.2986	20.8159	100.599	58.4705	48.3996	82.7837	-1.07898	0.918	TRUE	0.012582	2860	0.013141	FALSE	0.289299	0.418498
BRADI_2g10146v3	A0A0Q3FZP8;	KQK03845;	Cysteine proteinase inhibitor	0;GO:0004869;cysteine-type endopeptidase inhibitor activity [GO:0004869]	1732.03	1662.72	2209.56	2571.35	2437	2111.38	3445.39	2873.3	2608.67	5564.73	5551.57	4323.97	1733.03	1663.72	2210.56	2572.35	2438	2112.38	3446.39	2874.3	2609.67	5565.73	5552.57	4324.97	1.4616	1.8282	TRUE	0.00756456	1973	0.00906543	TRUE	0.000105371	0.00563592
BRADI_2g25507v3	I1HJG9;	KQK06285;	Cysteine proteinase inhibitor	0;GO:0004869;cysteine-type endopeptidase inhibitor activity [GO:0004869]	2728.54	2241.25	2585	2598.98	3289.12	3085.59	2724.71	3056.36	3159.19	3234.2	3367.04	3034.34	2729.54	2242.25	2586	2599.98	3290.12	3086.59	2725.71	3057.36	3160.19	3235.2	3368.04	3035.34	0.350856	0.4116	FALSE	0.0212167	4033	0.0185306	FALSE	0.0574255	0.148645
BRADI_1g70523v3	A0A0Q3NZ41;	KQK22990;	Cystatin domain-containing protein	0;GO:0004869;cysteine-type endopeptidase inhibitor activity [GO:0004869]	60.0576	88.5643	90.0565	67.349	58.9232	73.1183	29.0804	23.5903	32.7448	19.8174	44.0733	35.6065	61.0576	89.5643	91.0565	68.349	59.9232	74.1183	30.0804	24.5903	33.7448	20.8174	45.0733	36.6065	-1.2375	0.99908	FALSE	0.0217624	4102	0.0188476	TRUE	0.00230078	0.024507
BRADI_2g21280v3	A0A0Q3K4C9;	KQK05633;	Cysteine proteinase inhibitor	0;GO:0004869;cysteine-type endopeptidase inhibitor activity [GO:0004869]	2786.37	2564.08	1730.1	4018.49	4260.6	4396.15	6023.43	3708.4	5051.57	5683.64	8333.18	5715.96	2787.37	2565.08	1731.1	4019.49	4261.6	4397.15	6024.43	3709.4	5052.57	5684.64	8334.18	5716.96	1.47827	1.8119	FALSE	0.0290848	4983	0.0228956	TRUE	0.00200007	0.0230559
BRADI_1g73080v3	I1H965;	KQK23390;	Uncharacterized protein	0;GO:0004869;cysteine-type endopeptidase inhibitor activity [GO:0004869]	28.9166	22.8553	20.2944	34.5379	37.7713	37.6037	54.3677	18.8723	34.1092	79.2697	74.8415	50.0717	29.9166	23.8553	21.2944	35.5379	38.7713	38.6037	55.3677	19.8723	35.1092	80.2697	75.8415	51.0717	1.46467	0.79769	FALSE	0.0322287	5306	0.0243797	FALSE	0.0195067	0.0772037
BRADI_3g10280v3	A0A2K2CWD9;	PNT66335;	Uncharacterized protein	0;GO:0004869;cysteine-type endopeptidase inhibitor activity [GO:0004869]	189.812	227.124	209.286	155.421	151.085	158.771	170.689	167.02	171.228	170.43	153.841	174.138	190.812	228.124	210.286	156.421	152.085	159.771	171.689	168.02	172.228	171.43	154.841	175.138	-0.327583	0.25315	FALSE	0.0377457	5866	0.0269528	TRUE	0.00131659	0.0189013
BRADI_2g52670v3	I1HSK6;	KQK10204;KQK10205;	Cysteine proteinase inhibitor	0;GO:0004869;cysteine-type endopeptidase inhibitor activity [GO:0004869]	3391.4	3432.58	3206.52	3571.22	3876.85	4311.89	4076.31	3314.91	4155.86	4133.91	4505.46	3727.56	3392.4	3433.58	3207.52	3572.22	3877.85	4312.89	4077.31	3315.91	4156.86	4134.91	4506.46	3728.56	0.302012	0.33769	FALSE	0.063201	7886	0.0362341	FALSE	0.117661	0.232013
BRADI_1g73090v3	I1H966;	KQK23391;	Cystatin domain-containing protein	0;GO:0004869;cysteine-type endopeptidase inhibitor activity [GO:0004869]	11.8632	0	13.9524	24.1765	24.1736	10.4455	29.0804	20.7595	12.9615	77.288	34.926	10.0143	12.8632	1	14.9524	25.1765	25.1736	11.4455	30.0804	21.7595	13.9615	78.288	35.926	11.0143	2.11964	0.93862	FALSE	0.240148	13941	0.0640553	FALSE	0.232962	0.363441
BRADI_3g26130v3	I1I3W2;	KQJ96632;	Uncharacterized protein	0;GO:0004869;cysteine-type endopeptidase inhibitor activity [GO:0004869]	166.085	232.838	339.932	184.778	180.547	124.649	198.505	51.8987	218.981	170.43	164.651	170.8	167.085	233.838	340.932	185.778	181.547	125.649	199.505	52.8987	219.981	171.43	165.651	171.8	-0.543809	0.50775	FALSE	0.264721	14418	0.066247	FALSE	0.497587	0.601071
BRADI_1g73070v3	I1H964;	KQK23389;	Cystatin domain-containing protein	0;GO:0004869;cysteine-type endopeptidase inhibitor activity [GO:0004869]	40.0384	22.8553	48.1993	51.8069	53.6352	20.1946	39.1953	0	40.2489	65.3975	40.747	41.7264	41.0384	23.8553	49.1993	52.8069	54.6352	21.1946	40.1953	1	41.2489	66.3975	41.747	42.7264	0.403105	0.049107	FALSE	0.32737	15428	0.0708877	FALSE	0.457012	0.567701
BRADI_2g58610v3	I1HUJ0;	KQK11176;	Cystatin domain-containing protein	0;GO:0004869;cysteine-type endopeptidase inhibitor activity [GO:0004869]	20.7606	37.1399	31.7101	32.811	35.505	15.32	12.6436	14.1542	9.55058	41.6166	32.4313	26.7049	21.7606	38.1399	32.7101	33.811	36.505	16.32	13.6436	15.1542	10.5506	42.6166	33.4313	27.7049	0.163902	0.063045	FALSE	0.59784	18575	0.0853474	FALSE	0.0172653	0.0719749
BRADI_1g22700v3	I1GSR9;	KQK15427;	Cystatin domain-containing protein	0;GO:0004869;cysteine-type endopeptidase inhibitor activity [GO:0004869]	25.2093	22.8553	29.1732	29.3572	33.9942	14.6237	21.4942	13.2106	28.6517	15.8539	44.9049	28.3739	26.2093	23.8553	30.1732	30.3572	34.9942	15.6237	22.4942	14.2106	29.6517	16.8539	45.9049	29.3739	0.199431	0.023187	FALSE	0.686931	19380	0.0890461	FALSE	0.81028	0.848078
BRADI_2g53170v3	I1HSR5;	KQK10293;	Cysteine synthase (EC 2.5.1.47)	cysteine biosynthetic process from serine [GO:0006535]; photosynthesis [GO:0015979]; photosynthetic acclimation [GO:0009643]; regulation of hydrogen peroxide metabolic process [GO:0010310]; regulation of superoxide metabolic process [GO:0090322];GO:0004124; GO:0005737; GO:0006535; GO:0009507; GO:0009643; GO:0010310; GO:0015979; GO:0030170; GO:0031977; GO:0090322;chloroplast [GO:0009507]; cytoplas…	98.613	102.849	88.7881	65.6221	73.2763	99.5801	48.0459	17.9287	83.2264	55.4888	74.0099	63.4241	99.613	103.849	89.7881	66.6221	74.2763	100.58	49.0459	18.9287	84.2264	56.4888	75.0099	64.4241	-0.581846	0.58473	TRUE	0.0101847	2462	0.0113123	FALSE	0.15285	0.274837
BRADI_5g00610v3	I1IVG1;	KQJ81417;	Cysteine synthase (EC 2.5.1.47)	cyanide catabolic process [GO:0019500]; cysteine biosynthetic process from serine [GO:0006535]; immune response [GO:0006955]; root hair cell development [GO:0080147];GO:0004124; GO:0005507; GO:0005737; GO:0005739; GO:0006535; GO:0006955; GO:0009507; GO:0019500; GO:0030170; GO:0050017; GO:0080147;chloroplast [GO:0009507]; cytoplasm [GO:0005737]; mitochondrion [GO:0005739]; copper ion binding [GO:0…	1233.03	1229.9	966.522	1098.31	1078.75	1245.1	1570.34	2234.48	1536.28	792.697	603.721	880.149	1234.03	1230.9	967.522	1099.31	1079.75	1246.1	1571.34	2235.48	1537.28	793.697	604.721	881.149	-0.590482	0.42608	FALSE	0.0333065	5403	0.0248254	TRUE	0.00173619	0.0216868
BRADI_2g03800v3	I1HC84;	KQK02802;	Cysteine synthase (EC 2.5.1.47)	cysteine biosynthetic process from serine [GO:0006535];GO:0004124; GO:0005737; GO:0006535; GO:0030170;cytoplasm [GO:0005737]; cysteine synthase activity [GO:0004124]; pyridoxal phosphate binding [GO:0030170]; cysteine biosynthetic process from serine [GO:0006535]	2822.71	3049.75	3229.35	2721.59	2866.09	2889.91	2937.12	2836.5	2685.76	2667.43	2567.89	2815.7	2823.71	3050.75	3230.35	2722.59	2867.09	2890.91	2938.12	2837.5	2686.76	2668.43	2568.89	2816.7	-0.176921	0.20588	FALSE	0.0768403	8770	0.0402959	FALSE	0.0905547	0.196103
BRADI_4g01130v3	I1IG86;	KQJ85705;KQJ85706;	Cysteine synthase (EC 2.5.1.47)	cysteine biosynthetic process from serine [GO:0006535];GO:0004124; GO:0005737; GO:0006535; GO:0030170;cytoplasm [GO:0005737]; cysteine synthase activity [GO:0004124]; pyridoxal phosphate binding [GO:0030170]; cysteine biosynthetic process from serine [GO:0006535]	13832.5	15011.6	20267.8	13614.9	14622	14050.5	12534.9	15491.3	13604.1	11472.3	10004.6	9796.24	13833.5	15012.6	20268.8	13615.9	14623	14051.5	12535.9	15492.3	13605.1	11473.3	10005.6	9797.24	-0.651097	0.7641	FALSE	0.0864206	9292	0.0426944	FALSE	0.0137645	0.0633743
BRADI_3g40820v3	I1I8S1;	KQJ99062;	Cytochrome b561 and DOMON domain-containing protein	oxidation-reduction process [GO:0055114];GO:0016021; GO:0055114;integral component of membrane [GO:0016021]; oxidation-reduction process [GO:0055114]	1167.79	914.212	1069.26	1545.57	1729.17	1725.59	2680.45	1504.12	1752.53	3705.86	4339.14	3258	1168.79	915.212	1070.26	1546.57	1730.17	1726.59	2681.45	1505.12	1753.53	3706.86	4340.14	3259	1.84171	2.1903	TRUE	0.00995641	2426	0.0111468	TRUE	0.000184625	0.00708213
BRADI_1g71540v3	I1H8N1;	KQK23153;	Cytochrome b561 and DOMON domain-containing protein	oxidation-reduction process [GO:0055114];GO:0016021; GO:0055114;integral component of membrane [GO:0016021]; oxidation-reduction process [GO:0055114]	4004.58	2191.25	6347.08	7601.8	6450.58	3451.18	16840.1	8293.42	7864.22	26692.1	25446.1	17911.7	4005.58	2192.25	6348.08	7602.8	6451.58	3452.18	16841.1	8294.42	7865.22	26693.1	25447.1	17912.7	2.48123	3.4145	TRUE	0.0100829	2448	0.0112479	TRUE	0.00347017	0.0302584
BRADI_4g34300v3	A0A0Q3IXS4;	KQJ90880;	Cytochrome b561 and DOMON domain-containing protein	oxidation-reduction process [GO:0055114];GO:0016021; GO:0055114;integral component of membrane [GO:0016021]; oxidation-reduction process [GO:0055114]	660.633	524.243	539.071	773.65	882.337	878.812	933.101	725.639	970.066	885.839	891.445	1120.49	661.633	525.243	540.071	774.65	883.337	879.812	934.101	726.639	971.066	886.839	892.445	1121.49	0.748215	0.82889	FALSE	0.0195735	3837	0.01763	TRUE	0.00483872	0.0358912
BRADI_1g71580v3	I1H8N6;	KQK23159;	Cytochrome b561 and DOMON domain-containing protein	oxidation-reduction process [GO:0055114];GO:0016021; GO:0055114;integral component of membrane [GO:0016021]; oxidation-reduction process [GO:0055114]	1561.5	1255.61	1084.48	1486.86	2048.72	1538.97	1454.02	928.516	1472.15	1236.61	1570.01	1888.26	1562.5	1256.61	1085.48	1487.86	2049.72	1539.97	1455.02	929.516	1473.15	1237.61	1571.01	1889.26	0.266836	0.14148	FALSE	0.326937	15417	0.0708372	FALSE	0.337994	0.464008
BRADI_4g41857v3	A0A0Q3EXI0;	KQJ92135;	Cytochrome b-c1 complex subunit 6	mitochondrial electron transport, ubiquinol to cytochrome c [GO:0006122];GO:0005743; GO:0006122; GO:0008121; GO:0070469;mitochondrial inner membrane [GO:0005743]; respiratory chain [GO:0070469]; ubiquinol-cytochrome-c reductase activity [GO:0008121]; mitochondrial electron transport, ubiquinol to cytochrome c [GO:0006122]	2884.99	3215.45	3891.46	2305.41	2177.89	2282.68	2423.79	1822.12	2453.82	2431.6	2093.07	2108.57	2885.99	3216.45	3892.46	2306.41	2178.89	2283.68	2424.79	1823.12	2454.82	2432.6	2094.07	2109.57	-0.590826	0.6877	FALSE	0.0496324	6887	0.031644	TRUE	0.00878326	0.0490906
BRADI_3g45281v3	A0A0Q3FNR2;	KQJ99804;	Cytochrome b-c1 complex subunit 6	mitochondrial electron transport, ubiquinol to cytochrome c [GO:0006122];GO:0005743; GO:0006122; GO:0008121; GO:0070469;mitochondrial inner membrane [GO:0005743]; respiratory chain [GO:0070469]; ubiquinol-cytochrome-c reductase activity [GO:0008121]; mitochondrial electron transport, ubiquinol to cytochrome c [GO:0006122]	866.015	1339.89	1519.55	771.923	756.937	860.01	879.998	966.26	891.614	885.839	742.594	629.79	867.015	1340.89	1520.55	772.923	757.937	861.01	880.998	967.26	892.614	886.839	743.594	630.79	-0.721474	0.70036	FALSE	0.115426	10542	0.0484378	FALSE	0.0403195	0.119961
BRADI_4g24760v3	A0A0Q3IT18;	KQJ89304;	Cytochrome b-c1 complex subunit 6	mitochondrial electron transport, ubiquinol to cytochrome c [GO:0006122];GO:0005743; GO:0006122; GO:0008121; GO:0070469;mitochondrial inner membrane [GO:0005743]; respiratory chain [GO:0070469]; ubiquinol-cytochrome-c reductase activity [GO:0008121]; mitochondrial electron transport, ubiquinol to cytochrome c [GO:0006122]	523.465	727.084	719.184	533.611	552.972	465.172	467.815	485.961	576.445	550.924	486.47	556.908	524.465	728.084	720.184	534.611	553.972	466.172	468.815	486.961	577.445	551.924	487.47	557.908	-0.304558	0.3193	FALSE	0.193236	12938	0.0594468	FALSE	0.127419	0.244352
BRADI_1g04740v3	I1GLX2;	KQK12590;	Cytochrome b-c1 complex subunit 7	aerobic respiration [GO:0009060]; mitochondrial electron transport, ubiquinol to cytochrome c [GO:0006122]; mitochondrial respiratory chain complex III assembly [GO:0034551];GO:0005750; GO:0006122; GO:0009060; GO:0034551;mitochondrial respiratory chain complex III [GO:0005750]; aerobic respiration [GO:0009060]; mitochondrial electron transport, ubiquinol to cytochrome c [GO:0006122]; mitochondria…	2438.63	2432.66	2380.79	1847.78	1996.59	1569.61	2154.48	1211.6	2002.21	2037.23	1558.37	1765.86	2439.63	2433.66	2381.79	1848.78	1997.59	1570.61	2155.48	1212.6	2003.21	2038.23	1559.37	1766.86	-0.43556	0.52961	FALSE	0.0430254	6341	0.0291353	FALSE	0.160462	0.283649
BRADI_1g54370v3	I1H2R2;	KQK20413;	Cytochrome b-c1 complex subunit 7	aerobic respiration [GO:0009060]; mitochondrial electron transport, ubiquinol to cytochrome c [GO:0006122]; mitochondrial respiratory chain complex III assembly [GO:0034551];GO:0005750; GO:0006122; GO:0009060; GO:0034551;mitochondrial respiratory chain complex III [GO:0005750]; aerobic respiration [GO:0009060]; mitochondrial electron transport, ubiquinol to cytochrome c [GO:0006122]; mitochondria…	1645.28	1554.16	1958.41	1564.57	1753.34	1576.57	1580.46	2166.54	1888.29	1658.72	1953.36	1781.44	1646.28	1555.16	1959.41	1565.57	1754.34	1577.57	1581.46	2167.54	1889.29	1659.72	1954.36	1782.44	0.0644196	0.15195	FALSE	0.6297	18877	0.086735	FALSE	0.524952	0.622858
BRADI_5g08390v3	I1IX66;	KQJ82326;	Cytochrome b-c1 complex subunit Rieske, mitochondrial (EC 7.1.1.8)	mitochondrial electron transport, ubiquinol to cytochrome c [GO:0006122];GO:0005739; GO:0005750; GO:0006122; GO:0008121; GO:0051537;mitochondrial respiratory chain complex III [GO:0005750]; mitochondrion [GO:0005739]; 2 iron, 2 sulfur cluster binding [GO:0051537]; ubiquinol-cytochrome-c reductase activity [GO:0008121]; mitochondrial electron transport, ubiquinol to cytochrome c [GO:0006122]	2519.45	2482.66	2978.21	2343.4	2130.3	2050.1	2199.99	1499.4	2275.08	2110.56	2076.44	2005.09	2520.45	2483.66	2979.21	2344.4	2131.3	2051.1	2200.99	1500.4	2276.08	2111.56	2077.44	2006.09	-0.365865	0.47495	FALSE	0.0597953	7652	0.035159	FALSE	0.0928554	0.199399
BRADI_3g44410v3	I1IA21;	KQJ99636;	Cytochrome b-c1 complex subunit Rieske, mitochondrial (EC 7.1.1.8)	mitochondrial electron transport, ubiquinol to cytochrome c [GO:0006122];GO:0005739; GO:0005750; GO:0006122; GO:0008121; GO:0016021; GO:0051537;integral component of membrane [GO:0016021]; mitochondrial respiratory chain complex III [GO:0005750]; mitochondrion [GO:0005739]; 2 iron, 2 sulfur cluster binding [GO:0051537]; ubiquinol-cytochrome-c reductase activity [GO:0008121]; mitochondrial electro…	4762.34	5655.26	6060.42	4004.67	4130.67	4196.29	4398.73	3447.96	4387.81	4381.63	4039.78	4088.07	4763.34	5656.26	6061.42	4005.67	4131.67	4197.29	4399.73	3448.96	4388.81	4382.63	4040.78	4089.07	-0.397438	0.46756	FALSE	0.0654936	8037	0.036928	FALSE	0.0151162	0.0668681
BRADI_5g14630v3	I1IZA2;	KQJ83380;	Cytochrome c oxidase subunit	0;GO:0005739;mitochondrion [GO:0005739]	1990.06	2558.36	2448.02	1719.99	1583.37	1449.83	1558.96	1463.54	1751.17	1605.21	1522.61	1476.56	1991.06	2559.36	2449.02	1720.99	1584.37	1450.83	1559.96	1464.54	1752.17	1606.21	1523.61	1477.56	-0.603293	0.68227	FALSE	0.0392455	6029	0.0277017	TRUE	0.00187041	0.0223423
BRADI_4g04710v3	I1IHI7;	KQJ86327;	Cytochrome c oxidase subunit 5C	0;GO:0005746; GO:0016021;integral component of membrane [GO:0016021]; mitochondrial respiratory chain [GO:0005746]	2778.22	3514	3715.15	2148.26	2110.66	2470.7	2224.02	1624.9	2468.14	2152.17	2101.38	2007.32	2779.22	3515	3716.15	2149.26	2111.66	2471.7	2225.02	1625.9	2469.14	2153.17	2102.38	2008.32	-0.676369	0.81495	FALSE	0.0455463	6569	0.0301829	FALSE	0.0104925	0.054565
BRADI_3g54530v3	I1IDM0;	KQK01216;	Cytochrome c oxidase subunit 5C	0;GO:0005746; GO:0016021;integral component of membrane [GO:0016021]; mitochondrial respiratory chain [GO:0005746]	848.22	1169.91	1462.47	1343.53	741.828	743.021	749.768	686.007	720.386	723.336	641.974	570.817	849.22	1170.91	1463.47	1344.53	742.828	744.021	750.768	687.007	721.386	724.336	642.974	571.817	-0.845169	1.0229	FALSE	0.0933174	9601	0.0441141	FALSE	0.0632983	0.157483
BRADI_3g10220v3	I1HZI0;	KQJ94386;KQJ94387;PNT66330;	Cytochrome c-type biogenesis protein	0;GO:0005743; GO:0016021; GO:0046872;integral component of membrane [GO:0016021]; mitochondrial inner membrane [GO:0005743]; metal ion binding [GO:0046872]	201.675	212.84	301.88	155.421	213.03	196.375	254.137	201.933	232.625	186.284	238.661	185.265	202.675	213.84	302.88	156.421	214.03	197.375	255.137	202.933	233.625	187.284	239.661	186.265	-0.230401	0.11401	FALSE	0.398491	16403	0.0753676	FALSE	0.347491	0.471907
BRADI_1g00900v3	I1GKL5;	KQK11999;PNT73754;PNT73755;PNT73756;PNT73757;	Cytokinin riboside 5'-monophosphate phosphoribohydrolase (EC 3.2.2.n1)	cytokinin biosynthetic process [GO:0009691];GO:0005634; GO:0005829; GO:0009691; GO:0016799;cytosol [GO:0005829]; nucleus [GO:0005634]; hydrolase activity, hydrolyzing N-glycosyl compounds [GO:0016799]; cytokinin biosynthetic process [GO:0009691]	203.158	174.272	403.352	445.539	534.842	197.071	953.331	300.069	285.835	1900.49	1666.47	1237.88	204.158	175.272	404.352	446.539	535.842	198.071	954.331	301.069	286.835	1901.49	1667.47	1238.88	2.61687	2.9354	TRUE	0.0121443	2793	0.0128331	TRUE	0.00884598	0.0493051
BRADI_2g42190v3	I1HNZ3;	KQK08488;	Cytokinin riboside 5'-monophosphate phosphoribohydrolase (EC 3.2.2.n1)	cytokinin biosynthetic process [GO:0009691];GO:0005634; GO:0005829; GO:0009691; GO:0016799;cytosol [GO:0005829]; nucleus [GO:0005634]; hydrolase activity, hydrolyzing N-glycosyl compounds [GO:0016799]; cytokinin biosynthetic process [GO:0009691]	545.708	355.686	527.655	953.247	769.024	556.395	1345.28	778.481	551.205	2568.34	2124.67	1276.83	546.708	356.686	528.655	954.247	770.024	557.395	1346.28	779.481	552.205	2569.34	2125.67	1277.83	2.06033	2.2995	FALSE	0.0540471	7226	0.0332016	TRUE	0.00628038	0.0411045
BRADI_2g14470v3	A0A0Q3IVT3;	KQK04588;	Cytokinin riboside 5'-monophosphate phosphoribohydrolase (EC 3.2.2.n1)	cytokinin biosynthetic process [GO:0009691];GO:0009691; GO:0016787;hydrolase activity [GO:0016787]; cytokinin biosynthetic process [GO:0009691]	71.1793	22.8553	147.135	158.874	124.645	80.7783	525.976	186.835	194.422	1238.59	791.657	455.096	72.1793	23.8553	148.135	159.874	125.645	81.7783	526.976	187.835	195.422	1239.59	792.657	456.096	3.34923	3.5226	FALSE	0.0775119	8813	0.0404935	TRUE	0.00613345	0.0404973
BRADI_2g47860v3	I1HQU5;	KQK09417;KQK09418;KQK09419;	Cytokinin riboside 5'-monophosphate phosphoribohydrolase (EC 3.2.2.n1)	cytokinin biosynthetic process [GO:0009691];GO:0005634; GO:0005829; GO:0009691; GO:0016799;cytosol [GO:0005829]; nucleus [GO:0005634]; hydrolase activity, hydrolyzing N-glycosyl compounds [GO:0016799]; cytokinin biosynthetic process [GO:0009691]	2608.43	2022.69	3140.56	2336.49	2779.97	2722.09	2610.91	2820.46	2171.39	2055.07	1604.93	1381.42	2609.43	2023.69	3141.56	2337.49	2780.97	2723.09	2611.91	2821.46	2172.39	2056.07	1605.93	1382.42	-0.624095	0.73339	FALSE	0.087345	9340	0.0429149	FALSE	0.03248	0.105312
BRADI_3g49300v3	I1IBS0;	KQK00419;	Cytokinin riboside 5'-monophosphate phosphoribohydrolase (EC 3.2.2.n1)	cytokinin biosynthetic process [GO:0009691];GO:0005634; GO:0005829; GO:0009691; GO:0016799;cytosol [GO:0005829]; nucleus [GO:0005634]; hydrolase activity, hydrolyzing N-glycosyl compounds [GO:0016799]; cytokinin biosynthetic process [GO:0009691]	439.681	371.399	249.875	680.397	753.16	818.228	843.331	1309.74	824.76	437.965	606.216	407.25	440.681	372.399	250.875	681.397	754.16	819.228	844.331	1310.74	825.76	438.965	607.216	408.25	0.451018	0.6105	FALSE	0.193151	12937	0.0594422	TRUE	0.00221486	0.0241989
BRADI_3g28900v3	A0A0Q3FD17;	KQJ97118;	Cytokinin riboside 5'-monophosphate phosphoribohydrolase (EC 3.2.2.n1)	cytokinin biosynthetic process [GO:0009691];GO:0009691; GO:0016787;hydrolase activity [GO:0016787]; cytokinin biosynthetic process [GO:0009691]	530.879	454.249	502.287	778.83	784.132	701.936	1337.7	1699.45	968.701	1377.31	1127.61	476.794	531.879	455.249	503.287	779.83	785.132	702.936	1338.7	1700.45	969.701	1378.31	1128.61	477.794	1.00188	1.2419	FALSE	0.203916	13181	0.0605633	FALSE	0.0345106	0.109324
BRADI_3g58120v3	I1IEX0;	KQK01773;	Cytoplasmic tRNA 2-thiolation protein 1 (EC 2.7.7.-) (Cytoplasmic tRNA adenylyltransferase 1)	protein urmylation [GO:0032447]; tRNA wobble position uridine thiolation [GO:0002143];GO:0000049; GO:0002143; GO:0002144; GO:0016779; GO:0032447;cytosolic tRNA wobble base thiouridylase complex [GO:0002144]; nucleotidyltransferase activity [GO:0016779]; tRNA binding [GO:0000049]; protein urmylation [GO:0032447]; tRNA wobble position uridine thiolation [GO:0002143]	372.95	411.395	435.062	429.997	411.707	457.512	378.045	483.13	435.233	412.202	403.312	394.453	373.95	412.395	436.062	430.997	412.707	458.512	379.045	484.13	436.233	413.202	404.312	395.453	-0.0111831	0.011876	FALSE	0.880635	20881	0.0959428	FALSE	0.588223	0.673581
BRADI_4g03114v3	I1IGZ5;	KQJ86073;	Cytoplasmic tRNA 2-thiolation protein 2	lateral root formation [GO:0010311]; protein urmylation [GO:0032447]; tRNA wobble position uridine thiolation [GO:0002143];GO:0000049; GO:0002143; GO:0005829; GO:0010311; GO:0016779; GO:0016783; GO:0032447;cytosol [GO:0005829]; nucleotidyltransferase activity [GO:0016779]; sulfurtransferase activity [GO:0016783]; tRNA binding [GO:0000049]; lateral root formation [GO:0010311]; protein urmylation […	505.67	458.534	578.391	505.981	560.526	543.861	523.447	563.337	605.779	445.892	529.711	506.28	506.67	459.534	579.391	506.981	561.526	544.861	524.447	564.337	606.779	446.892	530.711	507.28	-0.057813	0.033073	FALSE	0.663958	19170	0.0880812	FALSE	0.323468	0.450702
BRADI_3g21450v3	I1I330;	PNT67133;	Cytosine-specific methyltransferase (EC 2.1.1.37)	DNA methylation on cytosine within a CG sequence [GO:0010424]; maintenance of DNA methylation [GO:0010216];GO:0003677; GO:0003682; GO:0003886; GO:0005634; GO:0010216; GO:0010424;nucleus [GO:0005634]; chromatin binding [GO:0003682]; DNA (cytosine-5-)-methyltransferase activity [GO:0003886]; DNA binding [GO:0003677]; DNA methylation on cytosine within a CG sequence [GO:0010424]; maintenance of DNA …	1284.94	1469.88	1259.52	1043.05	1084.79	1010.43	1293.45	755.834	1062.16	1698.35	1203.28	1442.06	1285.94	1470.88	1260.52	1044.05	1085.79	1011.43	1294.45	756.834	1063.16	1699.35	1204.28	1443.06	0.113681	0.10095	FALSE	0.538967	18020	0.0827973	FALSE	0.0815264	0.183474
BRADI_3g47930v3	I1IB99;	KQK00205;	Cytosolic Fe-S cluster assembly factor NBP35	iron-sulfur cluster assembly [GO:0016226];GO:0005524; GO:0005829; GO:0016226; GO:0046872; GO:0051536; GO:0051539;cytosol [GO:0005829]; 4 iron, 4 sulfur cluster binding [GO:0051539]; ATP binding [GO:0005524]; iron-sulfur cluster binding [GO:0051536]; metal ion binding [GO:0046872]; iron-sulfur cluster assembly [GO:0016226]	808.924	822.791	1062.92	797.826	853.631	825.192	868.619	648.262	810.435	1095.9	1222.41	1157.21	809.924	823.791	1063.92	798.826	854.631	826.192	869.619	649.262	811.435	1096.9	1223.41	1158.21	0.366781	0.3829	FALSE	0.0699643	8342	0.0383294	FALSE	0.0104073	0.0542788
BRADI_3g37240v3	I1I7I4;	KQJ98498;	D-3-phosphoglycerate dehydrogenase (EC 1.1.1.95)	L-serine biosynthetic process [GO:0006564];GO:0004617; GO:0006564; GO:0051287;NAD binding [GO:0051287]; phosphoglycerate dehydrogenase activity [GO:0004617]; L-serine biosynthetic process [GO:0006564]	5073.75	3722.56	3926.97	6189.2	6887.22	7103.62	4751.48	5405.02	7001.94	5136.68	5733.69	6061.45	5074.75	3723.56	3927.97	6190.2	6888.22	7104.62	4752.48	5406.02	7002.94	5137.68	5734.69	6062.45	0.412182	0.39781	FALSE	0.0582063	7530	0.0345984	FALSE	0.0212516	0.0810904
BRADI_1g31270v3	I1GVP5;	KQK16889;	D-3-phosphoglycerate dehydrogenase (EC 1.1.1.95)	L-serine biosynthetic process [GO:0006564];GO:0004617; GO:0006564; GO:0051287;NAD binding [GO:0051287]; phosphoglycerate dehydrogenase activity [GO:0004617]; L-serine biosynthetic process [GO:0006564]	317.341	334.259	251.144	202.047	89.8957	241.639	251.609	299.125	249.679	253.663	257.787	261.485	318.341	335.259	252.144	203.047	90.8957	242.639	252.609	300.125	250.679	254.663	258.787	262.485	-0.223165	0.0039777	FALSE	0.229386	13719	0.0630353	FALSE	0.116467	0.230289
BRADI_5g24220v3	I1J2P2;	KQJ85000;	D-3-phosphoglycerate dehydrogenase (EC 1.1.1.95)	L-serine biosynthetic process [GO:0006564];GO:0004617; GO:0006564; GO:0051287;NAD binding [GO:0051287]; phosphoglycerate dehydrogenase activity [GO:0004617]; L-serine biosynthetic process [GO:0006564]	2715.2	2139.83	3198.91	2191.43	2149.94	2498.56	2681.72	1312.57	2107.95	2627.79	2414.89	2568.68	2716.2	2140.83	3199.91	2192.43	2150.94	2499.56	2682.72	1313.57	2108.95	2628.79	2415.89	2569.68	-0.0815093	0.15819	FALSE	0.680201	19317	0.0887567	FALSE	0.361156	0.484708
BRADI_1g07400v3	I1GMW1;	KQK13007;	D-3-phosphoglycerate dehydrogenase (EC 1.1.1.95)	L-serine biosynthetic process [GO:0006564];GO:0004617; GO:0006564; GO:0051287;NAD binding [GO:0051287]; phosphoglycerate dehydrogenase activity [GO:0004617]; L-serine biosynthetic process [GO:0006564]	1337.58	1284.18	1170.74	1198.47	1203.39	1317.52	1422.41	1138	1236.12	1238.59	1212.43	1363.06	1338.58	1285.18	1171.74	1199.47	1204.39	1318.52	1423.41	1139	1237.12	1239.59	1213.43	1364.06	0.00818243	0.019012	FALSE	0.920449	21204	0.0974269	FALSE	0.981112	0.98505
BRADI_4g07420v3	I1IIF3;	KQJ86729;	Defective in cullin neddylation protein	positive regulation of ubiquitin-protein transferase activity [GO:0051443]; protein neddylation [GO:0045116];GO:0000151; GO:0031624; GO:0032182; GO:0045116; GO:0051443; GO:0097602;ubiquitin ligase complex [GO:0000151]; cullin family protein binding [GO:0097602]; ubiquitin conjugating enzyme binding [GO:0031624]; ubiquitin-like protein binding [GO:0032182]; positive regulation of ubiquitin-protein…	2532.8	2752.63	2999.77	2723.32	2843.42	2903.84	2571.72	2682.69	2731.46	2619.86	2567.06	2266.02	2533.8	2753.63	3000.77	2724.32	2844.42	2904.84	2572.72	2683.69	2732.46	2620.86	2568.06	2267.02	-0.152668	0.2095	FALSE	0.189242	12839	0.0589919	FALSE	0.134619	0.253154
BRADI_4g07708v3	A0A2K2CL41;	PNT62751;	Defective in cullin neddylation protein	0;0;0	118.632	38.5683	0	141.605	75.5426	106.544	91.0343	119.839	117.336	89.1784	91.4729	109.601	119.632	39.5683	1	142.605	76.5426	107.544	92.0343	120.839	118.336	90.1784	92.4729	110.601	0.872265	1.0547	FALSE	0.33132	15484	0.071145	FALSE	0.272572	0.402106
BRADI_3g37000v3	I1I7F5;	KQJ98444;	Defective in cullin neddylation protein	positive regulation of ubiquitin-protein transferase activity [GO:0051443]; protein neddylation [GO:0045116];GO:0000151; GO:0031624; GO:0032182; GO:0045116; GO:0051443; GO:0097602;ubiquitin ligase complex [GO:0000151]; cullin family protein binding [GO:0097602]; ubiquitin conjugating enzyme binding [GO:0031624]; ubiquitin-like protein binding [GO:0032182]; positive regulation of ubiquitin-protein…	783.714	652.804	901.834	737.385	816.615	720.737	727.01	679.402	896.39	866.021	761.72	893.501	784.714	653.804	902.834	738.385	817.615	721.737	728.01	680.402	897.39	867.021	762.72	894.501	0.108508	0.13178	FALSE	0.510719	17730	0.0814648	FALSE	0.719885	0.776973
BRADI_1g20490v3	I1GS16;	KQK15076;	Defective in cullin neddylation protein	positive regulation of ubiquitin-protein transferase activity [GO:0051443]; protein neddylation [GO:0045116];GO:0000151; GO:0031624; GO:0032182; GO:0045116; GO:0051443; GO:0097602;ubiquitin ligase complex [GO:0000151]; cullin family protein binding [GO:0097602]; ubiquitin conjugating enzyme binding [GO:0031624]; ubiquitin-like protein binding [GO:0032182]; positive regulation of ubiquitin-protein…	825.235	1029.92	1008.38	1039.59	981.298	1135.77	821.837	1204.99	1081.94	1044.38	1031.15	934.115	826.235	1030.92	1009.38	1040.59	982.298	1136.77	822.837	1205.99	1082.94	1045.38	1032.15	935.115	0.0717231	0.071519	FALSE	0.554861	18176	0.0835141	FALSE	0.792948	0.834488
BRADI_2g54920v3	I1HTD4;	KQK10568;	Delta-1-pyrroline-5-carboxylate synthase [Includes: Glutamate 5-kinase (GK) (EC 2.7.2.11) (Gamma-glutamyl kinase); Gamma-glutamyl phosphate reductase (GPR) (EC 1.2.1.41) (Glutamate-5-semialdehyde dehydrogenase) (Glutamyl-gamma-semialdehyde dehydrogenase)]	L-proline biosynthetic process [GO:0055129];GO:0004349; GO:0004350; GO:0005524; GO:0005737; GO:0055129;cytoplasm [GO:0005737]; ATP binding [GO:0005524]; glutamate 5-kinase activity [GO:0004349]; glutamate-5-semialdehyde dehydrogenase activity [GO:0004350]; L-proline biosynthetic process [GO:0055129]	430.042	318.546	341.2	740.839	781.866	917.809	1302.3	1117.24	853.412	2972.61	2742.52	3049.36	431.042	319.546	342.2	741.839	782.866	918.809	1303.3	1118.24	854.412	2973.61	2743.52	3050.36	3.00415	3.479	TRUE	0.000380416	193	0.000886786	TRUE	9.46229e-07	0.00102969
BRADI_2g23507v3	I1HIU4;	PNT71125;	Delta-1-pyrroline-5-carboxylate synthase [Includes: Glutamate 5-kinase (GK) (EC 2.7.2.11) (Gamma-glutamyl kinase); Gamma-glutamyl phosphate reductase (GPR) (EC 1.2.1.41) (Glutamate-5-semialdehyde dehydrogenase) (Glutamyl-gamma-semialdehyde dehydrogenase)]	L-proline biosynthetic process [GO:0055129];GO:0004349; GO:0004350; GO:0005524; GO:0005737; GO:0055129;cytoplasm [GO:0005737]; ATP binding [GO:0005524]; glutamate 5-kinase activity [GO:0004349]; glutamate-5-semialdehyde dehydrogenase activity [GO:0004350]; L-proline biosynthetic process [GO:0055129]	2457.91	2618.36	2858.98	3149.86	2931.05	2914.98	2952.29	2822.35	2494.06	6083.95	5561.55	5292.58	2458.91	2619.36	2859.98	3150.86	2932.05	2915.98	2953.29	2823.35	2495.06	6084.95	5562.55	5293.58	1.09363	1.2323	TRUE	0.00151615	550	0.00252711	TRUE	3.40302e-06	0.00142989
BRADI_1g34513v3	I1GKA8;	KQK17444;KQK17445;	Delta-aminolevulinic acid dehydratase (EC 4.2.1.24)	heme biosynthetic process [GO:0006783];GO:0004655; GO:0005829; GO:0006783; GO:0008270;cytosol [GO:0005829]; porphobilinogen synthase activity [GO:0004655]; zinc ion binding [GO:0008270]; heme biosynthetic process [GO:0006783]	1534.06	1539.88	1329.29	1678.54	1612.08	1350.95	1126.55	1690.96	1451.69	1854.91	1717.2	1464.32	1535.06	1540.88	1330.29	1679.54	1613.08	1351.95	1127.55	1691.96	1452.69	1855.91	1718.2	1465.32	0.193716	0.16639	FALSE	0.204506	13200	0.0606506	FALSE	0.493277	0.597456
BRADI_3g55700v3	I1IE16;	KQK01416;	Deoxyhypusine hydroxylase (DOHH) (EC 1.14.99.29) (Deoxyhypusine dioxygenase) (Deoxyhypusine monooxygenase)	peptidyl-lysine modification to peptidyl-hypusine [GO:0008612];GO:0008612; GO:0019135; GO:0046872;deoxyhypusine monooxygenase activity [GO:0019135]; metal ion binding [GO:0046872]; peptidyl-lysine modification to peptidyl-hypusine [GO:0008612]	852.669	1011.35	947.496	839.272	753.16	878.812	864.826	795.466	876.606	836.295	922.213	729.934	853.669	1012.35	948.496	840.272	754.16	879.812	865.826	796.466	877.606	837.295	923.213	730.934	-0.175904	0.18271	FALSE	0.212628	13371	0.0614363	FALSE	0.301993	0.430988
BRADI_2g33360v3	I1HL42;	PNT71660;	Derlin	0;GO:0005789; GO:0016021;endoplasmic reticulum membrane [GO:0005789]; integral component of membrane [GO:0016021]	1390.22	1481.31	1747.86	1448.87	1263.07	1289.67	1350.34	1546.58	1350.72	1399.11	1218.25	1101.58	1391.22	1482.31	1748.86	1449.87	1264.07	1290.67	1351.34	1547.58	1351.72	1400.11	1219.25	1102.58	-0.312584	0.32195	FALSE	0.0980949	9809	0.0450698	FALSE	0.13053	0.248174
BRADI_1g01290v3	I1GKR1;	KQK12054;	Derlin	0;GO:0005789; GO:0016021;endoplasmic reticulum membrane [GO:0005789]; integral component of membrane [GO:0016021]	1152.22	1201.33	1331.82	1008.51	1152.02	1006.25	1169.54	1163.48	1056.7	1325.79	959.634	1099.91	1153.22	1202.33	1332.82	1009.51	1153.02	1007.25	1170.54	1164.48	1057.7	1326.79	960.634	1100.91	-0.12241	0.1111	FALSE	0.464557	17223	0.0791353	FALSE	0.39096	0.511042
BRADI_4g40090v3	I1ITJ5;	KQJ91842;	Diacylglycerol kinase (DAG kinase) (EC 2.7.1.107)	intracellular signal transduction [GO:0035556]; leaf development [GO:0048366]; protein kinase C-activating G protein-coupled receptor signaling pathway [GO:0007205]; response to wounding [GO:0009611]; root development [GO:0048364];GO:0003951; GO:0004143; GO:0005524; GO:0005622; GO:0007205; GO:0009611; GO:0016021; GO:0035556; GO:0048364; GO:0048366;integral component of membrane [GO:0016021]; intr…	621.336	441.393	605.028	934.251	728.231	607.23	1607.01	810.564	988.485	3931.78	3585.74	3427.68	622.336	442.393	606.028	935.251	729.231	608.23	1608.01	811.564	989.485	3932.78	3586.74	3428.68	2.71212	3.2751	TRUE	0.000722217	315	0.00144734	TRUE	4.01482e-05	0.0034537
BRADI_2g51870v3	A0A0Q3JCU3;	KQK10084;	diacylglycerol kinase (EC 2.7.1.107)	protein kinase C-activating G protein-coupled receptor signaling pathway [GO:0007205];GO:0003951; GO:0004143; GO:0005524; GO:0007205;ATP binding [GO:0005524]; diacylglycerol kinase activity [GO:0004143]; NAD+ kinase activity [GO:0003951]; protein kinase C-activating G protein-coupled receptor signaling pathway [GO:0007205]	340.326	314.26	361.495	347.106	305.947	387.179	470.344	487.848	376.566	1280.21	1229.89	1065.97	341.326	315.26	362.495	348.106	306.947	388.179	471.344	488.848	377.566	1281.21	1230.89	1066.97	1.81232	2.0554	TRUE	0.00425049	1286	0.00590884	TRUE	1.77748e-06	0.00111641
BRADI_3g53702v3	A0A0Q3FNL6;	KQK01072;	diacylglycerol kinase (EC 2.7.1.107)	protein kinase C-activating G protein-coupled receptor signaling pathway [GO:0007205];GO:0003951; GO:0004143; GO:0005524; GO:0007205;ATP binding [GO:0005524]; diacylglycerol kinase activity [GO:0004143]; NAD+ kinase activity [GO:0003951]; protein kinase C-activating G protein-coupled receptor signaling pathway [GO:0007205]	810.406	847.074	762.31	901.44	1004.72	848.868	1069.65	924.741	840.451	1535.85	1145.91	1107.7	811.406	848.074	763.31	902.44	1005.72	849.868	1070.65	925.741	841.451	1536.85	1146.91	1108.7	0.646462	0.71789	FALSE	0.0749206	8660	0.0397905	FALSE	0.0117347	0.0581203
BRADI_5g23130v3	A0A0Q3H9F3;	KQJ84827;	Diacylglycerol kinase (DAG kinase) (EC 2.7.1.107)	protein kinase C-activating G protein-coupled receptor signaling pathway [GO:0007205];GO:0003951; GO:0004143; GO:0005524; GO:0007205;ATP binding [GO:0005524]; diacylglycerol kinase activity [GO:0004143]; NAD+ kinase activity [GO:0003951]; protein kinase C-activating G protein-coupled receptor signaling pathway [GO:0007205]	2182.09	1774.14	2645.89	2448.74	2182.43	2012.49	3196.31	2913.88	2187.76	4993.99	3565.78	2799.01	2183.09	1775.14	2646.89	2449.74	2183.43	2013.49	3197.31	2914.88	2188.76	4994.99	3566.78	2800.01	0.782532	1.0034	FALSE	0.118934	10694	0.0491362	FALSE	0.0466156	0.130791
BRADI_3g53696v3	A0A0Q3FSF4;	KQK01069;	diacylglycerol kinase (EC 2.7.1.107)	protein kinase C-activating G protein-coupled receptor signaling pathway [GO:0007205];GO:0003951; GO:0004143; GO:0005524; GO:0007205;ATP binding [GO:0005524]; diacylglycerol kinase activity [GO:0004143]; NAD+ kinase activity [GO:0003951]; protein kinase C-activating G protein-coupled receptor signaling pathway [GO:0007205]	385.555	415.681	150.94	471.443	453.256	504.168	505.746	865.293	422.954	439.947	414.123	500.717	386.555	416.681	151.94	472.443	454.256	505.168	506.746	866.293	423.954	440.947	415.123	501.717	0.507419	0.70587	FALSE	0.245582	14055	0.0645791	FALSE	0.175989	0.301482
BRADI_4g03750v3	I1IH74;	KQJ86176;KQJ86177;	Diacylglycerol kinase (DAG kinase) (EC 2.7.1.107)	intracellular signal transduction [GO:0035556]; protein kinase C-activating G protein-coupled receptor signaling pathway [GO:0007205];GO:0003951; GO:0004143; GO:0005524; GO:0005622; GO:0007205; GO:0016021; GO:0035556;integral component of membrane [GO:0016021]; intracellular [GO:0005622]; ATP binding [GO:0005524]; diacylglycerol kinase activity [GO:0004143]; NAD+ kinase activity [GO:0003951]; int…	616.146	555.669	702.695	644.132	749.382	739.539	667.585	747.342	686.277	630.194	711.826	712.687	617.146	556.669	703.695	645.132	750.382	740.539	668.585	748.342	687.277	631.194	712.826	713.687	0.132216	0.1392	FALSE	0.31199	15221	0.0699366	FALSE	0.301963	0.430975
BRADI_3g19046v3	A0A0Q3I5D8;	KQJ95795;	diacylglycerol kinase (EC 2.7.1.107)	protein kinase C-activating G protein-coupled receptor signaling pathway [GO:0007205];GO:0003951; GO:0004143; GO:0005524; GO:0007205;ATP binding [GO:0005524]; diacylglycerol kinase activity [GO:0004143]; NAD+ kinase activity [GO:0003951]; protein kinase C-activating G protein-coupled receptor signaling pathway [GO:0007205]	153.48	64.2805	152.208	143.332	126.156	142.058	137.816	152.865	158.267	140.704	151.346	164.68	154.48	65.2805	153.208	144.332	127.156	143.058	138.816	153.865	159.267	141.704	152.346	165.68	0.30173	0.34005	FALSE	0.432243	16843	0.0773893	FALSE	0.550044	0.643127
BRADI_4g41000v3	I1ITV5;	KQJ91987;	Dihydrolipoamide acetyltransferase component of pyruvate dehydrogenase complex (EC 2.3.1.-)	0;GO:0016746;transferase activity, transferring acyl groups [GO:0016746]	1162.6	1221.33	1382.56	944.612	850.61	841.208	982.412	444.442	931.863	860.076	730.952	649.263	1163.6	1222.33	1383.56	945.612	851.61	842.208	983.412	445.442	932.863	861.076	731.952	650.263	-0.74875	0.92262	TRUE	0.00488398	1429	0.00656589	FALSE	0.0833742	0.186027
BRADI_2g11900v3	I1HEY2;	KQK04135;	Dihydrolipoamide acetyltransferase component of pyruvate dehydrogenase complex (EC 2.3.1.-)	0;GO:0005737; GO:0005739; GO:0016407; GO:0031405;cytoplasm [GO:0005737]; mitochondrion [GO:0005739]; acetyltransferase activity [GO:0016407]; lipoic acid binding [GO:0031405]	722.174	635.663	821.924	1326.26	1014.54	793.159	874.941	1305.02	1053.97	1325.79	1570.84	1253.46	723.174	636.663	822.924	1327.26	1015.54	794.159	875.941	1306.02	1054.97	1326.79	1571.84	1254.46	0.92803	1.054	TRUE	0.00824335	2096	0.00963058	FALSE	0.0177445	0.0730316
BRADI_4g29920v3	I1IQ05;	KQJ90179;KQJ90180;	Dihydrolipoamide acetyltransferase component of pyruvate dehydrogenase complex (EC 2.3.1.-)	0;GO:0016746;transferase activity, transferring acyl groups [GO:0016746]	183.88	221.411	187.723	252.127	243.247	199.16	213.678	157.583	203.973	348.787	286.892	361.629	184.88	222.411	188.723	253.127	244.247	200.16	214.678	158.583	204.973	349.787	287.892	362.629	0.747025	0.62259	TRUE	0.0139327	3069	0.0141013	TRUE	0.00312151	0.0287258
BRADI_3g36520v3	A0A0Q3M1M0;	KQJ98373;	Dihydrolipoamide acetyltransferase component of pyruvate dehydrogenase complex (EC 2.3.1.-)	0;GO:0016746;transferase activity, transferring acyl groups [GO:0016746]	2010.82	2105.54	2492.41	1756.25	1546.36	1466.54	1839.65	869.068	1623.6	1325.79	1245.69	1179.47	2011.82	2106.54	2493.41	1757.25	1547.36	1467.54	1840.65	870.068	1624.6	1326.79	1246.69	1180.47	-0.816628	1.0043	FALSE	0.016995	3507	0.0161138	FALSE	0.0546601	0.143993
BRADI_1g52260v3	I1H229;	KQK20073;	Dihydrolipoamide acetyltransferase component of pyruvate dehydrogenase complex (EC 2.3.1.-)	0;GO:0016746;transferase activity, transferring acyl groups [GO:0016746]	2534.28	2918.34	3337.17	2388.3	2192.25	2365.55	2676.66	2084.44	2406.75	3339.24	2661.86	2778.42	2535.28	2919.34	3338.17	2389.3	2193.25	2366.55	2677.66	2085.44	2407.75	3340.24	2662.86	2779.42	-0.00168488	0.015335	FALSE	0.991787	21708	0.0997427	FALSE	0.0626019	0.15648
BRADI_2g12520v3	A0A0Q3K0H7;	KQK04233;	Dihydrolipoyl dehydrogenase (EC 1.8.1.4)	cell redox homeostasis [GO:0045454];GO:0004148; GO:0005623; GO:0009055; GO:0045454; GO:0050660;cell [GO:0005623]; dihydrolipoyl dehydrogenase activity [GO:0004148]; electron transfer activity [GO:0009055]; flavin adenine dinucleotide binding [GO:0050660]; cell redox homeostasis [GO:0045454]	1618.59	1921.27	2018.03	1429.87	1210.95	1403.87	1451.49	1155.93	1461.24	1321.82	1140.09	1229.54	1619.59	1922.27	2019.03	1430.87	1211.95	1404.87	1452.49	1156.93	1462.24	1322.82	1141.09	1230.54	-0.589958	0.66559	FALSE	0.0218813	4115	0.0189074	TRUE	0.00730612	0.0446723
BRADI_2g34970v3	I1HLL0;	KQK07384;	Dihydrolipoyl dehydrogenase (EC 1.8.1.4)	cell redox homeostasis [GO:0045454];GO:0004148; GO:0005623; GO:0009055; GO:0045454; GO:0050660;cell [GO:0005623]; dihydrolipoyl dehydrogenase activity [GO:0004148]; electron transfer activity [GO:0009055]; flavin adenine dinucleotide binding [GO:0050660]; cell redox homeostasis [GO:0045454]	1564.46	1982.7	2228.58	1473.04	1167.13	1276.44	1441.38	828.493	1348	1367.4	1048.61	1068.2	1565.46	1983.7	2229.58	1474.04	1168.13	1277.44	1442.38	829.493	1349	1368.4	1049.61	1069.2	-0.728682	0.87848	FALSE	0.0391068	6018	0.0276512	FALSE	0.0480927	0.13337
BRADI_2g34770v3	I1HLI3;	KQK07356;	Dihydrolipoyl dehydrogenase (EC 1.8.1.4)	cell redox homeostasis [GO:0045454];GO:0004148; GO:0005623; GO:0009055; GO:0045454; GO:0050660;cell [GO:0005623]; dihydrolipoyl dehydrogenase activity [GO:0004148]; electron transfer activity [GO:0009055]; flavin adenine dinucleotide binding [GO:0050660]; cell redox homeostasis [GO:0045454]	5035.2	5159.58	5772.5	4232.62	3769.58	3978.33	4948.72	3464	4506.51	5065.33	4492.15	4602.14	5036.2	5160.58	5773.5	4233.62	3770.58	3979.33	4949.72	3465	4507.51	5066.33	4493.15	4603.14	-0.1733	0.16607	FALSE	0.108816	10271	0.0471926	FALSE	0.0518083	0.139253
BRADI_2g12310v3	I1HF32;	KQK04200;	Dihydrolipoyl dehydrogenase (EC 1.8.1.4)	cell redox homeostasis [GO:0045454];GO:0004148; GO:0005623; GO:0009055; GO:0045454; GO:0050660;cell [GO:0005623]; dihydrolipoyl dehydrogenase activity [GO:0004148]; electron transfer activity [GO:0009055]; flavin adenine dinucleotide binding [GO:0050660]; cell redox homeostasis [GO:0045454]	1555.57	1382.75	1822.69	1407.42	1133.89	1277.13	1399.65	921.91	1258.63	1652.77	1347.15	1373.63	1556.57	1383.75	1823.69	1408.42	1134.89	1278.13	1400.65	922.91	1259.63	1653.77	1348.15	1374.63	-0.12238	0.17659	FALSE	0.4704	17297	0.0794753	FALSE	0.153389	0.275396
BRADI_5g26080v3	A0A2K2CJD4;	PNT62139;	Dihydroorotate dehydrogenase (quinone), mitochondrial (DHOdehase) (EC 1.3.5.2)	'de novo' pyrimidine nucleobase biosynthetic process [GO:0006207]; 'de novo' UMP biosynthetic process [GO:0044205];GO:0004152; GO:0005743; GO:0006207; GO:0044205;mitochondrial inner membrane [GO:0005743]; dihydroorotate dehydrogenase activity [GO:0004152]; 'de novo' pyrimidine nucleobase biosynthetic process [GO:0006207]; 'de novo' UMP biosynthetic process [GO:0044205]	450.802	407.11	555.56	471.443	420.017	465.172	447.585	377.445	452.288	426.075	454.038	462.885	451.802	408.11	556.56	472.443	421.017	466.172	448.585	378.445	453.288	427.075	455.038	463.885	-0.0736266	0.096606	FALSE	0.651377	19061	0.0875804	FALSE	0.717305	0.774876
BRADI_2g61850v3	I1HVJ7;	KQK11716;	Diphosphomevalonate decarboxylase (EC 4.1.1.33)	isopentenyl diphosphate biosynthetic process, mevalonate pathway [GO:0019287]; sterol biosynthetic process [GO:0016126];GO:0004163; GO:0005524; GO:0005829; GO:0016126; GO:0019287;cytosol [GO:0005829]; ATP binding [GO:0005524]; diphosphomevalonate decarboxylase activity [GO:0004163]; isopentenyl diphosphate biosynthetic process, mevalonate pathway [GO:0019287]; sterol biosynthetic process [GO:0016…	2471.26	2704.07	3092.36	2241.51	1958.06	1901.77	2274.59	1720.21	2090.21	2112.54	1638.2	1709.67	2472.26	2705.07	3093.36	2242.51	1959.06	1902.77	2275.59	1721.21	2091.21	2113.54	1639.2	1710.67	-0.598207	0.69784	FALSE	0.0173887	3562	0.0163665	FALSE	0.0155663	0.0677571
BRADI_3g21150v3	I1I2Z2;	KQJ96124;	Dirigent protein	0;GO:0030246; GO:0048046;apoplast [GO:0048046]; carbohydrate binding [GO:0030246]	23688.6	21816.8	20842.4	18861.2	18144.6	11600	14517.4	5300.28	20621.1	9827.46	8314.06	7209.76	23689.6	21817.8	20843.4	18862.2	18145.6	11601	14518.4	5301.28	20622.1	9828.46	8315.06	7210.76	-1.38788	1.8322	TRUE	0.000280902	156	0.00071678	FALSE	0.0717402	0.169657
BRADI_1g48292v3	I1H0P3;	KQK19444;	Dirigent protein	0;GO:0030246; GO:0048046;apoplast [GO:0048046]; carbohydrate binding [GO:0030246]	6954.81	7653.67	7431.57	4650.53	4760.69	4822.33	5508.84	2054.25	5874.97	3565.15	3201.55	3374.27	6955.81	7654.67	7432.57	4651.53	4761.69	4823.33	5509.84	2055.25	5875.97	3566.15	3202.55	3375.27	-1.1197	1.4043	TRUE	0.00045629	221	0.00101544	FALSE	0.0600365	0.152573
BRADI_4g39910v3	I1ITH6;	KQJ91807;	Dirigent protein	0;GO:0030246; GO:0048046;apoplast [GO:0048046]; carbohydrate binding [GO:0030246]	41717	40286.7	41533.8	30785.4	31588.1	21530.2	28892	9803.2	30574.1	24082.1	23386.3	20467.6	41718	40287.7	41534.8	30786.4	31589.1	21531.2	28893	9804.2	30575.1	24083.1	23387.3	20468.6	-0.862672	1.1992	TRUE	0.00114309	440	0.00202169	FALSE	0.137793	0.256933
BRADI_1g20910v3	I1GS64;	KQK15137;	Dirigent protein	0;GO:0048046;apoplast [GO:0048046]	2972.48	3663.99	3472.88	2355.49	2067.6	1668.49	2063.44	678.458	2147.52	1535.85	1275.63	1098.24	2973.48	3664.99	3473.88	2356.49	2068.6	1669.49	2064.44	679.458	2148.52	1536.85	1276.63	1099.24	-1.36987	1.7641	TRUE	0.00225239	760	0.00349201	FALSE	0.0409273	0.120976
BRADI_4g05700v3	A0A2K2CKP8;	PNT62595;	Dirigent protein	0;GO:0030246; GO:0048046;apoplast [GO:0048046]; carbohydrate binding [GO:0030246]	913.468	778.508	1055.31	654.494	911.044	538.29	591.723	676.571	412.039	497.417	240.324	313.782	914.468	779.508	1056.31	655.494	912.044	539.29	592.723	677.571	413.039	498.417	241.324	314.782	-1.38299	1.6227	TRUE	0.0069659	1850	0.00850028	FALSE	0.0114186	0.0572612
BRADI_1g20185v3	I1GRX8;	KQK15026;	Dirigent protein	0;GO:0048046;apoplast [GO:0048046]	177.207	105.706	282.854	509.434	607.362	438.013	551.263	652.037	245.586	814.496	808.288	707.68	178.207	106.706	283.854	510.434	608.362	439.013	552.263	653.037	246.586	815.496	809.288	708.68	2.03657	2.0556	TRUE	0.00127782	484	0.00222386	TRUE	0.00667668	0.0424171
BRADI_4g21255v3	A0A2K2CP63;	PNT63812;	Dirigent protein	0;GO:0048046;apoplast [GO:0048046]	91.1985	87.1358	116.693	36.2648	55.9015	54.3164	35.4022	14.1542	71.6293	11.8905	5.821	6.11987	92.1985	88.1358	117.693	37.2648	56.9015	55.3164	36.4022	15.1542	72.6293	12.8905	6.821	7.11987	-3.47345	1.837	TRUE	0.00805856	2055	0.0094422	TRUE	0.0010998	0.0171708
BRADI_1g20970v3	A0A0Q3GVU1;	KQK15144;	Dirigent protein	0;GO:0048046;apoplast [GO:0048046]	162.378	222.839	157.282	112.248	157.884	84.2601	106.207	53.786	90.7305	71.3427	55.7153	36.1629	163.378	223.839	158.282	113.248	158.884	85.2601	107.207	54.786	91.7305	72.3427	56.7153	37.1629	-1.71447	1.4298	TRUE	0.0137021	3045	0.013991	TRUE	0.00699572	0.0435959
BRADI_4g24110v3	I1IN19;	KQJ89194;	Dirigent protein	0;GO:0048046;apoplast [GO:0048046]	9489.84	9222.11	9516.82	7625.97	8677.58	8331.31	7429.41	9896.62	8133	5527.08	5183.19	6737.98	9490.84	9223.11	9517.82	7626.97	8678.58	8332.31	7430.41	9897.62	8134	5528.08	5184.19	6738.98	-0.693989	0.81502	TRUE	0.0140401	3093	0.0142115	TRUE	0.00255238	0.0259337
BRADI_4g21620v3	I1IMC2;	KQJ88833;	Dirigent protein	0;GO:0048046;apoplast [GO:0048046]	86.0084	125.704	92.5933	29.3572	20.3965	27.8546	29.0804	54.7296	36.8379	0	0	1.1127	87.0084	126.704	93.5933	30.3572	21.3965	28.8546	30.0804	55.7296	37.8379	1	1	2.1127	-6.22344	2.3568	TRUE	0.0143855	3147	0.0144597	TRUE	5.55685e-07	0.000769129
BRADI_1g20930v3	I1GS66;	KQK15140;	Dirigent protein	0;GO:0048046;apoplast [GO:0048046]	435.973	437.108	599.954	319.476	465.342	320.328	225.057	174.568	276.967	221.955	162.988	169.131	436.973	438.108	600.954	320.476	466.342	321.328	226.057	175.568	277.967	222.955	163.988	170.131	-1.40579	1.5892	FALSE	0.02098	4007	0.0184111	TRUE	0.00125957	0.0185601
BRADI_1g59380v3	I1H4E5;	KQK21208;	Dirigent protein	0;GO:0016021; GO:0048046;apoplast [GO:0048046]; integral component of membrane [GO:0016021]	3586.4	3211.17	3358.73	2555.81	2965.8	2822.37	2371.95	1998.57	2746.47	2498.98	1877.69	2539.75	3587.4	3212.17	3359.73	2556.81	2966.8	2823.37	2372.95	1999.57	2747.47	2499.98	1878.69	2540.75	-0.554079	0.74962	FALSE	0.0209904	4009	0.0184203	FALSE	0.0174814	0.0724696
BRADI_4g22240v3	I1IMK1;	KQJ88949;	Dirigent protein	0;GO:0048046;apoplast [GO:0048046]	186.846	102.849	185.187	126.063	192.634	153.897	78.3906	61.3349	62.0787	37.6531	9.14729	8.90163	187.846	103.849	186.187	127.063	193.634	154.897	79.3906	62.3349	63.0787	38.6531	10.1473	9.90163	-3.02517	2.2548	FALSE	0.026957	4757	0.0218572	TRUE	0.000672904	0.013338
BRADI_4g41340v3	I1ITZ2;	KQJ92032;	Dirigent protein	0;GO:0048046;apoplast [GO:0048046]	416.696	367.113	674.79	652.767	450.989	445.673	843.331	524.649	574.399	1185.08	785.836	989.194	417.696	368.113	675.79	653.767	451.989	446.673	844.331	525.649	575.399	1186.08	786.836	990.194	1.01957	1.2412	FALSE	0.0302258	5077	0.0233275	FALSE	0.030375	0.101145
BRADI_4g03270v3	I1IH15;	KQJ86094;	Dirigent protein	0;GO:0048046;apoplast [GO:0048046]	3871.12	3858.26	5867.63	1842.6	2877.42	1876.01	1499.54	1040.81	1545.15	2088.76	1029.49	1666.83	3872.12	3859.26	5868.63	1843.6	2878.42	1877.01	1500.54	1041.81	1546.15	2089.76	1030.49	1667.83	-1.50609	2.0381	FALSE	0.0316201	5230	0.0240305	TRUE	0.00286287	0.0273486
BRADI_1g72860v3	I1H938;	KQK23349;	Dirigent protein	0;GO:0048046;apoplast [GO:0048046]	37.814	74.2797	74.8357	22.4497	21.9074	25.0691	13.908	18.8723	20.4655	13.8722	5.821	1.66906	38.814	75.2797	75.8357	23.4497	22.9074	26.0691	14.908	19.8723	21.4655	14.8722	6.821	2.66906	-2.96274	1.4182	FALSE	0.0371416	5810	0.0266955	TRUE	0.00334755	0.029826
BRADI_1g20920v3	I1GS65;	KQK15138;	Dirigent protein	0;GO:0048046;apoplast [GO:0048046]	566.469	327.116	284.122	101.887	132.955	75.9037	131.494	158.527	120.747	69.361	22.4524	40.6137	567.469	328.116	285.122	102.887	133.955	76.9037	132.494	159.527	121.747	70.361	23.4524	41.6137	-3.12406	2.4176	FALSE	0.0549462	7289	0.0334911	TRUE	0.000548193	0.0121665
BRADI_4g22270v3	I1IMK4;	KQJ88957;	Dirigent protein	0;GO:0048046;apoplast [GO:0048046]	371.467	238.552	185.187	317.749	290.839	272.279	250.344	233.073	397.031	73.3245	98.1255	169.131	372.467	239.552	186.187	318.749	291.839	273.279	251.344	234.073	398.031	74.3245	99.1255	170.131	-1.21611	1.0763	FALSE	0.0933285	9602	0.0441187	FALSE	0.0124203	0.059897
BRADI_1g70730v3	I1H8D2;	KQK23015;	Dirigent protein	0;GO:0048046;apoplast [GO:0048046]	21.5021	5.71382	8.87881	86.3448	44.5701	50.8346	238.965	256.663	126.204	114.941	167.146	35.0502	22.5021	6.71382	9.87881	87.3448	45.5701	51.8346	239.965	257.663	127.204	115.941	168.146	36.0502	3.03364	2.0183	FALSE	0.132799	11189	0.0514106	TRUE	0.00174675	0.0217122
BRADI_5g08107v3	A0A2K2CFW1;	PNT60916;	Dirigent protein	0;GO:0048046;apoplast [GO:0048046]	75.628	61.4236	36.7837	37.9917	74.7872	61.9765	40.4597	26.4212	73.6759	27.7444	27.4419	42.2827	76.628	62.4236	37.7837	38.9917	75.7872	62.9765	41.4597	27.4212	74.6759	28.7444	28.4419	43.2827	-0.815656	0.526	FALSE	0.140859	11473	0.0527155	FALSE	0.296603	0.425787
BRADI_1g20941v3	A0A0Q3GXB5;	KQK15141;	Dirigent protein	0;GO:0048046;apoplast [GO:0048046]	341.068	215.697	455.356	274.577	311.991	224.926	158.046	123.613	147.352	196.193	172.135	158.56	342.068	216.697	456.356	275.577	312.991	225.926	159.046	124.613	148.352	197.193	173.135	159.56	-0.937892	1.103	FALSE	0.141239	11488	0.0527844	TRUE	0.00684682	0.0430801
BRADI_4g24040v3	I1IN12;	KQJ89188;	Dirigent protein	0;GO:0048046;apoplast [GO:0048046]	1392.45	1629.87	1410.46	1692.36	1689.89	1730.47	1727.12	1650.38	1348	1337.68	1426.98	1097.68	1393.45	1630.87	1411.46	1693.36	1690.89	1731.47	1728.12	1651.38	1349	1338.68	1427.98	1098.68	-0.198593	0.27661	FALSE	0.205578	13223	0.0607563	FALSE	0.0524538	0.140437
BRADI_2g54385v3	A0A0Q3RBK8;	KQK10482;	Dirigent protein	0;GO:0048046;apoplast [GO:0048046]	81.5597	78.5651	93.8617	108.794	86.1186	96.7947	60.6895	100.023	87.3195	67.3792	82.3256	75.6639	82.5597	79.5651	94.8617	109.794	87.1186	97.7947	61.6895	101.023	88.3195	68.3792	83.3256	76.6639	-0.170327	0.18119	FALSE	0.209125	13297	0.0610963	FALSE	0.311602	0.440085
BRADI_3g08860v3	A0A2K2CW19;	PNT66222;	Dirigent protein	0;GO:0048046;apoplast [GO:0048046]	171.275	167.129	256.217	160.601	163.172	137.184	150.459	48.1243	159.631	172.412	131.388	137.975	172.275	168.129	257.217	161.601	164.172	138.184	151.459	49.1243	160.631	173.412	132.388	138.975	-0.426156	0.48816	FALSE	0.214753	13409	0.0616109	FALSE	0.306477	0.435191
BRADI_4g22810v3	I1IMP7;	KQJ89017;	Dirigent protein	0;GO:0048046;apoplast [GO:0048046]	120.857	81.422	45.6625	88.0717	220.584	32.0328	60.6895	118.895	79.1333	65.3975	15.7999	58.4169	121.857	82.422	46.6625	89.0717	221.584	33.0328	61.6895	119.895	80.1333	66.3975	16.7999	59.4169	-0.81523	0.59671	FALSE	0.254292	14211	0.0652959	FALSE	0.50468	0.606542
BRADI_1g09230v3	I1GNI0;	KQK13301;	Dirigent protein	0;GO:0048046;apoplast [GO:0048046]	61.5405	39.9968	50.7361	44.8993	48.3473	50.1383	35.4022	41.519	45.0241	45.5801	53.2206	31.7121	62.5405	40.9968	51.7361	45.8993	49.3473	51.1383	36.4022	42.519	46.0241	46.5801	54.2206	32.7121	-0.217832	0.17643	FALSE	0.45843	17146	0.0787815	FALSE	0.499513	0.602528
BRADI_4g24330v3	I1IN43;	KQJ89234;	Dirigent protein	0;GO:0048046;apoplast [GO:0048046]	220.953	0	0	24.1765	8.30968	2.08909	0	6.60529	4.77529	25.7627	12.4736	5.00717	221.953	1	1	25.1765	9.30968	3.08909	1	7.60529	5.77529	26.7627	13.4736	6.00717	-2.27587	0.3141	FALSE	0.505926	17684	0.0812534	FALSE	0.828072	0.862675
BRADI_4g22250v3	A0A0Q3EN60;	KQJ88951;	Dirigent protein	0;GO:0048046;apoplast [GO:0048046]	57.8332	49.996	90.0565	81.1641	67.9883	46.6564	142.873	94.3613	74.3581	126.832	33.2629	107.376	58.8332	50.996	91.0565	82.1641	68.9883	47.6564	143.873	95.3613	75.3581	127.832	34.2629	108.376	0.429095	0.37967	FALSE	0.514172	17768	0.0816394	FALSE	0.591104	0.675814
BRADI_3g58790v3	A0A0Q3I7V6;	KQK01843;	DIS3-like exonuclease 2 (EC 3.1.13.-)	nuclear-transcribed mRNA catabolic process, exonucleolytic, 3'-5' [GO:0034427]; polyuridylation-dependent mRNA catabolic process [GO:1990074];GO:0000175; GO:0000932; GO:0003723; GO:0034427; GO:0046872; GO:1990074;P-body [GO:0000932]; 3'-5'-exoribonuclease activity [GO:0000175]; metal ion binding [GO:0046872]; RNA binding [GO:0003723]; nuclear-transcribed mRNA catabolic process, exonucleolytic, 3'…	934.97	814.22	1174.54	1024.05	884.604	1033.41	1053.22	1111.58	1045.79	1127.61	1203.28	1119.38	935.97	815.22	1175.54	1025.05	885.604	1034.41	1054.22	1112.58	1046.79	1128.61	1204.28	1120.38	0.238676	0.33088	FALSE	0.235255	13848	0.063628	FALSE	0.219518	0.349703
BRADI_1g55287v3	A0A0Q3LBT8;	KQK20551;KQK20552;KQK20553;	DNA (cytosine-5)-methyltransferase (EC 2.1.1.37)	0;GO:0003677; GO:0003682; GO:0003886; GO:0005634;nucleus [GO:0005634]; chromatin binding [GO:0003682]; DNA (cytosine-5-)-methyltransferase activity [GO:0003886]; DNA binding [GO:0003677]	1321.27	1369.89	1476.42	1217.46	1056.84	1105.13	1397.12	1117.24	1159.71	1343.62	1047.78	1256.24	1322.27	1370.89	1477.42	1218.46	1057.84	1106.13	1398.12	1118.24	1160.71	1344.62	1048.78	1257.24	-0.192095	0.18016	FALSE	0.177843	12545	0.0576411	FALSE	0.150145	0.271499
BRADI_2g10040v3	I1HEB4;	KQK03824;	DNA gyrase subunit B (EC 5.6.2.2)	DNA topological change [GO:0006265];GO:0003677; GO:0003918; GO:0005524; GO:0005694; GO:0006265;chromosome [GO:0005694]; ATP binding [GO:0005524]; DNA binding [GO:0003677]; DNA topoisomerase type II (ATP-hydrolyzing) activity [GO:0003918]; DNA topological change [GO:0006265]	1232.29	1309.89	1277.28	1125.94	992.63	1147.61	1259.31	1080.44	1108.55	1165.26	1096.84	1173.35	1233.29	1310.89	1278.28	1126.94	993.63	1148.61	1260.31	1081.44	1109.55	1166.26	1097.84	1174.35	-0.152744	0.14306	FALSE	0.0182124	3668	0.0168535	FALSE	0.0712752	0.168896
BRADI_3g54190v3	I1IDH7;	KQK01163;	DNA helicase (EC 3.6.4.12)	DNA replication initiation [GO:0006270];GO:0000347; GO:0003688; GO:0004386; GO:0005524; GO:0005737; GO:0006270; GO:0042555;cytoplasm [GO:0005737]; MCM complex [GO:0042555]; THO complex [GO:0000347]; ATP binding [GO:0005524]; DNA replication origin binding [GO:0003688]; helicase activity [GO:0004386]; DNA replication initiation [GO:0006270]	1303.47	1307.04	1265.87	1288.26	1124.83	1168.5	1118.96	769.045	1124.24	1028.52	1125.95	1119.94	1304.47	1308.04	1266.87	1289.26	1125.83	1169.5	1119.96	770.045	1125.24	1029.52	1126.95	1120.94	-0.243268	0.37447	TRUE	0.0134242	2994	0.0137567	FALSE	0.103214	0.212663
BRADI_2g22360v3	A0A0Q3G5S1;	KQK05765;	DNA helicase (EC 3.6.4.12)	DNA replication initiation [GO:0006270];GO:0000347; GO:0003677; GO:0004386; GO:0005524; GO:0006270; GO:0042555;MCM complex [GO:0042555]; THO complex [GO:0000347]; ATP binding [GO:0005524]; DNA binding [GO:0003677]; helicase activity [GO:0004386]; DNA replication initiation [GO:0006270]	1052.86	1177.05	1108.58	1010.23	903.489	1005.55	887.584	621.841	886.839	955.2	974.602	988.081	1053.86	1178.05	1109.58	1011.23	904.489	1006.55	888.584	622.841	887.839	956.2	975.602	989.081	-0.194088	0.32558	FALSE	0.0516197	7049	0.0323883	FALSE	0.0321537	0.10465
BRADI_4g19207v3	I1ILT0;	KQJ88539;	DNA helicase (EC 3.6.4.12)	DNA replication initiation [GO:0006270]; DNA unwinding involved in DNA replication [GO:0006268]; embryo development ending in seed dormancy [GO:0009793]; negative regulation of DNA helicase activity [GO:1905775]; regulation of cell proliferation [GO:0042127]; regulation of root meristem growth [GO:0010082];GO:0000347; GO:0003677; GO:0004386; GO:0005524; GO:0005829; GO:0006268; GO:0006270; GO:0009…	1965.59	1819.85	2316.1	1771.8	1647.58	1784.78	1653.79	1477.7	1669.99	1900.49	1659.82	1728.03	1966.59	1820.85	2317.1	1772.8	1648.58	1785.78	1654.79	1478.7	1670.99	1901.49	1660.82	1729.03	-0.206251	0.27603	FALSE	0.199687	13089	0.0601406	FALSE	0.0431207	0.124931
BRADI_2g31580v3	I1HKQ4;	KQK06938;	DNA helicase (EC 3.6.4.12)	DNA replication initiation [GO:0006270];GO:0003677; GO:0003678; GO:0005524; GO:0005634; GO:0006270; GO:0042555;MCM complex [GO:0042555]; nucleus [GO:0005634]; ATP binding [GO:0005524]; DNA binding [GO:0003677]; DNA helicase activity [GO:0003678]; DNA replication initiation [GO:0006270]	1536.29	1728.43	1863.28	1523.12	1325.02	1415.01	1424.94	1264.44	1382.1	1613.14	1515.12	1484.35	1537.29	1729.43	1864.28	1524.12	1326.02	1416.01	1425.94	1265.44	1383.1	1614.14	1516.12	1485.35	-0.152719	0.19531	FALSE	0.204178	13188	0.0605955	FALSE	0.0189369	0.0758035
BRADI_2g40600v3	I1HNE4;	KQK08235;	DNA helicase (EC 3.6.4.12)	DNA replication initiation [GO:0006270];GO:0000347; GO:0003677; GO:0003678; GO:0005524; GO:0005829; GO:0006270; GO:0042555;cytosol [GO:0005829]; MCM complex [GO:0042555]; THO complex [GO:0000347]; ATP binding [GO:0005524]; DNA binding [GO:0003677]; DNA helicase activity [GO:0003678]; DNA replication initiation [GO:0006270]	1207.82	1269.9	1103.51	1253.73	1148.25	1149	1191.03	688.838	1146.75	1272.28	1176.67	1172.79	1208.82	1270.9	1104.51	1254.73	1149.25	1150	1192.03	689.838	1147.75	1273.28	1177.67	1173.79	0.0162148	0.080179	FALSE	0.830141	20501	0.0941968	FALSE	0.390403	0.510643
BRADI_2g46780v3	A0A2K2DE51;	PNT72586;	DNA ligase (EC 6.5.1.1)	DNA biosynthetic process [GO:0071897]; DNA ligation involved in DNA repair [GO:0051103]; DNA recombination [GO:0006310]; DNA replication [GO:0006260];GO:0003677; GO:0003910; GO:0005524; GO:0006260; GO:0006310; GO:0051103; GO:0071897;ATP binding [GO:0005524]; DNA binding [GO:0003677]; DNA ligase (ATP) activity [GO:0003910]; DNA biosynthetic process [GO:0071897]; DNA ligation involved in DNA repair…	194.26	154.273	97.667	246.946	235.693	294.562	244.022	274.591	242.857	259.608	292.713	269.831	195.26	155.273	98.667	247.946	236.693	295.562	245.022	275.591	243.857	260.608	293.713	270.831	0.877301	0.81851	FALSE	0.0350569	5618	0.0258133	FALSE	0.00980152	0.0523228
BRADI_3g29530v3	A0A0Q3HUL9;	KQJ97225;KQJ97226;PNT67613;PNT67614;	DNA ligase (EC 6.5.1.1)	DNA biosynthetic process [GO:0071897]; DNA ligation involved in DNA repair [GO:0051103]; DNA recombination [GO:0006310]; DNA replication [GO:0006260];GO:0003677; GO:0003910; GO:0005524; GO:0006260; GO:0006310; GO:0051103; GO:0071897;ATP binding [GO:0005524]; DNA binding [GO:0003677]; DNA ligase (ATP) activity [GO:0003910]; DNA biosynthetic process [GO:0071897]; DNA ligation involved in DNA repair…	481.202	464.248	462.967	581.964	484.228	519.488	611.953	512.382	448.195	541.016	536.364	633.128	482.202	465.248	463.967	582.964	485.228	520.488	612.953	513.382	449.195	542.016	537.364	634.128	0.279809	0.28369	FALSE	0.0808538	8989	0.0413022	FALSE	0.23157	0.362086
BRADI_5g20927v3	A0A0Q3E983;	KQJ84446;	DNA ligase (EC 6.5.1.1)	DNA biosynthetic process [GO:0071897]; DNA ligation involved in DNA repair [GO:0051103]; DNA recombination [GO:0006310]; DNA replication [GO:0006260]; double-strand break repair via nonhomologous end joining [GO:0006303]; response to X-ray [GO:0010165];GO:0003677; GO:0003910; GO:0005524; GO:0006260; GO:0006303; GO:0006310; GO:0009506; GO:0010165; GO:0048046; GO:0051103; GO:0071897;apoplast [GO:00…	883.069	1075.63	655.764	986.058	815.105	925.469	1016.55	1741.91	1066.25	1103.83	982.087	1134.4	884.069	1076.63	656.764	987.058	816.105	926.469	1017.55	1742.91	1067.25	1104.83	983.087	1135.4	0.300379	0.52762	FALSE	0.23247	13791	0.0633661	FALSE	0.189109	0.316235
BRADI_1g18510v3	A0A2K2DJY8;	PNT74599;	DNA polymerase (EC 2.7.7.7)	DNA replication [GO:0006260]; translesion synthesis [GO:0019985];GO:0000166; GO:0003677; GO:0003887; GO:0005634; GO:0006260; GO:0016035; GO:0019985; GO:0046872; GO:0051539;nucleus [GO:0005634]; zeta DNA polymerase complex [GO:0016035]; 4 iron, 4 sulfur cluster binding [GO:0051539]; DNA binding [GO:0003677]; DNA-directed DNA polymerase activity [GO:0003887]; metal ion binding [GO:0046872]; nucleot…	581.298	385.683	437.599	599.233	515.2	728.397	706.78	808.677	669.905	808.551	788.33	968.052	582.298	386.683	438.599	600.233	516.2	729.397	707.78	809.677	670.905	809.551	789.33	969.052	0.867391	1.035	TRUE	0.0090432	2254	0.0103566	TRUE	0.00693535	0.0433739
BRADI_2g56160v3	A0A0Q3GI31;	KQK10783;	DNA polymerase (EC 2.7.7.7)	DNA replication [GO:0006260];GO:0000166; GO:0003677; GO:0003887; GO:0006260;DNA binding [GO:0003677]; DNA-directed DNA polymerase activity [GO:0003887]; nucleotide binding [GO:0000166]; DNA replication [GO:0006260]	738.486	625.664	597.417	746.019	676.862	649.708	642.297	519.931	663.765	774.861	730.952	863.458	739.486	626.664	598.417	747.019	677.862	650.708	643.297	520.931	664.765	775.861	731.952	864.458	0.272058	0.23056	FALSE	0.0801163	8943	0.0410908	FALSE	0.0677731	0.163618
BRADI_4g23600v3	A0A2K2CPR4;	PNT64020;	DNA polymerase (EC 2.7.7.7)	DNA replication [GO:0006260];GO:0000166; GO:0003677; GO:0003887; GO:0005634; GO:0006260; GO:0046872; GO:0051539;nucleus [GO:0005634]; 4 iron, 4 sulfur cluster binding [GO:0051539]; DNA binding [GO:0003677]; DNA-directed DNA polymerase activity [GO:0003887]; metal ion binding [GO:0046872]; nucleotide binding [GO:0000166]; DNA replication [GO:0006260]	605.024	699.943	433.793	671.763	577.901	616.979	594.252	471.807	581.221	632.176	649.458	695.44	606.024	700.943	434.793	672.763	578.901	617.979	595.252	472.807	582.221	633.176	650.458	696.44	0.185007	0.15793	FALSE	0.416477	16662	0.0765576	FALSE	0.434453	0.548427
BRADI_4g39480v3	I1ITD1;	KQJ91739;	DNA polymerase alpha subunit B	DNA replication initiation [GO:0006270];GO:0003677; GO:0003887; GO:0005658; GO:0005739; GO:0006270; GO:0046982;alpha DNA polymerase:primase complex [GO:0005658]; mitochondrion [GO:0005739]; DNA binding [GO:0003677]; DNA-directed DNA polymerase activity [GO:0003887]; protein heterodimerization activity [GO:0046982]; DNA replication initiation [GO:0006270]	370.726	324.259	377.984	312.568	302.17	282.724	294.597	235.903	287.882	257.627	296.871	275.394	371.726	325.259	378.984	313.568	303.17	283.724	295.597	236.903	288.882	258.627	297.871	276.394	-0.369435	0.40645	FALSE	0.020967	4004	0.0183974	FALSE	0.0163886	0.0697733
BRADI_3g44197v3	A0A0Q3QCT5;	KQJ99601;	DNA polymerase epsilon catalytic subunit (EC 2.7.7.7)	DNA repair [GO:0006281]; DNA replication [GO:0006260];GO:0000166; GO:0003677; GO:0003887; GO:0006260; GO:0006281; GO:0008270; GO:0008622; GO:0051539;epsilon DNA polymerase complex [GO:0008622]; 4 iron, 4 sulfur cluster binding [GO:0051539]; DNA binding [GO:0003677]; DNA-directed DNA polymerase activity [GO:0003887]; nucleotide binding [GO:0000166]; zinc ion binding [GO:0008270]; DNA repair [GO:00…	676.945	589.952	334.858	685.578	610.384	593.303	630.918	543.521	661.036	957.182	759.225	904.072	677.945	590.952	335.858	686.578	611.384	594.303	631.918	544.521	662.036	958.182	760.225	905.072	0.709127	0.80051	FALSE	0.0595799	7640	0.0351038	FALSE	0.0714562	0.169174
BRADI_3g37840v3	A0A0Q3HYH0;	KQJ98586;	DNA polymerase epsilon subunit (DNA polymerase II subunit 2)	DNA-dependent DNA replication [GO:0006261]; embryo development ending in seed dormancy [GO:0009793]; positive regulation of cell division [GO:0051781];GO:0003677; GO:0003887; GO:0006261; GO:0008622; GO:0009793; GO:0051781; GO:0070182;epsilon DNA polymerase complex [GO:0008622]; DNA binding [GO:0003677]; DNA polymerase binding [GO:0070182]; DNA-directed DNA polymerase activity [GO:0003887]; DNA-de…	263.957	199.984	247.338	150.24	215.296	230.497	169.425	151.922	191.694	182.32	192.093	185.822	264.957	200.984	248.338	151.24	216.296	231.497	170.425	152.922	192.694	183.32	193.093	186.822	-0.342751	0.36553	FALSE	0.116445	10585	0.0486354	FALSE	0.130176	0.247805
BRADI_3g42937v3	I1I9I1;	KQJ99380;	DNA primase (EC 2.7.7.-)	DNA replication, synthesis of RNA primer [GO:0006269];GO:0003697; GO:0003896; GO:0005658; GO:0006269;alpha DNA polymerase:primase complex [GO:0005658]; DNA primase activity [GO:0003896]; single-stranded DNA binding [GO:0003697]; DNA replication, synthesis of RNA primer [GO:0006269]	225.401	241.409	355.153	227.95	220.584	223.533	161.839	134.937	250.362	172.412	241.156	223.653	226.401	242.409	356.153	228.95	221.584	224.533	162.839	135.937	251.362	173.412	242.156	224.653	-0.365759	0.43028	FALSE	0.272225	14570	0.0669454	FALSE	0.21075	0.340693
BRADI_3g03817v3	A0A0Q3LLI0;	KQJ93317;	DNA primase (EC 2.7.7.-)	0;GO:0003896;DNA primase activity [GO:0003896]	23.7264	0	0	0	40.0376	56.4055	8.85055	0	8.86839	0	36.5892	25.5922	24.7264	1	1	1	41.0376	57.4055	9.85055	1	9.86839	1	37.5892	26.5922	1.28619	0.33256	FALSE	0.398164	16399	0.0753492	FALSE	0.749633	0.800396
BRADI_5g07930v3	I1IX32;	KQJ82268;	DNA primase large subunit (EC 2.7.7.-)	0;GO:0003697; GO:0003896; GO:0005658; GO:0009506; GO:0046872; GO:0051539;alpha DNA polymerase:primase complex [GO:0005658]; plasmodesma [GO:0009506]; 4 iron, 4 sulfur cluster binding [GO:0051539]; DNA primase activity [GO:0003896]; metal ion binding [GO:0046872]; single-stranded DNA binding [GO:0003697]	251.352	199.984	205.481	174.417	216.052	229.8	175.747	65.1093	230.578	273.48	199.577	225.323	252.352	200.984	206.481	175.417	217.052	230.8	176.747	66.1093	231.578	274.48	200.577	226.323	0.0881309	0.071792	FALSE	0.638038	18957	0.0871026	FALSE	0.34443	0.469386
BRADI_4g13750v3	A0A2K2CML9;	PNT63280;	DNA repair protein RAD51 homolog	double-strand break repair via homologous recombination [GO:0000724]; mitotic recombination-dependent replication fork processing [GO:1990426];GO:0000150; GO:0000724; GO:0003690; GO:0003697; GO:0005524; GO:0005634; GO:0008094; GO:1990426;nucleus [GO:0005634]; ATP binding [GO:0005524]; DNA-dependent ATPase activity [GO:0008094]; double-stranded DNA binding [GO:0003690]; recombinase activity [GO:00…	100.096	164.272	76.1041	55.2607	61.1895	114.9	35.4022	16.985	101.645	93.1419	78.1678	97.9179	101.096	165.272	77.1041	56.2607	62.1895	115.9	36.4022	17.985	102.645	94.1419	79.1678	98.9179	-0.335381	0.37576	FALSE	0.464123	17217	0.0791077	FALSE	0.189905	0.316906
BRADI_1g33560v3	A0A0Q3NIJ1;	KQK17302;	DNA repair protein REV1 (EC 2.7.7.-)	error-prone translesion synthesis [GO:0042276]; response to UV-B [GO:0010224];GO:0003684; GO:0003887; GO:0005634; GO:0010224; GO:0042276;nucleus [GO:0005634]; damaged DNA binding [GO:0003684]; DNA-directed DNA polymerase activity [GO:0003887]; error-prone translesion synthesis [GO:0042276]; response to UV-B [GO:0010224]	504.928	364.256	286.659	486.985	457.788	629.514	510.803	829.436	591.454	517.235	609.542	601.973	505.928	365.256	287.659	487.985	458.788	630.514	511.803	830.436	592.454	518.235	610.542	602.973	0.579545	0.73157	FALSE	0.0780979	8848	0.0406543	FALSE	0.0727342	0.170986
BRADI_2g62300v3	I1HVQ3;	KQK11778;	DNA replication complex GINS protein PSF2	DNA duplex unwinding [GO:0032508]; DNA replication [GO:0006260]; double-strand break repair via break-induced replication [GO:0000727];GO:0000727; GO:0000811; GO:0006260; GO:0031298; GO:0032508;GINS complex [GO:0000811]; replication fork protection complex [GO:0031298]; DNA duplex unwinding [GO:0032508]; DNA replication [GO:0006260]; double-strand break repair via break-induced replication [GO:00…	373.692	298.547	339.932	338.472	367.892	365.591	314.827	308.562	270.145	342.841	407.47	300.986	374.692	299.547	340.932	339.472	368.892	366.591	315.827	309.562	271.145	343.841	408.47	301.986	0.0545607	0.036868	FALSE	0.749563	19888	0.0913803	FALSE	0.231945	0.362362
BRADI_2g57130v3	I1HU22;	KQK10934;	DNA replication complex GINS protein SLD5	DNA-dependent DNA replication [GO:0006261]; DNA duplex unwinding [GO:0032508]; double-strand break repair via break-induced replication [GO:0000727];GO:0000727; GO:0000811; GO:0006261; GO:0031298; GO:0032508;GINS complex [GO:0000811]; replication fork protection complex [GO:0031298]; DNA duplex unwinding [GO:0032508]; DNA-dependent DNA replication [GO:0006261]; double-strand break repair via brea…	580.556	701.372	705.232	578.51	617.183	631.603	609.424	468.976	637.16	515.253	596.237	513.513	581.556	702.372	706.232	579.51	618.183	632.603	610.424	469.976	638.16	516.253	597.237	514.513	-0.289781	0.34307	FALSE	0.0795202	8914	0.0409575	FALSE	0.215485	0.345636
BRADI_4g04730v3	I1IHI9;	KQJ86331;	DNA replication licensing factor MCM7 (EC 3.6.4.12)	cell cycle [GO:0007049]; DNA replication initiation [GO:0006270];GO:0000347; GO:0003677; GO:0003678; GO:0005524; GO:0005737; GO:0006270; GO:0007049; GO:0042555;cytoplasm [GO:0005737]; MCM complex [GO:0042555]; THO complex [GO:0000347]; ATP binding [GO:0005524]; DNA binding [GO:0003677]; DNA helicase activity [GO:0003678]; cell cycle [GO:0007049]; DNA replication initiation [GO:0006270]	1046.93	952.78	1182.15	872.083	849.099	768.09	853.446	469.919	885.475	869.985	803.299	830.077	1047.93	953.78	1183.15	873.083	850.099	769.09	854.446	470.919	886.475	870.985	804.299	831.077	-0.345636	0.45831	FALSE	0.0668518	8129	0.0373507	FALSE	0.158116	0.280926
BRADI_1g74120v3	A0A2K2DV20;	PNT78131;	DNA topoisomerase (EC 5.6.2.1)	DNA topological change [GO:0006265];GO:0003677; GO:0003917; GO:0005694; GO:0006265; GO:0008270;chromosome [GO:0005694]; DNA binding [GO:0003677]; DNA topoisomerase type I activity [GO:0003917]; zinc ion binding [GO:0008270]; DNA topological change [GO:0006265]	169.051	148.559	69.7621	94.9793	98.2054	137.184	140.345	30.1956	103.692	190.247	108.936	198.061	170.051	149.559	70.7621	95.9793	99.2054	138.184	141.345	31.1956	104.692	191.247	109.936	199.061	0.357782	0.22185	FALSE	0.428217	16788	0.0771366	FALSE	0.407222	0.524704
BRADI_1g06410v3	I1GMI2;	KQK12853;PNT74004;	Uncharacterized protein	DNA topological change [GO:0006265];GO:0003677; GO:0003917; GO:0006265; GO:0008270;DNA binding [GO:0003677]; DNA topoisomerase type I activity [GO:0003917]; zinc ion binding [GO:0008270]; DNA topological change [GO:0006265]	55.6089	64.2805	22.8312	55.2607	36.2604	34.1219	42.9884	29.252	44.342	33.6896	50.7259	33.9375	56.6089	65.2805	23.8312	56.2607	37.2604	35.1219	43.9884	30.252	45.342	34.6896	51.7259	34.9375	-0.263995	0.13525	FALSE	0.601289	18602	0.0854714	FALSE	0.966206	0.973317
BRADI_4g34290v3	A0A2K2CS67;	PNT64880;	DNA topoisomerase (EC 5.6.2.1)	DNA topological change [GO:0006265];GO:0003677; GO:0003917; GO:0006265;DNA binding [GO:0003677]; DNA topoisomerase type I activity [GO:0003917]; DNA topological change [GO:0006265]	189.07	244.266	102.741	238.312	150.33	195.678	190.919	256.663	195.105	196.193	171.304	236.45	190.07	245.266	103.741	239.312	151.33	196.678	191.919	257.663	196.105	197.193	172.304	237.45	0.171077	0.24535	FALSE	0.654236	19080	0.0876677	FALSE	0.767588	0.814082
BRADI_3g52470v3	I1ICW6;	KQK00887;	DNA topoisomerase 2 (EC 5.6.2.2)	DNA topological change [GO:0006265]; mitotic DNA integrity checkpoint [GO:0044774]; resolution of meiotic recombination intermediates [GO:0000712]; sister chromatid segregation [GO:0000819];GO:0000712; GO:0000819; GO:0003677; GO:0003918; GO:0005524; GO:0005634; GO:0006265; GO:0044774;nucleus [GO:0005634]; ATP binding [GO:0005524]; DNA binding [GO:0003677]; DNA topoisomerase type II (ATP-hydrolyzi…	2691.47	2531.22	2572.32	2365.85	2214.91	2239.51	2910.57	1974.04	2329.66	2758.59	2312.6	2843.51	2692.47	2532.22	2573.32	2366.85	2215.91	2240.51	2911.57	1975.04	2330.66	2759.59	2313.6	2844.51	0.0219754	0.044033	FALSE	0.834879	20543	0.0943898	FALSE	0.394531	0.514136
BRADI_1g65870v3	I1H6P7;	KQK22209;	DNA topoisomerase 6 subunit A (EC 5.6.2.2)	DNA catabolic process, endonucleolytic [GO:0000737]; DNA topological change [GO:0006265]; meiotic DNA double-strand break formation [GO:0042138]; meiotic DNA double-strand break processing [GO:0000706]; reciprocal meiotic recombination [GO:0007131];GO:0000228; GO:0000287; GO:0000706; GO:0000737; GO:0003677; GO:0003918; GO:0005524; GO:0006265; GO:0007131; GO:0009330; GO:0016889; GO:0042138;DNA top…	242.455	225.696	487.066	160.601	207.742	254.869	214.942	210.426	203.973	178.357	202.072	205.294	243.455	226.696	488.066	161.601	208.742	255.869	215.942	211.426	204.973	179.357	203.072	206.294	-0.702764	0.5786	FALSE	0.281596	14754	0.0677908	FALSE	0.205921	0.335404
BRADI_4g27057v3	A0A2K2CQH9;	PNT64280;	DNA topoisomerase 6 subunit B (EC 5.6.2.2)	DNA topological change [GO:0006265];GO:0003677; GO:0003918; GO:0005524; GO:0005634; GO:0006265; GO:0009330; GO:0042803;DNA topoisomerase complex (ATP-hydrolyzing) [GO:0009330]; nucleus [GO:0005634]; ATP binding [GO:0005524]; DNA binding [GO:0003677]; DNA topoisomerase type II (ATP-hydrolyzing) activity [GO:0003918]; protein homodimerization activity [GO:0042803]; DNA topological change [GO:000626…	625.785	824.219	591.075	747.746	656.465	861.403	725.745	884.166	786.558	650.012	885.624	932.446	626.785	825.219	592.075	748.746	657.465	862.403	726.745	885.166	787.558	651.012	886.624	933.446	0.273691	0.32666	FALSE	0.280694	14735	0.0677035	FALSE	0.492672	0.597
BRADI_4g39120v3	I1IT89;	KQJ91679;PNT65230;	DNA-(apurinic or apyrimidinic site) lyase (EC 4.2.99.18)	base-excision repair [GO:0006284];GO:0003906; GO:0004528; GO:0005634; GO:0006284; GO:0008311; GO:0046872; GO:0140078;nucleus [GO:0005634]; class I DNA-(apurinic or apyrimidinic site) endonuclease activity [GO:0140078]; DNA-(apurinic or apyrimidinic site) endonuclease activity [GO:0003906]; double-stranded DNA 3'-5' exodeoxyribonuclease activity [GO:0008311]; metal ion binding [GO:0046872]; phosph…	301.029	391.397	352.616	241.765	288.573	322.417	266.781	248.17	256.501	275.462	271.924	275.394	302.029	392.397	353.616	242.765	289.573	323.417	267.781	249.17	257.501	276.462	272.924	276.394	-0.343866	0.37356	FALSE	0.105146	10130	0.0465448	FALSE	0.0307812	0.10206
BRADI_1g31066v3	I1GVM2;	KQK16854;	DNA-directed RNA polymerase (EC 2.7.7.6)	mitochondrial transcription [GO:0006390];GO:0003677; GO:0003899; GO:0006390; GO:0034245;mitochondrial DNA-directed RNA polymerase complex [GO:0034245]; DNA binding [GO:0003677]; DNA-directed 5'-3' RNA polymerase activity [GO:0003899]; mitochondrial transcription [GO:0006390]	521.982	548.527	325.979	611.321	571.857	639.263	499.424	490.679	734.03	509.308	667.752	604.755	522.982	549.527	326.979	612.321	572.857	640.263	500.424	491.679	735.03	510.308	668.752	605.755	0.350875	0.35811	FALSE	0.211672	13347	0.061326	FALSE	0.327183	0.454394
BRADI_4g08880v3	A0A0Q3EKS1;	KQJ86996;KQJ86997;	DNA-directed RNA polymerase (EC 2.7.7.6)	transcription, DNA-templated [GO:0006351];GO:0003677; GO:0003899; GO:0006351;DNA binding [GO:0003677]; DNA-directed 5'-3' RNA polymerase activity [GO:0003899]; transcription, DNA-templated [GO:0006351]	754.056	921.354	837.145	782.284	812.083	784.803	767.47	711.484	789.969	681.719	966.287	979.179	755.056	922.354	838.145	783.284	813.083	785.803	768.47	712.484	790.969	682.719	967.287	980.179	0.0642875	0.030724	FALSE	0.748331	19880	0.0913435	FALSE	0.554319	0.646804
BRADI_4g04820v3	I1IHJ8;	KQJ86340;	DNA-directed RNA polymerase subunit	maintenance of transcriptional fidelity during DNA-templated transcription elongation from RNA polymerase II promoter [GO:0001193]; mRNA cleavage [GO:0006379]; transcription-coupled nucleotide-excision repair [GO:0006283]; transcription initiation from RNA polymerase II promoter [GO:0006367];GO:0001193; GO:0003676; GO:0003899; GO:0005730; GO:0006283; GO:0006367; GO:0006379; GO:0008270;nucleolus […	588.712	708.514	776.262	524.976	549.195	508.346	546.206	293.464	487.762	521.198	330.134	378.876	589.712	709.514	777.262	525.976	550.195	509.346	547.206	294.464	488.762	522.198	331.134	379.876	-0.75173	0.90898	FALSE	0.024011	4374	0.0200974	FALSE	0.0591208	0.151207
BRADI_1g11365v3	I1GP74;	KQK13618;	DNA-directed RNA polymerase subunit	mRNA cleavage [GO:0006379]; termination of RNA polymerase I transcription [GO:0006363];GO:0003676; GO:0003899; GO:0005736; GO:0006363; GO:0006379; GO:0008270;RNA polymerase I complex [GO:0005736]; DNA-directed 5'-3' RNA polymerase activity [GO:0003899]; nucleic acid binding [GO:0003676]; zinc ion binding [GO:0008270]; mRNA cleavage [GO:0006379]; termination of RNA polymerase I transcription [GO:0…	1035.81	1219.9	1255.72	1030.96	889.892	1042.46	1010.23	1055.9	970.066	919.528	962.129	939.678	1036.81	1220.9	1256.72	1031.96	890.892	1043.46	1011.23	1056.9	971.066	920.528	963.129	940.678	-0.315378	0.333	FALSE	0.0732576	8554	0.0393034	FALSE	0.0313556	0.103132
BRADI_3g43050v3	A0A2K2D2R1;	PNT68584;	DNA-directed RNA polymerase subunit (EC 2.7.7.6)	transcription, DNA-templated [GO:0006351];GO:0003677; GO:0003899; GO:0006351;DNA binding [GO:0003677]; DNA-directed 5'-3' RNA polymerase activity [GO:0003899]; transcription, DNA-templated [GO:0006351]	623.561	565.669	481.993	920.436	740.317	1013.21	938.159	1219.15	892.297	1010.69	1083.54	1073.76	624.561	566.669	482.993	921.436	741.317	1014.21	939.159	1220.15	893.297	1011.69	1084.54	1074.76	0.921441	1.0811	TRUE	0.00148382	541	0.00248576	TRUE	0.00137087	0.0192737
BRADI_1g02621v3	A0A0Q3JJ72;	KQK12276;	DNA-directed RNA polymerase subunit (EC 2.7.7.6)	transcription, DNA-templated [GO:0006351];GO:0003677; GO:0003899; GO:0005634; GO:0006351; GO:0008270; GO:0009506;nucleus [GO:0005634]; plasmodesma [GO:0009506]; DNA binding [GO:0003677]; DNA-directed 5'-3' RNA polymerase activity [GO:0003899]; zinc ion binding [GO:0008270]; transcription, DNA-templated [GO:0006351]	1230.81	1134.19	1335.63	1212.28	1238.9	1330.75	1361.72	1216.32	1120.83	1506.12	1680.61	1699.66	1231.81	1135.19	1336.63	1213.28	1239.9	1331.75	1362.72	1217.32	1121.83	1507.12	1681.61	1700.66	0.400713	0.44261	TRUE	0.00962121	2369	0.0108849	TRUE	0.00491916	0.036215
BRADI_4g45065v3	I1IV91;	KQJ92654;	DNA-directed RNA polymerase subunit (EC 2.7.7.6)	transcription by RNA polymerase III [GO:0006383];GO:0003677; GO:0003899; GO:0005666; GO:0006383;RNA polymerase III complex [GO:0005666]; DNA binding [GO:0003677]; DNA-directed 5'-3' RNA polymerase activity [GO:0003899]; transcription by RNA polymerase III [GO:0006383]	1413.21	1392.74	1111.12	1842.6	1476.86	1667.1	1671.49	1482.42	1730.02	2031.29	2004.09	1931.65	1414.21	1393.74	1112.12	1843.6	1477.86	1668.1	1672.49	1483.42	1731.02	2032.29	2005.09	1932.65	0.606858	0.69092	TRUE	0.0136567	3036	0.0139496	TRUE	0.00481523	0.0358191
BRADI_2g34876v3	A0A2K2DBU6;	PNT71745;	DNA-directed RNA polymerase subunit (EC 2.7.7.6)	transcription, DNA-templated [GO:0006351];GO:0003677; GO:0003899; GO:0006351;DNA binding [GO:0003677]; DNA-directed 5'-3' RNA polymerase activity [GO:0003899]; transcription, DNA-templated [GO:0006351]	200.933	169.986	129.377	245.219	181.302	186.626	222.528	134.937	217.617	285.371	241.156	232.555	201.933	170.986	130.377	246.219	182.302	187.626	223.528	135.937	218.617	286.371	242.156	233.555	0.598537	0.52195	FALSE	0.0333202	5405	0.0248346	FALSE	0.153768	0.27585
BRADI_3g16660v3	I1I1H0;	KQJ95346;	DNA-directed RNA polymerase subunit (EC 2.7.7.6)	transcription by RNA polymerase II [GO:0006366];GO:0003677; GO:0003899; GO:0005665; GO:0006366;RNA polymerase II, core complex [GO:0005665]; DNA binding [GO:0003677]; DNA-directed 5'-3' RNA polymerase activity [GO:0003899]; transcription by RNA polymerase II [GO:0006366]	3736.92	3909.68	3772.23	4875.03	3224.91	4058.41	4889.3	5065.32	3814.77	5265.49	4141.23	3962.89	3737.92	3910.68	3773.23	4876.03	3225.91	4059.41	4890.3	5066.32	3815.77	5266.49	4142.23	3963.89	0.227488	0.32742	FALSE	0.250591	14147	0.0650018	FALSE	0.464914	0.574387
BRADI_3g29917v3	A0A2K2D031;	PNT67640;	DNA-directed RNA polymerase subunit beta (EC 2.7.7.6)	megagametogenesis [GO:0009561]; transcription, DNA-templated [GO:0006351];GO:0003677; GO:0003899; GO:0005634; GO:0005829; GO:0006351; GO:0009561; GO:0032549;cytosol [GO:0005829]; nucleus [GO:0005634]; DNA binding [GO:0003677]; DNA-directed 5'-3' RNA polymerase activity [GO:0003899]; ribonucleoside binding [GO:0032549]; megagametogenesis [GO:0009561]; transcription, DNA-templated [GO:0006351]	1318.3	1324.18	1349.58	1483.4	1288.76	1339.11	1464.13	1150.26	1336.4	1438.75	1408.68	1474.33	1319.3	1325.18	1350.58	1484.4	1289.76	1340.11	1465.13	1151.26	1337.4	1439.75	1409.68	1475.33	0.114403	0.10626	TRUE	0.0145161	3165	0.0145424	FALSE	0.44304	0.556107
BRADI_1g13720v3	I1GQ05;	KQK13978;	DNA-directed RNA polymerase subunit beta (EC 2.7.7.6)	transcription by RNA polymerase II [GO:0006366];GO:0003677; GO:0003899; GO:0005665; GO:0006366; GO:0032549;RNA polymerase II, core complex [GO:0005665]; DNA binding [GO:0003677]; DNA-directed 5'-3' RNA polymerase activity [GO:0003899]; ribonucleoside binding [GO:0032549]; transcription by RNA polymerase II [GO:0006366]	2983.6	2789.77	2439.14	3704.19	2782.23	3217.2	3196.31	3186.58	3382.95	3711.8	3362.05	3600.71	2984.6	2790.77	2440.14	3705.19	2783.23	3218.2	3197.31	3187.58	3383.95	3712.8	3363.05	3601.71	0.378159	0.45221	FALSE	0.0173102	3550	0.0163113	FALSE	0.0461112	0.129972
BRADI_3g05847v3	I1HXW7;	KQJ93630;PNT66016;	DNA-directed RNA polymerase subunit beta (EC 2.7.7.6)	megagametogenesis [GO:0009561]; transcription by RNA polymerase III [GO:0006383];GO:0003677; GO:0003899; GO:0005666; GO:0006383; GO:0009561; GO:0032549;RNA polymerase III complex [GO:0005666]; DNA binding [GO:0003677]; DNA-directed 5'-3' RNA polymerase activity [GO:0003899]; ribonucleoside binding [GO:0032549]; megagametogenesis [GO:0009561]; transcription by RNA polymerase III [GO:0006383]	755.539	667.089	459.162	797.826	716.144	896.918	759.883	883.222	871.831	828.368	991.234	1095.46	756.539	668.089	460.162	798.826	717.144	897.918	760.883	884.222	872.831	829.368	992.234	1096.46	0.630606	0.73209	FALSE	0.0433155	6366	0.0292501	FALSE	0.051626	0.13892
BRADI_4g15740v3	I1IKY3;	KQJ88134;	DNA-directed RNA polymerase subunit beta (EC 2.7.7.6)	transcription by RNA polymerase II [GO:0006366];GO:0003677; GO:0003899; GO:0005665; GO:0006366; GO:0032549;RNA polymerase II, core complex [GO:0005665]; DNA binding [GO:0003677]; DNA-directed 5'-3' RNA polymerase activity [GO:0003899]; ribonucleoside binding [GO:0032549]; transcription by RNA polymerase II [GO:0006366]	769.627	805.649	863.782	882.444	780.355	945.663	866.09	996.456	884.793	941.328	911.403	912.973	770.627	806.649	864.782	883.444	781.355	946.663	867.09	997.456	885.793	942.328	912.403	913.973	0.181114	0.22916	FALSE	0.0453995	6556	0.0301231	FALSE	0.169688	0.294036
BRADI_5g23540v3	I1J2F6;	KQJ84889;KQJ84890;KQJ84891;KQJ84892;PNT61972;PNT61973;PNT61974;PNT61975;	DNA-directed RNA polymerase subunit beta (EC 2.7.7.6)	transcription by RNA polymerase II [GO:0006366];GO:0003677; GO:0003899; GO:0005665; GO:0006366; GO:0032549;RNA polymerase II, core complex [GO:0005665]; DNA binding [GO:0003677]; DNA-directed 5'-3' RNA polymerase activity [GO:0003899]; ribonucleoside binding [GO:0032549]; transcription by RNA polymerase II [GO:0006366]	346.258	455.677	342.469	423.09	441.924	472.135	448.85	491.623	379.976	447.874	590.416	563.584	347.258	456.677	343.469	424.09	442.924	473.135	449.85	492.623	380.976	448.874	591.416	564.584	0.484087	0.49416	FALSE	0.0580421	7513	0.0345203	FALSE	0.075023	0.174407
BRADI_2g05777v3	I1HCX0;	KQK03136;	DNA-directed RNA polymerase subunit beta (EC 2.7.7.6)	transcription by RNA polymerase II [GO:0006366];GO:0003677; GO:0003899; GO:0005665; GO:0006366; GO:0032549;RNA polymerase II, core complex [GO:0005665]; DNA binding [GO:0003677]; DNA-directed 5'-3' RNA polymerase activity [GO:0003899]; ribonucleoside binding [GO:0032549]; transcription by RNA polymerase II [GO:0006366]	583.522	489.96	630.396	709.754	586.21	654.583	637.24	653.924	616.012	741.172	656.11	695.44	584.522	490.96	631.396	710.754	587.21	655.583	638.24	654.924	617.012	742.172	657.11	696.44	0.296087	0.31297	FALSE	0.0675608	8176	0.0375666	FALSE	0.0963757	0.2039
BRADI_1g54200v3	I1H2P4;	KQK20386;	Dolichyl-diphosphooligosaccharide--protein glycosyltransferase 48 kDa subunit (Oligosaccharyl transferase 48 kDa subunit)	plant-type cell wall organization [GO:0009664]; protein N-linked glycosylation via asparagine [GO:0018279]; unidimensional cell growth [GO:0009826];GO:0005730; GO:0005774; GO:0005783; GO:0005794; GO:0008250; GO:0009505; GO:0009506; GO:0009664; GO:0009826; GO:0016021; GO:0016757; GO:0018279;endoplasmic reticulum [GO:0005783]; Golgi apparatus [GO:0005794]; integral component of membrane [GO:0016021…	3018.45	3562.57	3826.77	2994.44	2611.51	2981.83	2884.02	2745.91	2818.1	3097.46	2431.52	2405.67	3019.45	3563.57	3827.77	2995.44	2612.51	2982.83	2885.02	2746.91	2819.1	3098.46	2432.52	2406.67	-0.391296	0.46743	FALSE	0.0662237	8091	0.0371761	FALSE	0.05425	0.143377
BRADI_1g76520v3	I1HA65;	KQK23851;	Dolichyl-diphosphooligosaccharide--protein glycosyltransferase subunit 1	protein N-linked glycosylation via asparagine [GO:0018279];GO:0004579; GO:0008250; GO:0016021; GO:0018279;integral component of membrane [GO:0016021]; oligosaccharyltransferase complex [GO:0008250]; dolichyl-diphosphooligosaccharide-protein glycotransferase activity [GO:0004579]; protein N-linked glycosylation via asparagine [GO:0018279]	3524.86	3898.26	4108.35	3737	3070.81	3637.11	3415.05	3495.14	3499.6	3513.63	3307.16	3024.33	3525.86	3899.26	4109.35	3738	3071.81	3638.11	3416.05	3496.14	3500.6	3514.63	3308.16	3025.33	-0.228032	0.26627	FALSE	0.0664773	8105	0.0372404	FALSE	0.162642	0.286432
BRADI_5g00510v3	I1IVE7;	KQJ81403;	Dolichyl-diphosphooligosaccharide--protein glycosyltransferase subunit 1	protein N-linked glycosylation via asparagine [GO:0018279];GO:0004579; GO:0005774; GO:0005886; GO:0008250; GO:0009505; GO:0016021; GO:0018279;integral component of membrane [GO:0016021]; oligosaccharyltransferase complex [GO:0008250]; plant-type cell wall [GO:0009505]; plasma membrane [GO:0005886]; vacuolar membrane [GO:0005774]; dolichyl-diphosphooligosaccharide-protein glycotransferase activity…	3202.33	3619.71	3238.23	3258.65	2993.75	3127.37	3039.53	2798.76	3161.92	3004.32	2886.39	2845.18	3203.33	3620.71	3239.23	3259.65	2994.75	3128.37	3040.53	2799.76	3162.92	3005.32	2887.39	2846.18	-0.203576	0.25874	FALSE	0.0671242	8152	0.0374563	FALSE	0.0517748	0.139218
[truncated: 21,110 more rows]

## Sheet: plsda_vip
This tab contains VIP scores from the first 3 components of the PLS-DA.
Gene	Uniprot	VIP Comp. 1	VIP Comp. 2	VIP Comp. 3
BRADI_1g21980v3	I1GSJ1;	8.6725	8.6263	8.554
BRADI_1g08340v3	I1GN76;	7.8239	7.7557	7.683
BRADI_1g14060v3	A0A0Q3RM98;	7.145	7.0582	6.9946
BRADI_5g05110v3	I1IWM5;	6.8149	6.7449	6.6792
BRADI_3g19670v3	I1I2J1;	6.5083	6.4335	6.3787
BRADI_2g53760v3	I1HSZ2;	6.3797	6.3207	6.259
BRADI_5g19680v3	I1J128;	6.2273	6.164	6.1076
BRADI_3g12570v3	I1I031;	6.1697	6.1242	6.0618
BRADI_2g15500v3	I1HG33;	6.092	6.0165	5.9564
BRADI_4g35317v3	A0A2K2CSH2;	6.0432	5.9624	5.9083
BRADI_1g66720v3	I1H6Z9;	5.977	6.0043	5.9428
[truncated: 21,753 more rows]
