# Supplementary material for: Dynamics of Global Gene Expression and Regulatory Elements in Growing Brachypodium Root System
Source: Sci Rep. 2020 Apr 27;10:7071. doi: 10.1038/s41598-020-63224-z (PMC7184759; doi:10.1038/s41598-020-63224-z)
Supplement: Supplementary file 5 — Supplementary Information5. [file 41598_2020_63224_MOESM5_ESM.xlsx]

## Sheet: Enrichment VIP > 1
	This tab contains the output of DAVID Ontology Enrichment analaysis, showing the GO BP, CC, MF, Interpro, and KEGG terms enriched among the genes with a high PLSDA VIP score. Only those with a Benjamini Hochberg corrected p-value <0.05 were considered, shown in BOLD, from the GO:BP and GO:MF categories. More information, including the specific genes within each ontology, can be found in tab 2.
	Category	Term	# of Genes	P-Value (Calculated by DAVID, representing whether enrichment was significant)	Fold Enrichment	Benjamini corrected p-value	-log10(B-H corrected p-value) (for Fig 5a)
	GOTERM_BP_DIRECT	hydrogen peroxide catabolic process	54	2.2e-13	2.8	1.3e-10	9.88606
	GOTERM_BP_DIRECT	plant-type cell wall organization	42	1.1e-12	3.2	3.3e-10	9.48149
	GOTERM_BP_DIRECT	response to oxidative stress	55	7.3e-11	2.5	1.4e-08	7.85387
	GOTERM_BP_DIRECT	defense response	34	9.6e-07	2.4	0.00014	3.85387
	GOTERM_BP_DIRECT	transcription, DNA-templated	120	3.7e-05	1.4	0.0043	2.36653
	GOTERM_BP_DIRECT	cellular transition metal ion homeostasis	23	0.00011	2.4	0.011	1.95861
	GOTERM_BP_DIRECT	negative regulation of nucleic acid-templated transcription	9	0.00012	4.8	0.01	2
	GOTERM_BP_DIRECT	trehalose biosynthetic process	10	0.00022	4.1	0.016	1.79588
	GOTERM_BP_DIRECT	metal ion transport	24	0.00025	2.2	0.016	1.79588
	GOTERM_BP_DIRECT	regulation of jasmonic acid mediated signaling pathway	9	0.00025	4.4	0.014	1.85387
	GOTERM_BP_DIRECT	lignin catabolic process	10	0.001	3.5	0.051	1.29243
	GOTERM_BP_DIRECT	response to wounding	10	0.001	3.5	0.051	1.29243
	GOTERM_BP_DIRECT	embryo development	6	0.001	5.9	0.048	1.31876
	GOTERM_BP_DIRECT	carbohydrate metabolic process	56	0.0015	1.5	0.064	1.19382
	GOTERM_BP_DIRECT	flavonoid glucuronidation	30	0.0021	1.8	0.082	1.08619
	GOTERM_BP_DIRECT	regulation of defense response	9	0.0021	3.5	0.079	1.10237
	GOTERM_BP_DIRECT	cold acclimation	7	0.0022	4.4	0.076	1.11919
	GOTERM_BP_DIRECT	sexual reproduction	10	0.0023	3.1	0.074	1.13077
	GOTERM_BP_DIRECT	flavonoid biosynthetic process	31	0.0023	1.7	0.071	1.14874
	GOTERM_BP_DIRECT	cinnamic acid biosynthetic process	6	0.0024	5.2	0.071	1.14874
	GOTERM_BP_DIRECT	trehalose metabolism in response to stress	8	0.0029	3.7	0.08	1.09691
	GOTERM_BP_DIRECT	phenylpropanoid biosynthetic process	13	0.0035	2.5	0.091	1.04096
	GOTERM_BP_DIRECT	L-phenylalanine catabolic process	6	0.0048	4.6	0.12	0.920819
	GOTERM_BP_DIRECT	metabolic process	45	0.0048	1.5	0.11	0.958607
	GOTERM_BP_DIRECT	abscisic acid-activated signaling pathway	15	0.0095	2.1	0.21	0.677781
	GOTERM_BP_DIRECT	amino sugar metabolic process	7	0.0096	3.5	0.2	0.69897
	GOTERM_BP_DIRECT	secondary metabolite biosynthetic process	21	0.01	1.8	0.2	0.69897
	GOTERM_BP_DIRECT	response to water deprivation	9	0.012	2.7	0.23	0.638272
	GOTERM_BP_DIRECT	lipid catabolic process	13	0.013	2.1	0.24	0.619789
	GOTERM_BP_DIRECT	oxalate metabolic process	11	0.015	2.3	0.26	0.585027
	GOTERM_BP_DIRECT	protein phosphorylation	25	0.019	1.6	0.31	0.508638
	GOTERM_BP_DIRECT	hexose transmembrane transport	14	0.019	2	0.3	0.522879
	GOTERM_BP_DIRECT	glucose import	14	0.019	2	0.3	0.522879
	GOTERM_BP_DIRECT	oxylipin biosynthetic process	7	0.02	3	0.3	0.522879
	GOTERM_BP_DIRECT	response to stress	17	0.027	1.8	0.38	0.420216
	GOTERM_BP_DIRECT	carbohydrate transport	7	0.027	2.8	0.37	0.431798
	GOTERM_BP_DIRECT	cellular water homeostasis	9	0.033	2.3	0.42	0.376751
	GOTERM_BP_DIRECT	ion transmembrane transport	9	0.033	2.3	0.42	0.376751
	GOTERM_BP_DIRECT	xyloglucan metabolic process	9	0.04	2.2	0.48	0.318759
	GOTERM_BP_DIRECT	plant-type secondary cell wall biogenesis	6	0.041	3	0.48	0.318759
	GOTERM_BP_DIRECT	cytokinin metabolic process	5	0.044	3.5	0.5	0.30103
	GOTERM_BP_DIRECT	jasmonic acid biosynthetic process	5	0.044	3.5	0.5	0.30103
	GOTERM_BP_DIRECT	recognition of pollen	11	0.063	1.9	0.62	0.207608
	GOTERM_BP_DIRECT	anion transmembrane transport	6	0.069	2.6	0.65	0.187087
	GOTERM_BP_DIRECT	chitin catabolic process	8	0.071	2.1	0.65	0.187087
	GOTERM_BP_DIRECT	transmembrane transport	25	0.08	1.4	0.68	0.167491
	GOTERM_BP_DIRECT	galactose metabolic process	5	0.083	2.9	0.69	0.161151
	GOTERM_BP_DIRECT	brassinosteroid homeostasis	6	0.087	2.4	0.7	0.154902
	GOTERM_BP_DIRECT	regulation of protein serine/threonine phosphatase activity	6	0.087	2.4	0.7	0.154902
	GOTERM_BP_DIRECT	cell wall biogenesis	9	0.094	1.9	0.72	0.142668
	GOTERM_BP_DIRECT	proline biosynthetic process	4	0.096	3.5	0.72	0.142668
	GOTERM_CC_DIRECT	extracellular region	106	5.4e-22	2.6	7e-20	19.1549
	GOTERM_CC_DIRECT	plant-type cell wall	38	9.9e-08	2.5	6.4e-06	5.19382
	GOTERM_CC_DIRECT	anchored component of plasma membrane	37	2.8e-05	2	0.0012	2.92082
	GOTERM_CC_DIRECT	plasma membrane	124	9.9e-05	1.4	0.0032	2.49485
	GOTERM_CC_DIRECT	cell wall	41	0.00027	1.8	0.0069	2.16115
	GOTERM_CC_DIRECT	apoplast	24	0.00083	2.1	0.018	1.74473
	GOTERM_CC_DIRECT	intracellular membrane-bounded organelle	37	0.0022	1.7	0.039	1.40894
	GOTERM_CC_DIRECT	integral component of plasma membrane	44	0.0025	1.6	0.04	1.39794
	GOTERM_CC_DIRECT	membrane	64	0.012	1.3	0.15	0.823909
	GOTERM_CC_DIRECT	integral component of membrane	592	0.028	1.1	0.31	0.508638
	GOTERM_CC_DIRECT	plasmodesma	36	0.054	1.3	0.48	0.318759
	GOTERM_CC_DIRECT	plant-type vacuole membrane	9	0.08	1.9	0.59	0.229148
	GOTERM_MF_DIRECT	transcription factor activity, sequence-specific DNA binding	146	2.5e-16	1.9	1.2e-13	12.9208
	GOTERM_MF_DIRECT	peroxidase activity	58	9.5e-15	2.9	2.5e-12	11.6021
	GOTERM_MF_DIRECT	heme binding	105	2.1e-12	2	3.7e-10	9.4318
	GOTERM_MF_DIRECT	sequence-specific DNA binding	88	6.6e-10	1.9	8.6e-08	7.0655
	GOTERM_MF_DIRECT	metal ion binding	153	2.4e-07	1.5	2.5e-05	4.60206
	GOTERM_MF_DIRECT	protein serine/threonine kinase activity	91	0.00014	1.5	0.012	1.92082
	GOTERM_MF_DIRECT	hydrolase activity, hydrolyzing O-glycosyl compounds	38	0.00018	1.8	0.013	1.88606
	GOTERM_MF_DIRECT	transition metal ion binding	23	0.00038	2.2	0.025	1.60206
	GOTERM_MF_DIRECT	chitin binding	12	0.00082	3	0.047	1.3279
	GOTERM_MF_DIRECT	hydroquinone:oxygen oxidoreductase activity	10	0.0015	3.3	0.073	1.13668
	GOTERM_MF_DIRECT	transcription corepressor activity	9	0.003	3.3	0.13	0.886057
	GOTERM_MF_DIRECT	quercetin 7-O-glucosyltransferase activity	28	0.003	1.8	0.12	0.920819
	GOTERM_MF_DIRECT	quercetin 3-O-glucosyltransferase activity	28	0.003	1.8	0.12	0.920819
	GOTERM_MF_DIRECT	phenylalanine ammonia-lyase activity	6	0.003	4.9	0.11	0.958607
	GOTERM_MF_DIRECT	guiding stereospecific synthesis activity	13	0.0053	2.4	0.18	0.744727
	GOTERM_MF_DIRECT	chitinase activity	11	0.0081	2.5	0.25	0.60206
	GOTERM_MF_DIRECT	iron ion binding	54	0.009	1.4	0.26	0.585027
	GOTERM_MF_DIRECT	AT DNA binding	6	0.01	3.9	0.28	0.552842
	GOTERM_MF_DIRECT	manganese ion binding	14	0.012	2.1	0.29	0.537602
	GOTERM_MF_DIRECT	dioxygenase activity	15	0.017	1.9	0.38	0.420216
	GOTERM_MF_DIRECT	carboxy-lyase activity	7	0.018	3.1	0.38	0.420216
	GOTERM_MF_DIRECT	copper ion binding	19	0.02	1.7	0.4	0.39794
	GOTERM_MF_DIRECT	nutrient reservoir activity	15	0.021	1.9	0.39	0.408935
	GOTERM_MF_DIRECT	oxalate decarboxylase activity	11	0.021	2.2	0.38	0.420216
	GOTERM_MF_DIRECT	oxidoreductase activity, acting on paired donors, with incorporation or reduction of molecular oxygen	27	0.022	1.5	0.39	0.408935
	GOTERM_MF_DIRECT	xyloglucan:xyloglucosyl transferase activity	10	0.024	2.3	0.4	0.39794
	GOTERM_MF_DIRECT	polysaccharide binding	25	0.027	1.5	0.42	0.376751
	GOTERM_MF_DIRECT	alternative oxidase activity	4	0.028	5.3	0.42	0.376751
	GOTERM_MF_DIRECT	glucose transmembrane transporter activity	14	0.028	1.9	0.41	0.387216
	GOTERM_MF_DIRECT	sugar transmembrane transporter activity	7	0.034	2.7	0.46	0.337242
	GOTERM_MF_DIRECT	catalytic activity	39	0.035	1.4	0.46	0.337242
	GOTERM_MF_DIRECT	acylglycerol lipase activity	5	0.035	3.7	0.46	0.337242
	GOTERM_MF_DIRECT	NADPH dehydrogenase activity	5	0.035	3.7	0.46	0.337242
	GOTERM_MF_DIRECT	calcium ion binding	49	0.041	1.3	0.49	0.309804
	GOTERM_MF_DIRECT	glycerol channel activity	9	0.043	2.2	0.5	0.30103
	GOTERM_MF_DIRECT	water channel activity	9	0.043	2.2	0.5	0.30103
	GOTERM_MF_DIRECT	12-oxophytodienoate reductase activity	4	0.049	4.4	0.54	0.267606
	GOTERM_MF_DIRECT	molybdenum ion binding	4	0.049	4.4	0.54	0.267606
	GOTERM_MF_DIRECT	abscisic acid binding	6	0.049	2.8	0.53	0.275724
	GOTERM_MF_DIRECT	receptor activity	6	0.049	2.8	0.53	0.275724
	GOTERM_MF_DIRECT	oxidoreductase activity, acting on paired donors, with incorporation or reduction of molecular oxygen, NAD(P)H as one donor, and incorporation of one atom of oxygen	18	0.05	1.6	0.52	0.283997
	GOTERM_MF_DIRECT	oxidoreductase activity, oxidizing metal ions	9	0.052	2.1	0.53	0.275724
	GOTERM_MF_DIRECT	coenzyme binding	11	0.053	1.9	0.53	0.275724
	GOTERM_MF_DIRECT	protein phosphatase inhibitor activity	6	0.065	2.6	0.59	0.229148
	GOTERM_MF_DIRECT	sugar:proton symporter activity	14	0.066	1.7	0.59	0.229148
	GOTERM_MF_DIRECT	protein serine/threonine phosphatase activity	17	0.072	1.6	0.61	0.21467
	GOTERM_MF_DIRECT	oxidoreductase activity, acting on NAD(P)H, oxygen as acceptor	4	0.076	3.8	0.63	0.200659
	GOTERM_MF_DIRECT	electron carrier activity	31	0.077	1.3	0.62	0.207608
	GOTERM_MF_DIRECT	pyridoxal phosphate binding	22	0.08	1.4	0.63	0.200659
	GOTERM_MF_DIRECT	transcription regulatory region DNA binding	11	0.083	1.8	0.63	0.200659
	GOTERM_MF_DIRECT	substrate-specific transmembrane transporter activity	7	0.087	2.2	0.64	0.19382
	GOTERM_MF_DIRECT	galactosyltransferase activity	9	0.087	1.9	0.64	0.19382
	GOTERM_MF_DIRECT	DNA binding	158	0.088	1.1	0.63	0.200659
	GOTERM_MF_DIRECT	transferase activity, transferring hexosyl groups	12	0.091	1.7	0.64	0.19382
	INTERPRO	Plant peroxidase	54	3.7e-15	3.1	6.1e-12	11.2147
	INTERPRO	Haem peroxidase	54	1.3e-13	2.9	1.1e-10	9.95861
	INTERPRO	Haem peroxidase, plant/fungal/bacterial	54	1.3e-13	2.9	1.1e-10	9.95861
	INTERPRO	Peroxidases heam-ligand binding site	50	6.9e-13	2.9	3.8e-10	9.42022
	INTERPRO	Peroxidase, active site	42	8.3e-11	2.9	3.4e-08	7.46852
	INTERPRO	AP2/ERF domain	45	1.2e-07	2.3	4e-05	4.39794
	INTERPRO	DNA-binding WRKY	31	1.5e-07	2.7	4.2e-05	4.37675
	INTERPRO	Expansin/pollen allergen, DPBB domain	24	5e-07	3.1	0.00012	3.92082
	INTERPRO	Concanavalin A-like lectin/glucanase, subgroup	107	8.5e-07	1.6	0.00018	3.74473
	INTERPRO	DNA-binding, integrase-type	45	1.3e-06	2.1	0.00025	3.60206
	INTERPRO	Expansin/Lol pI	23	1.5e-06	3	0.00025	3.60206
	INTERPRO	Expansin, cellulose-binding-like domain	24	1.6e-06	2.9	0.00024	3.61979
	INTERPRO	Barwin-related endoglucanase	25	3.2e-06	2.7	0.00044	3.35655
	INTERPRO	Protein kinase-like domain	187	6.1e-06	1.4	0.00078	3.10791
	INTERPRO	Cupredoxin	32	1.5e-05	2.2	0.0018	2.74473
	INTERPRO	Serine/threonine-protein kinase, active site	148	1.7e-05	1.4	0.0018	2.74473
	INTERPRO	Protein kinase, catalytic domain	178	2.1e-05	1.3	0.0022	2.65758
	INTERPRO	Protein of unknown function DUF4228	17	2.2e-05	3.2	0.0021	2.67778
	INTERPRO	CO/COL/TOC1, conserved site	10	2.7e-05	4.9	0.0025	2.60206
	INTERPRO	Dehydrin	8	3.6e-05	6.1	0.0032	2.49485
	INTERPRO	UDP-glucuronosyl/UDP-glucosyltransferase	39	0.00011	1.9	0.0087	2.06048
	INTERPRO	Glycoside hydrolase, superfamily	47	0.00011	1.8	0.0084	2.07572
	INTERPRO	Heavy metal-associated domain, HMA	23	0.00019	2.3	0.014	1.85387
	INTERPRO	Protein of unknown function wound-induced	7	0.0002	6	0.014	1.85387
	INTERPRO	Trehalose-phosphatase	10	0.00022	4.1	0.015	1.82391
	INTERPRO	Multicopper oxidase, copper-binding site	13	0.00026	3.2	0.017	1.76955
	INTERPRO	Cytochrome P450	46	0.00028	1.7	0.018	1.74473
	INTERPRO	Major facilitator superfamily domain	51	0.00029	1.7	0.018	1.74473
	INTERPRO	Protein kinase, ATP binding site	127	0.00034	1.3	0.02	1.69897
	INTERPRO	Myb domain	44	0.00034	1.7	0.019	1.72125
	INTERPRO	Tify	10	0.00038	3.8	0.021	1.67778
	INTERPRO	Plant disease resistance response protein	15	0.00096	2.6	0.05	1.30103
	INTERPRO	Glycoside hydrolase, catalytic domain	37	0.00097	1.7	0.049	1.3098
	INTERPRO	HAD-superfamily hydrolase, subfamily IIB	10	0.001	3.5	0.049	1.3098
	INTERPRO	Laccase	10	0.001	3.5	0.049	1.3098
	INTERPRO	Late embryogenesis abundant protein, LEA-25/LEA-D113	6	0.001	5.9	0.049	1.3098
	INTERPRO	Leucine-rich repeat-containing N-terminal, type 2	42	0.0014	1.6	0.065	1.18709
	INTERPRO	Expansin	12	0.0016	2.9	0.07	1.1549
	INTERPRO	Late embryogenesis abundant protein, LEA-3	5	0.0019	6.9	0.083	1.08092
	INTERPRO	Pyridoxal phosphate-dependent decarboxylase	9	0.0021	3.5	0.089	1.05061
	INTERPRO	Allergen V5/Tpx-1-related, conserved site	7	0.0022	4.4	0.089	1.05061
	INTERPRO	NAF domain	11	0.0023	2.9	0.09	1.04576
	INTERPRO	NAF/FISL domain	11	0.0023	2.9	0.09	1.04576
	INTERPRO	Major pollen allergen Lol pI	10	0.0023	3.1	0.088	1.05552
	INTERPRO	Sugar transporter, conserved site	19	0.0023	2.1	0.087	1.06048
	INTERPRO	Plastocyanin-like	19	0.0023	2.1	0.087	1.06048
	INTERPRO	SANT/Myb domain	48	0.0024	1.5	0.087	1.06048
	INTERPRO	Phenylalanine ammonia-lyase, shielding domain	6	0.0024	5.2	0.087	1.06048
	INTERPRO	Phenylalanine ammonia-lyase	6	0.0024	5.2	0.087	1.06048
	INTERPRO	Phenylalanine/histidine ammonia-lyases, active site	6	0.0024	5.2	0.087	1.06048
	INTERPRO	Serine-threonine/tyrosine-protein kinase catalytic domain	60	0.0025	1.5	0.087	1.06048
	INTERPRO	Multicopper oxidase, type 1	13	0.0027	2.6	0.092	1.03621
	INTERPRO	VQ	12	0.0029	2.7	0.098	1.00877
	INTERPRO	Sugar/inositol transporter	17	0.0032	2.2	0.1	1
	INTERPRO	Calcium/calmodulin-dependent/calcium-dependent protein kinase	9	0.0032	3.3	0.1	1
	INTERPRO	Multicopper oxidase, type 2	13	0.0035	2.5	0.11	0.958607
	INTERPRO	Multicopper oxidase, type 3	13	0.0035	2.5	0.11	0.958607
	INTERPRO	Cytochrome P450, E-class, group I	38	0.0043	1.6	0.13	0.886057
	INTERPRO	Aromatic amino acid lyase	6	0.0048	4.6	0.14	0.853872
	INTERPRO	Glycosyl transferase, family 20	6	0.0048	4.6	0.14	0.853872
	INTERPRO	Isopenicillin N synthase-like	21	0.0048	1.9	0.14	0.853872
	INTERPRO	General substrate transporter	20	0.0048	1.9	0.14	0.853872
	INTERPRO	Protein phosphatase 2C, manganese/magnesium aspartate binding site	13	0.0057	2.4	0.16	0.79588
	INTERPRO	Allergen V5/Tpx-1-related	7	0.0063	3.7	0.17	0.769551
	INTERPRO	EF-Hand 1, calcium-binding site	30	0.0066	1.6	0.18	0.744727
	INTERPRO	Non-haem dioxygenase N-terminal domain	19	0.008	1.9	0.2	0.69897
	INTERPRO	Chitin-binding, type 1, conserved site	6	0.0084	4.1	0.21	0.677781
	INTERPRO	NADH	6	0.0084	4.1	0.21	0.677781
	INTERPRO	Leucine zipper, homeobox-associated	9	0.0091	2.8	0.22	0.657577
	INTERPRO	Malectin-like carbohydrate-binding domain	9	0.0091	2.8	0.22	0.657577
	INTERPRO	CAP domain	7	0.0096	3.5	0.23	0.638272
	INTERPRO	Pyridoxal phosphate-dependent transferase	21	0.01	1.8	0.24	0.619789
	INTERPRO	Germin, manganese binding site	10	0.011	2.6	0.25	0.60206
	INTERPRO	AMP-binding, conserved site	13	0.011	2.2	0.25	0.60206
	INTERPRO	Pyridoxal phosphate-dependent transferase, major region, subdomain 1	21	0.012	1.8	0.26	0.585027
	INTERPRO	Protein of unknown function DUF581	9	0.012	2.7	0.27	0.568636
	INTERPRO	Protein phosphatase 2C	17	0.013	1.9	0.28	0.552842
	INTERPRO	EF-hand domain	31	0.013	1.6	0.28	0.552842
	INTERPRO	Glycoside hydrolase, family 16, active site	8	0.013	2.9	0.28	0.552842
	INTERPRO	Plant PDR ABC transporter associated	6	0.014	3.8	0.28	0.552842
	INTERPRO	Chitin-binding, type 1	6	0.014	3.8	0.28	0.552842
	INTERPRO	Fumarase/histidase, N-terminal	6	0.014	3.8	0.28	0.552842
	INTERPRO	No apical meristem (NAM) protein	23	0.014	1.7	0.28	0.552842
	INTERPRO	Helix-turn-helix motif	7	0.014	3.2	0.28	0.552842
	INTERPRO	Cupin 1	13	0.016	2.1	0.31	0.508638
	INTERPRO	Oxoglutarate/iron-dependent dioxygenase	22	0.016	1.7	0.31	0.508638
	INTERPRO	Leucine-rich repeat, typical subtype	33	0.017	1.5	0.32	0.49485
	INTERPRO	Domain of unknown function DUF4009	10	0.018	2.4	0.32	0.49485
	INTERPRO	Glycoside hydrolase, family 16	10	0.018	2.4	0.32	0.49485
	INTERPRO	Heat shock factor (HSF)-type, DNA-binding	8	0.018	2.8	0.33	0.481486
	INTERPRO	Protein of unknown function DUF506, plant	5	0.019	4.3	0.33	0.481486
	INTERPRO	Germin	11	0.019	2.2	0.33	0.481486
	INTERPRO	AMP-dependent synthetase/ligase	13	0.019	2	0.34	0.468521
	INTERPRO	L-Aspartase-like	6	0.021	3.5	0.35	0.455932
	INTERPRO	Calmodulin binding protein-like	6	0.021	3.5	0.35	0.455932
	INTERPRO	Isopenicillin N synthase	9	0.021	2.5	0.35	0.455932
	INTERPRO	Homeodomain-like	63	0.022	1.3	0.35	0.455932
	INTERPRO	NAD-dependent epimerase/dehydratase	12	0.023	2.1	0.37	0.431798
	INTERPRO	Homeobox, conserved site	12	0.023	2.1	0.37	0.431798
	INTERPRO	Raffinose synthase	4	0.024	5.5	0.38	0.420216
	INTERPRO	Alternative oxidase	4	0.024	5.5	0.38	0.420216
	INTERPRO	Pyridoxal phosphate-dependent transferase, major region, subdomain 2	16	0.025	1.8	0.38	0.420216
	INTERPRO	EF-hand-like domain	32	0.026	1.5	0.39	0.408935
	INTERPRO	Acyl transferase/acyl hydrolase/lysophospholipase	7	0.027	2.8	0.4	0.39794
	INTERPRO	SWEET sugar transporter	7	0.027	2.8	0.4	0.39794
	INTERPRO	Protein phosphatase 2C (PP2C)-like	18	0.029	1.7	0.42	0.376751
	INTERPRO	Aromatic-L-amino-acid decarboxylase	5	0.03	3.8	0.43	0.366532
	INTERPRO	Lipase, GDXG, active site	5	0.03	3.8	0.43	0.366532
	INTERPRO	Xyloglucan endo-transglycosylase, C-terminal	9	0.033	2.3	0.45	0.346787
	INTERPRO	Xyloglucan endotransglucosylase/hydrolase	9	0.033	2.3	0.45	0.346787
	INTERPRO	Glycoside hydrolase, family 17	13	0.037	1.9	0.5	0.30103
	INTERPRO	Myc-type, basic helix-loop-helix (bHLH) domain	29	0.038	1.5	0.5	0.30103
	INTERPRO	FAS1 domain	9	0.04	2.2	0.52	0.283997
	INTERPRO	FAD-linked oxidase-like, C-terminal	6	0.041	3	0.52	0.283997
	INTERPRO	Thaumatin, conserved site	6	0.041	3	0.52	0.283997
	INTERPRO	Glycosyl hydrolase family 32, C-terminal	5	0.044	3.5	0.54	0.267606
	INTERPRO	Glycosyl hydrolase family 32, N-terminal	5	0.044	3.5	0.54	0.267606
	INTERPRO	Phospholipase C, phosphatidylinositol-specific , X domain	5	0.044	3.5	0.54	0.267606
	INTERPRO	Glycoside hydrolase, family 32	5	0.044	3.5	0.54	0.267606
	INTERPRO	Bifunctional inhibitor/plant lipid transfer protein/seed storage helical domain	21	0.046	1.5	0.56	0.251812
	INTERPRO	Cytochrome P450, conserved site	33	0.052	1.4	0.6	0.221849
	INTERPRO	Zinc finger, C2H2-like	16	0.053	1.7	0.6	0.221849
	INTERPRO	Patatin/Phospholipase A2-related	6	0.054	2.8	0.6	0.221849
	INTERPRO	Lipoxygenase, LH2	6	0.054	2.8	0.6	0.221849
	INTERPRO	Glycosyl hydrolase, five-bladed beta-propellor domain	6	0.054	2.8	0.6	0.221849
	INTERPRO	S-locus glycoprotein	11	0.055	1.9	0.6	0.221849
	INTERPRO	Uncharacterised protein family, basic secretory protein	3	0.057	6.9	0.61	0.21467
	INTERPRO	Protein of unknown function DUF1264	3	0.057	6.9	0.61	0.21467
	INTERPRO	Protein of unknown function DUF761, plant	8	0.059	2.2	0.62	0.207608
	INTERPRO	SPX, N-terminal	5	0.062	3.1	0.64	0.19382
	INTERPRO	Zn-cluster domain	4	0.067	3.9	0.67	0.173925
	INTERPRO	CG-1 DNA-binding domain	4	0.067	3.9	0.67	0.173925
	INTERPRO	Major intrinsic protein	9	0.069	2	0.67	0.173925
	INTERPRO	Aquaporin-like	9	0.069	2	0.67	0.173925
	INTERPRO	Leucine-rich repeat	46	0.072	1.3	0.69	0.161151
	INTERPRO	EGF-like calcium-binding, conserved site	10	0.077	1.9	0.71	0.148742
	INTERPRO	Wall-associated receptor kinase galacturonan-binding domain	12	0.078	1.7	0.71	0.148742
	INTERPRO	Polyketide cyclase/dehydrase	5	0.083	2.9	0.73	0.136677
	INTERPRO	Basic-leucine zipper domain	17	0.083	1.5	0.73	0.136677
	INTERPRO	Epidermal growth factor-like domain	10	0.088	1.8	0.75	0.124939
	INTERPRO	Proteinase inhibitor I12, Bowman-Birk	4	0.096	3.5	0.77	0.113509
	INTERPRO	Cytochrome b245, heavy chain	4	0.096	3.5	0.77	0.113509
	INTERPRO	Ribosomal protein L34Ae	4	0.096	3.5	0.77	0.113509
	INTERPRO	NADPH oxidase Respiratory burst	4	0.096	3.5	0.77	0.113509
	INTERPRO	Glycoside hydrolase, family 10	4	0.096	3.5	0.77	0.113509
	KEGG_PATHWAY	Phenylpropanoid biosynthesis	81	6.2e-21	2.9	7.5e-19	18.1249
	KEGG_PATHWAY	Biosynthesis of secondary metabolites	227	1.8e-19	1.7	1.1e-17	16.9586
	KEGG_PATHWAY	Metabolic pathways	299	6.8e-09	1.3	2.7e-07	6.56864
	KEGG_PATHWAY	Plant hormone signal transduction	55	1.4e-06	1.9	4.3e-05	4.36653
	KEGG_PATHWAY	Plant-pathogen interaction	43	6.7e-06	2	0.00016	3.79588
	KEGG_PATHWAY	Galactose metabolism	19	0.00046	2.4	0.0092	2.03621
	KEGG_PATHWAY	Phenylalanine metabolism	15	0.00066	2.7	0.011	1.95861
	KEGG_PATHWAY	Isoquinoline alkaloid biosynthesis	11	0.0042	2.7	0.061	1.21467
	KEGG_PATHWAY	Carotenoid biosynthesis	10	0.0066	2.8	0.085	1.07058
	KEGG_PATHWAY	Starch and sucrose metabolism	28	0.0074	1.7	0.085	1.07058
	KEGG_PATHWAY	Nitrogen metabolism	10	0.014	2.5	0.14	0.853872
	KEGG_PATHWAY	alpha-Linolenic acid metabolism	12	0.015	2.2	0.14	0.853872
	KEGG_PATHWAY	Zeatin biosynthesis	9	0.017	2.6	0.15	0.823909
	KEGG_PATHWAY	Diterpenoid biosynthesis	8	0.034	2.5	0.26	0.585027
	KEGG_PATHWAY	Tyrosine metabolism	13	0.034	1.9	0.24	0.619789
	KEGG_PATHWAY	Arginine and proline metabolism	12	0.039	1.9	0.26	0.585027
	KEGG_PATHWAY	Flavonoid biosynthesis	8	0.051	2.3	0.31	0.508638
	KEGG_PATHWAY	beta-Alanine metabolism	9	0.063	2	0.35	0.455932
	KEGG_PATHWAY	Alanine, aspartate and glutamate metabolism	11	0.092	1.7	0.46	0.337242
	KEGG_PATHWAY	Glutathione metabolism	19	0.094	1.5	0.45	0.346787
	KEGG_PATHWAY	Ubiquinone and other terpenoid-quinone biosynthesis	10	0.094	1.8	0.43	0.366532
	PIR_SUPERFAMILY	xyloglucan endotransglucosylase/hydrolase	9	0.016	2.6	0.79	0.102373
	PIR_SUPERFAMILY	aldo-keto reductase	4	0.098	3.4	0.99	0.00436481
	PIR_SUPERFAMILY	Endochitinase	4	0.098	3.4	0.99	0.00436481
	SMART	AP2	45	5.3e-08	2.3	1.3e-05	4.88606
	SMART	WRKY	31	1e-07	2.8	1.3e-05	4.88606
	SMART	SM00837	23	2.2e-07	3.3	1.8e-05	4.74473
	SMART	S_TKc	140	0.00011	1.3	0.0065	2.18709
	SMART	SM00979	10	0.0002	4.1	0.0098	2.00877
	SMART	SANT	39	0.0022	1.6	0.087	1.06048
	SMART	SCP	7	0.0059	3.8	0.19	0.721246
	SMART	FAS1	9	0.0061	3	0.17	0.769551
	SMART	EFh	25	0.012	1.7	0.28	0.552842
	SMART	ChtBD1	6	0.013	3.8	0.28	0.552842
	SMART	LRR_TYP	33	0.014	1.5	0.27	0.568636
	SMART	SM00835	13	0.015	2.1	0.26	0.585027
	SMART	HSF	8	0.017	2.8	0.28	0.552842
	SMART	PP2Cc	18	0.026	1.7	0.37	0.431798
	SMART	HLH	24	0.04	1.5	0.49	0.309804
	SMART	Glyco_32	5	0.043	3.5	0.49	0.309804
	SMART	ZnF_C2H2	16	0.043	1.7	0.47	0.327902
	SMART	SM01076	4	0.065	4	0.61	0.21467
	SMART	BRLZ	17	0.075	1.5	0.64	0.19382
	SMART	HALZ	5	0.08	2.9	0.64	0.19382
	SMART	Glyco_10	4	0.094	3.5	0.69	0.161151
	SMART	BowB	4	0.094	3.5	0.69	0.161151
	UP_KEYWORDS	Secreted	113	1.8e-22	2.6	3.4e-20	19.4685
	UP_KEYWORDS	Signal	540	1.5e-19	1.4	1.4e-17	16.8539
	UP_KEYWORDS	Hydrogen peroxide	53	2.3e-14	3	1.5e-12	11.8239
	UP_KEYWORDS	Peroxidase	55	4.4e-14	2.9	2.1e-12	11.6778
	UP_KEYWORDS	Iron	124	1e-12	1.9	3.9e-11	10.4089
	UP_KEYWORDS	Oxidoreductase	158	1e-12	1.7	3.3e-11	10.4815
	UP_KEYWORDS	Calcium	57	1.2e-11	2.5	3.2e-10	9.49485
	UP_KEYWORDS	Heme	93	1.3e-11	2	3.1e-10	9.50864
	UP_KEYWORDS	Disulfide bond	76	1.7e-11	2.2	3.5e-10	9.45593
	UP_KEYWORDS	Metal-binding	220	2e-08	1.4	3.8e-07	6.42022
	UP_KEYWORDS	Apoplast	34	8.4e-08	2.7	1.5e-06	5.82391
	UP_KEYWORDS	Transcription regulation	112	6e-06	1.5	9.6e-05	4.01773
	UP_KEYWORDS	Copper	18	4.3e-05	2.9	0.00063	3.20066
	UP_KEYWORDS	Transcription	112	5e-05	1.4	0.00068	3.16749
	UP_KEYWORDS	Transferase	181	6.8e-05	1.3	0.00087	3.06048
	UP_KEYWORDS	Glycosyltransferase	55	8.8e-05	1.7	0.001	3
	UP_KEYWORDS	DNA-binding	111	0.00017	1.4	0.0019	2.72125
	UP_KEYWORDS	Serine/threonine-protein kinase	70	0.0003	1.5	0.0032	2.49485
	UP_KEYWORDS	Leucine-rich repeat	45	0.00055	1.7	0.0055	2.25964
	UP_KEYWORDS	Lignin degradation	10	0.0011	3.4	0.011	1.95861
	UP_KEYWORDS	Kinase	81	0.0014	1.4	0.013	1.88606
	UP_KEYWORDS	Phenylpropanoid metabolism	6	0.0026	5.1	0.022	1.65758
	UP_KEYWORDS	Lyase	22	0.0058	1.8	0.047	1.3279
	UP_KEYWORDS	Pyridoxal phosphate	16	0.0079	2.1	0.061	1.21467
	UP_KEYWORDS	Sugar transport	8	0.011	3	0.078	1.10791
	UP_KEYWORDS	Lipid degradation	11	0.011	2.4	0.077	1.11351
	UP_KEYWORDS	Chitin-binding	6	0.015	3.7	0.099	1.00436
	UP_KEYWORDS	Glycosidase	41	0.016	1.4	0.1	1
	UP_KEYWORDS	Protein phosphatase	14	0.016	2	0.099	1.00436
	UP_KEYWORDS	Lipid metabolism	19	0.02	1.7	0.12	0.920819
	UP_KEYWORDS	Cell wall	10	0.025	2.3	0.14	0.853872
	UP_KEYWORDS	Membrane	650	0.025	1.1	0.14	0.853872
	UP_KEYWORDS	Transmembrane helix	628	0.038	1.1	0.2	0.69897
	UP_KEYWORDS	Transmembrane	633	0.038	1.1	0.2	0.69897
	UP_KEYWORDS	Nucleus	136	0.039	1.2	0.2	0.69897
	UP_KEYWORDS	Plant defense	6	0.074	2.5	0.33	0.481486
	UP_KEYWORDS	Manganese	17	0.085	1.5	0.37	0.431798
	UP_KEYWORDS	Aromatic amino acid biosynthesis	5	0.087	2.8	0.37	0.431798
	UP_KEYWORDS	Hydrolase	130	0.089	1.1	0.37	0.431798
	UP_KEYWORDS	Monooxygenase	36	0.092	1.3	0.37	0.431798

## Sheet: GOBP & MF GENES
This tab contains the individual genes belonging to the enriched GO:BP and GO:MF bold terms in tab 1 with a B-H corrected p-value of < 0.05.
SORT THIS COLUMN				DESeq2 Normd, filtered, +1 pseudocount to all													T4/T1 T.test
GO:BP & MF Terms	UNIPROT_ACCESSION	Accsn	GENE NAME	T1_Rep1	T1_Rep2	T1_Rep3	T2_Rep1	T2_Rep2	T2_Rep3	T3_Rep1	T3_Rep2	T3_Rep3	T4_Rep1	T4_Rep2	T4_Rep3	Log2(FC T4/T1)	VIP Score from PLSDA component 1	Sig? (Meet new B-H Adjusted p-value threshold of 0.0145?)	T.test
cellular transition metal ion homeostasis	I1GN85;	BRADI_1g08410v3	protein TsetseEP-like(LOC100841078)	1743.41	1543.73	1661.34	2247.69	2227.24	2250.95	2509.5	2622.36	2086.44	4442.08	4143.89	4440.69	1.39641	1.6581	TRUE	0.000103407
cellular transition metal ion homeostasis	I1HQD4;	BRADI_2g46540v3	uncharacterized LOC100837684(LOC100837684)	936.712	903.784	825.461	434.451	645.378	445.281	285.482	579.435	410.31	179.357	140.704	215.195	-2.31635	2.4488	TRUE	0.000157856
cellular transition metal ion homeostasis	I1I6X3;	BRADI_3g35490v3	uncharacterized LOC100834333(LOC100834333)	577.849	498.103	554.023	261.761	326.589	285.117	301.919	125.557	282.06	183.32	149.851	159.56	-1.72597	1.7922	TRUE	0.0011916
cellular transition metal ion homeostasis	I1IB05;	BRADI_3g47220v3	uncharacterized LOC100845416(LOC100845416)	402.125	146.703	576.855	923.163	819.126	331.773	1897.55	1112.58	992.896	2593.12	2471.6	2522.39	2.75275	3.5765	TRUE	0.00185004
cellular transition metal ion homeostasis	I1HBK2;	BRADI_2g01800v3	putative uncharacterized protein DDB_G0267716(LOC100834605)	1273.33	1163.76	1344.24	1054.41	893.913	962.68	739.389	415.246	831.9	547.961	628.837	581.275	-1.1049	1.4345	TRUE	0.00192634
cellular transition metal ion homeostasis	I1H5J8;	BRADI_1g62660v3	fibrous sheath CABYR-binding protein-like(LOC100840247)	1433.48	1305.18	1137.49	1107.94	1289	1570.61	679.964	1132.39	868.056	355.732	471.67	536.767	-1.5066	1.868	TRUE	0.00243654
cellular transition metal ion homeostasis	I1IB03;	BRADI_3g47200v3	uncharacterized LOC100845606(LOC100845606)	20.2777	5.28537	32.7101	66.6221	33.4833	22.5873	153.988	16.0978	78.769	193.229	152.346	148.99	3.08526	2.1831	TRUE	0.00248746
cellular transition metal ion homeostasis	I1I6U3;	BRADI_3g35250v3	heavy metal-associated isoprenylated plant protein 26-like(LOC100830537)	55.126	58.1382	22.5628	75.2565	72.7655	75.511	133.758	76.4891	93.0948	181.339	145.694	132.855	1.75951	1.3903	TRUE	0.00501878
cellular transition metal ion homeostasis	I1H6S6;	BRADI_1g66100v3	5'-3' exoribonuclease 2-like(LOC100822303)	4465.28	4466.35	4536.81	6697.9	7614.94	7796.11	8803.51	10795	8211.77	11205.8	11195.6	9674.85	1.25192	1.6018	TRUE	0.00656514
cellular transition metal ion homeostasis	I1HSZ1;	BRADI_2g53750v3	copper transport protein CCH(LOC100845274)	81.0768	26.7122	80.9093	73.5296	90.1403	78.2965	194.448	155.753	153.127	246.736	253.798	258.035	2.0072	1.9579	TRUE	0.00740245
cellular transition metal ion homeostasis	I1IWI6;	BRADI_5g04560v3	heavy metal-associated isoprenylated plant protein 26(LOC100838873)	890.742	789.508	1186.96	1128.66	1174.93	773.965	1504.33	1111.63	1082.94	2773.46	2053.32	2183.01	1.28973	1.5756	TRUE	0.0112205
cellular transition metal ion homeostasis	I1H8C6;	BRADI_1g70700v3	heavy metal-associated isoprenylated plant protein 26-like(LOC100820949)	42.5213	120.99	102.472	223.77	170.215	217.569	271.574	271.817	181.779	851.168	1169.36	834.415	3.42405	3.3764	TRUE	0.0125304
cellular transition metal ion homeostasis	I1HXC8;	BRADI_3g04270v3	heavy metal-associated isoprenylated plant protein 26-like(LOC100821225)	58.0918	63.8521	37.7837	203.047	164.927	140.969	127.436	261.437	110.149	1398.13	2193.86	1870.9	5.09598	4.7708	FALSE	0.016569
cellular transition metal ion homeostasis	I1IX48;	BRADI_5g08240v3	neurofilament medium polypeptide(LOC100839569)	1497.25	1455.17	1533.23	961.154	876.539	750.288	1252.72	545.465	1145.02	940.346	569.795	723.701	-1.00579	1.1115	FALSE	0.0165718
cellular transition metal ion homeostasis	I1IB06;	BRADI_3g47232v3	uncharacterized LOC100845716(LOC100845716)	2108.95	1115.2	3539.84	4473.66	3861.98	1934.11	7244.55	3885.86	5191.74	7050.06	7128.4	6903.66	1.64007	2.3671	FALSE	0.0202993
cellular transition metal ion homeostasis	I1IYN8;	BRADI_5g12930v3	uncharacterized LOC100830489(LOC100830489)	18.0534	36.7114	51.7361	95.9793	77.298	30.2473	205.827	143.486	86.9552	284.389	198.914	168.462	2.61349	2.1919	FALSE	0.0272992
cellular transition metal ion homeostasis	I1HZE2;	BRADI_3g09910v3	uncharacterized LOC100826249(LOC100826249)	190.812	202.412	39.0521	351.56	201.943	193.197	815.251	555.845	449.195	807.569	468.343	530.647	2.06322	2.5613	FALSE	0.0302549
cellular transition metal ion homeostasis	I1IPN6;	BRADI_4g28920v3	heavy metal-associated isoprenylated plant protein 26-like(LOC100837619)	340.585	343.829	151.94	544.972	455.011	374.251	466.286	887.053	629.291	480.582	514.911	525.083	0.862433	1.1157	FALSE	0.063644
cellular transition metal ion homeostasis	I1IYP1;	BRADI_5g12960v3	uncharacterized LOC100833023(LOC100833023)	49.9358	16.713	64.4201	116.702	79.5643	50.4419	314.562	265.212	138.801	486.527	315.334	161.229	2.87735	2.6453	FALSE	0.0950022
cellular transition metal ion homeostasis	I1IDY9;	BRADI_3g55480v3	RNA polymerase II degradation factor 1-like(LOC106866434)	27.6923	20.9984	77.1041	75.2565	65.2112	26.0691	295.597	82.1507	138.119	409.239	188.935	131.186	2.53556	2.2566	FALSE	0.135508
cellular transition metal ion homeostasis	I1J345;	BRADI_5g25440v3	uncharacterized LOC100833849(LOC100833849)	1702.63	1576.59	1932.78	3257.93	2345.09	1847.76	5609.72	5808.94	2909.83	6762.71	4530.57	2601.95	1.41468	1.8839	FALSE	0.136718
cellular transition metal ion homeostasis	I1H541;	BRADI_1g61390v3	uncharacterized LOC100840181(LOC100840181)	238.264	225.268	477.919	166.782	298.638	137.487	220.999	129.331	190.647	145.667	70.852	182.927	-1.23688	1.1416	FALSE	0.146681
cellular transition metal ion homeostasis	I1I5M9;	BRADI_3g31920v3	uncharacterized LOC100827173(LOC100827173)	259.025	322.403	737.942	246.219	235.937	339.433	288.011	665.304	252.044	197.193	124.073	109.489	-1.61491	1.2648	FALSE	0.183964
chitin binding	I1IJ96;	BRADI_4g09727v3	agglutinin isolectin 3-like(LOC104584429)	2698.4	3156.46	3114.93	2080.18	2049.72	2005.83	1908.93	598.307	2111.68	1513.07	1674.95	1362.95	-0.978898	1.3569	TRUE	0.00222076
chitin binding	A0A0Q3H1E6;	BRADI_4g09680v3	root-specific lectin-like(LOC104584891)	1534.32	1887.99	1866.82	1171.84	1188.53	1024.66	1092.15	522.818	1082.26	575.705	529.048	412.144	-1.80191	2.1435	TRUE	0.00320262
chitin binding	I1IJ94;	BRADI_4g09720v3	agglutinin isolectin 3-like(LOC100836367)	1445.35	1498.02	1814.81	1097.58	964.923	871.456	1058.01	322.772	1151.16	698.573	583.1	608.536	-1.33186	1.6181	TRUE	0.00935033
chitin binding	I1HY83;	BRADI_3g06770v3	protein LYK5(LOC100845601)	210.831	180.985	540.071	645.132	402.887	166.735	2303.41	789.861	740.487	2983.52	2190.53	1544.32	2.84988	3.7731	FALSE	0.0356997
chitin binding	I1HQ20;	BRADI_2g45610v3	acidic endochitinase-like(LOC100841943)	9.15597	1	1	11.3614	6.28798	11.4455	59.1608	10.4361	7.82184	64.4158	58.3785	29.9303	3.77504	1.7164	FALSE	0.0400933
chitin binding	I1IL35;	BRADI_4g16350v3	lysM domain receptor-like kinase 4(LOC100823698)	59.5747	58.1382	214.092	168.509	99.9608	50.4419	701.458	133.106	166.771	783.788	546.511	349.833	2.34017	2.6809	FALSE	0.0539147
chitin binding	I1HTL6;	BRADI_2g55630v3	hevamine-A-like(LOC100841716)	523.723	503.816	696.084	633.044	526.021	464.082	2222.49	839.872	921.266	2775.44	2242.09	1198.27	1.85049	2.4097	FALSE	0.0813828
chitin binding	I1IBE1;	BRADI_3g48230v3	chitinase 6-like(LOC100842264)	24.7264	32.426	131.645	87.3448	41.793	25.3728	581.343	92.5305	107.421	781.807	477.491	255.253	3.00397	3.1569	FALSE	0.0948859
chitin binding	I1IJ54;	BRADI_4g09417v3	xylanase inhibitor protein 1-like(LOC100840859)	7629.05	5112.02	7893	6590.84	8211.72	3496.05	6852.59	4921.94	4874.52	5981.9	3763.86	2294.28	-0.777187	1.0341	FALSE	0.110943
chitin binding	I1HQL2;	BRADI_2g47210v3	basic endochitinase A-like(LOC100824996)	19.5363	12.4276	9.87881	66.6221	63.7003	116.597	203.298	92.5305	130.615	155.576	411.797	144.539	4.08865	2.6854	FALSE	0.124657
chitin binding	I1IZ79;	BRADI_5g14430v3	chitinase 5-like(LOC100841292)	2.4829	1	1	30.3572	32.7279	48.3528	119.85	57.6168	137.437	64.4158	237.998	104.481	6.50408	2.9613	FALSE	0.124968
chitin binding	I1IJ55;	BRADI_4g09430v3	xylanase inhibitor protein 1-like(LOC100841773)	299.805	146.703	358.689	437.905	306.192	278.849	831.688	280.31	290.928	708.482	632.163	280.845	1.00991	1.0963	FALSE	0.163361
defense response	I1ID43;	BRADI_3g53070v3	cysteine-rich receptor-like protein kinase 10(LOC100840835)	531.138	449.535	570.512	864.448	782.11	553.914	1026.4	673.796	774.597	1962.93	1710.71	1742.38	1.80386	2.0622	TRUE	0.00100456
defense response	I1IVI4;	BRADI_5g00810v3	putative 12-oxophytodienoate reductase 4(LOC100836109)	413.247	366.685	365.031	220.316	179.281	272.582	257.666	164.245	245.222	195.211	139.041	130.074	-1.30209	1.2377	TRUE	0.00120581
defense response	I1GTM1;	BRADI_1g25180v3	G-type lectin S-receptor-like serine/threonine-protein kinase B120(LOC100825184)	1651.47	1380.89	1131.15	2097.45	1966.62	2335.21	2508.24	2263.78	2072.79	3203.5	2958.07	2774.97	1.10192	1.321	TRUE	0.00142123
defense response	I1HIB7;	BRADI_2g22030v3	protein LURP-one-related 8-like(LOC100844267)	348.741	316.689	296.538	225.497	245.758	429.264	184.333	326.547	303.208	115.941	114.094	125.623	-1.4355	1.3247	TRUE	0.00390487
defense response	I1H3P1;	BRADI_1g57280v3	probable leaf thionin(LOC100840764)	3947.75	3090.75	4214.63	4166.27	4154.33	1557.37	2069.5	403.923	2842.98	1574.5	994.729	845.542	-1.72046	2.4568	TRUE	0.00487878
defense response	I1HA63;	BRADI_1g76500v3	protein MLO(LOC100830665)	105.545	83.8504	64.4201	263.488	218.563	205.731	480.194	512.438	292.975	857.113	943.171	734.828	3.3202	3.4113	TRUE	0.00488802
defense response	I1IJH3;	BRADI_4g10387v3	cysteine-rich receptor-like protein kinase 40(LOC100828329)	529.655	690.944	684.669	510.434	433.859	509.346	424.562	434.119	421.225	300.243	194.756	217.977	-1.41807	1.5042	TRUE	0.00566139
defense response	I1GL57;	BRADI_1g02560v3	uncharacterized LOC100846650(LOC100846650)	647.546	609.522	763.31	444.812	446.701	324.113	476.401	402.036	439.644	423.111	271.261	322.571	-0.990385	1.0005	TRUE	0.00651214
defense response	A0A0Q3EC91;	BRADI_5g26435v3	MLO-like protein 14(LOC100844518)	869.981	968.065	825.461	693.485	526.776	517.703	710.309	433.175	620.423	593.541	397.66	408.25	-0.928467	1.0143	TRUE	0.00786909
defense response	I1GTR3;	BRADI_1g25588v3	cysteine-rich receptor-like protein kinase 10(LOC100824949)	61.799	28.1407	14.9524	76.9834	87.1186	62.9765	62.9539	51.0115	63.7609	125.85	148.188	189.603	2.1441	1.4573	TRUE	0.00840687
defense response	I1J3H9;	BRADI_5g26610v3	protein YLS9(LOC100831207)	2017.01	1743.72	3967.29	3622.3	3561.32	1770.46	6118	4020.79	3686.84	7910.13	6547.13	6084.71	1.41041	2.0105	TRUE	0.00990505
defense response	I1GTS0;	BRADI_1g25657v3	cysteine-rich receptor-like protein kinase 10(LOC100835304)	25.4679	10.9992	1	66.6221	27.4399	75.511	76.8619	107.628	71.9471	44.5983	71.6836	65.5368	2.27881	1.4297	TRUE	0.0118961
defense response	I1GMC3;	BRADI_1g05860v3	putative 12-oxophytodienoate reductase 4(LOC100841875)	65.5063	66.709	53.0045	95.9793	97.6945	104.758	128.701	97.2486	80.8155	220.973	277.082	203.512	1.92134	1.5269	TRUE	0.0135837
defense response	I1HTP7;	BRADI_2g55920v3	protein YLS9(LOC100845064)	1675.94	1139.48	3506.86	3978.04	3256.13	1457.1	7065.01	4201.97	3763.93	8710.76	7293.89	5526.69	1.76792	2.5502	TRUE	0.0138817
defense response	I1H2J1;	BRADI_1g53710v3	protein LURP-one-related 15(LOC100823295)	1154.7	985.206	1435.56	850.633	885.604	912.541	783.642	919.136	992.213	559.851	378.534	368.749	-1.45173	1.5716	FALSE	0.0156067
defense response	I1HHX6;	BRADI_2g20687v3	receptor-like serine/threonine-protein kinase SD1-8(LOC100840512)	653.477	525.243	493.14	836.818	757.937	875.634	1343.76	837.985	866.691	1352.55	1086.2	977.398	1.03092	1.2239	FALSE	0.0212799
defense response	I1IJJ0;	BRADI_4g10550v3	cysteine-rich receptor-like protein kinase 19(LOC100836178)	285.717	175.272	200.139	401.64	280.508	271.886	811.458	430.344	217.935	910.62	751.078	572.93	1.75703	1.9359	FALSE	0.0232803
defense response	I1GYN8;	BRADI_1g42467v3	putative receptor-like protein kinase At4g00960(LOC104581337)	181.914	158.13	125.303	177.143	177.014	122.864	355.022	262.381	206.337	520.217	397.66	341.487	1.43631	1.5819	FALSE	0.0286698
defense response	I1H2D8;	BRADI_1g53260v3	uncharacterized LOC100828454(LOC100828454)	124.081	128.133	240.728	275.577	242.736	106.151	686.286	259.55	381.659	623.267	416.786	397.123	1.54375	1.8463	FALSE	0.0303376
defense response	I1IU72;	BRADI_4g42030v3	uncharacterized LOC100839350(LOC100839350)	1371.94	1153.76	2031.71	1781.43	1726.39	1000.28	3590.53	2159.99	2123.96	4335.07	3406.29	2726.57	1.19969	1.7105	FALSE	0.0318519
defense response	I1IMZ7;	BRADI_4g23887v3	MLO-like protein 4(LOC100831778)	825.494	1195.19	925.665	639.952	538.863	485.67	683.757	329.377	602.686	534.089	504.933	411.588	-1.02227	1.1269	FALSE	0.0349657
defense response	I1HTH9;	BRADI_2g55310v3	nematode resistance protein-like HSPRO1(LOC100833868)	4509.77	2246.53	10152	12774.9	9894.81	4561.49	29019.4	14582.7	15453.1	32576.9	29979.2	15758.6	2.21155	3.3091	FALSE	0.0424605
defense response	I1IQ06;	BRADI_4g29930v3	cysteine-rich receptor-like protein kinase 10(LOC100831286)	55.8674	22.4268	107.546	56.2607	59.9232	39.9964	486.516	72.7146	89.6839	797.66	621.353	363.741	3.26198	3.3145	FALSE	0.0470782
defense response	I1HJC8;	BRADI_2g25190v3	MLO-like protein 1(LOC100830319)	341.326	260.979	338.395	289.392	334.143	426.479	757.09	510.551	299.797	1479.38	1071.23	794.358	1.83019	2.0747	FALSE	0.0541839
defense response	I1H6C6;	BRADI_1g64880v3	pathogenesis-related protein 1-like(LOC100842377)	562.279	602.38	1100.7	275.577	320.545	249.602	145.138	174.625	196.787	106.032	67.5258	48.2899	-3.3521	3.2628	FALSE	0.0576842
defense response	I1GLM9;	BRADI_1g04010v3	protein LURP-one-related 15-like(LOC100830601)	136.686	136.703	126.572	194.412	147.553	135.398	255.137	112.346	177.686	654.975	489.964	328.135	1.8809	1.7645	FALSE	0.0628862
defense response	I1H5Y4;	BRADI_1g63700v3	protein synthesis inhibitor I-like(LOC100843626)	195.26	146.703	85.9829	246.219	231.405	224.533	271.574	202.933	228.849	302.225	430.923	625.227	1.66638	1.5605	FALSE	0.068273
defense response	I1IJJ6;	BRADI_4g10590v3	cysteine-rich receptor-like protein kinase 19(LOC100837411)	293.873	196.698	241.996	341.199	291.084	356.842	518.125	502.059	357.782	666.865	480.817	383.77	1.06387	1.1993	FALSE	0.0725329
defense response	I1H3P2;	BRADI_1g57285v3	thionin BTH7-like(LOC100841068)	9665.08	6000.51	7840.99	9650.9	9112.19	4890.87	5389.72	1052.19	7138.01	4564.95	5602.47	3644.55	-0.767146	1.3386	FALSE	0.072674
defense response	I1GMC4;	BRADI_1g05870v3	putative 12-oxophytodienoate reductase 5(LOC100839245)	2719.16	2279.39	2157.28	2570.62	3114.11	1900.68	2957.09	2815.8	2304.74	3798.02	4069.05	6091.94	0.964005	1.1384	FALSE	0.0814356
defense response	I1H8H7;	BRADI_1g71120v3	protein LURP-one-related 8-like(LOC100829333)	1796.05	2125.11	3283.62	1581.11	2181.91	1406.96	1913.98	3414.99	1535.23	1009.71	944.834	888.381	-1.34158	1.3385	FALSE	0.0834052
defense response	I1IWG1;	BRADI_5g03937v3	putative receptor-like protein kinase At4g00960(LOC100844044)	61.799	59.5667	37.7837	114.975	131.689	146.54	181.804	360.517	224.074	159.539	86.6519	104.481	1.13974	1.0559	FALSE	0.0875739
defense response	I1GTM2;	BRADI_1g25187v3	G-type lectin S-receptor-like serine/threonine-protein kinase B120(LOC100846157)	121.115	92.4212	269.901	220.316	155.862	81.7783	1669.96	344.475	209.748	2906.23	1671.63	963.489	3.51884	4.1854	FALSE	0.0957705
defense response	I1IMG6;	BRADI_4g21990v3	cysteine-rich receptor-like protein kinase 25(LOC100832903)	1059.05	1066.63	2074.84	1942.03	1225.55	945.27	4121.57	2961.12	1833.35	7491.99	4604.58	2931.31	1.839	2.5154	FALSE	0.105638
embryo development	I1I0X4;	BRADI_3g14970v3	uncharacterized LOC100845700(LOC100845700)	48.4529	105.277	88.5197	242.765	231.405	254.477	109.735	144.429	95.1414	1092.94	1569.34	956.256	3.90084	3.4284	FALSE	0.0253946
embryo development	I1IG75;	BRADI_4g01020v3	protein LE25-like(LOC100829653)	12.1218	8.14228	1	35.5379	33.4833	42.0855	13.6436	1	18.7368	90.1784	175.63	147.321	4.2801	2.0204	FALSE	0.0332496
embryo development	A0A0Q3G9F9;	BRADI_2g33170v3	11 kDa late embryogenesis abundant protein(LOC100827577)	144.842	223.839	68.2253	790.192	776.822	946.663	121.115	158.583	144.259	3118.28	6162.95	3265.67	4.84386	4.3163	FALSE	0.0550643
embryo development	I1H1W5;	BRADI_1g51770v3	uncharacterized LOC100833759(LOC100833759)	116.666	113.848	35.2469	441.359	359.827	547.646	40.1953	279.366	43.2954	1417.95	3517.72	2275.92	4.76211	4.0661	FALSE	0.062576
embryo development	I1J150;	BRADI_5g19880v3	uncharacterized LOC100829368(LOC100829368)	12.8632	15.2846	8.61041	54.5338	52.369	81.0819	7.32182	2.88723	3.72874	129.813	308.682	191.829	4.09995	1.9419	FALSE	0.0634182
embryo development	I1H1W8;	BRADI_1g51800v3	uncharacterized LOC100834373(LOC100834373)	29.9166	62.4236	18.7576	303.207	312.991	416.73	46.5171	119.895	55.5747	1083.03	2390.11	1231.09	5.40406	4.1791	FALSE	0.0656024
heme binding	I1HER5;	BRADI_2g11300v3	peroxidase 2-like(LOC100822526)	152.998	158.13	136.719	73.5296	35.7496	29.551	33.8735	35.9137	32.3805	1	13.4736	16.0215	-3.87636	2.3901	TRUE	0.000122214
heme binding	I1H4G0;	BRADI_1g59520v3	peroxidase 1-like(LOC100834460)	1081.29	1073.77	1208.52	741.839	696.747	562.27	437.206	327.49	501.723	224.937	209.725	146.208	-2.53371	2.855	TRUE	0.000270795
heme binding	I1GRW1;	BRADI_1g20020v3	peroxidase 2-like(LOC100845034)	3427.99	3416.44	3533.5	2544.72	2932.81	2532.98	1725.59	2001.46	2078.25	1275.26	1043.79	953.474	-1.66504	2.1019	TRUE	0.000454805
heme binding	I1HZ46;	BRADI_3g09080v3	peroxidase P7-like(LOC100837890)	4056.74	3902.11	3475.15	2335.76	2685.03	1739.82	2369.16	835.154	2123.27	1626.03	1057.93	1263.92	-1.53418	1.9643	TRUE	0.000492169
heme binding	A0A0Q3P935;	BRADI_5g27160v3	cationic peroxidase SPC4-like(LOC100839781)	9464.14	9145.97	8277.32	6482.04	5690.87	4307.32	4052.03	1819.34	5424.36	4099.24	4650.32	3382.51	-1.14811	1.6226	TRUE	0.000652214
heme binding	I1HHZ2;	BRADI_2g20840v3	peroxidase 1-like(LOC100826852)	4510.51	4607.77	5351.12	2926.36	2935.83	2185.5	2532.26	1786.32	2299.28	2026.34	1329.85	1356.27	-1.61845	2.0143	TRUE	0.000829358
heme binding	I1J1P5;	BRADI_5g21447v3	cytochrome P450 99A2-like(LOC100834069)	323.531	282.406	314.295	272.123	412.707	245.424	300.654	220.862	245.222	92.1602	80.8309	97.8052	-1.76479	1.6059	TRUE	0.0010634
heme binding	I1GXK9;	BRADI_1g36800v3	cytochrome P450 734A4-like(LOC100843945)	174.5	145.274	224.239	355.014	402.131	272.582	540.884	410.528	394.62	585.614	570.627	684.756	1.75878	1.8781	TRUE	0.00114224
heme binding	D7NLB8;	BRADI_2g20830v3	peroxidase 1(LOC100826540)	9863.79	10031.6	11901.1	6766.98	7920.89	5412.45	5555.36	4673.77	5270.19	4059.61	2672.84	2691.52	-1.75446	2.2343	TRUE	0.00120623
heme binding	I1GMM5;	BRADI_1g06740v3	ent-isokaurene C2-hydroxylase-like(LOC100830873)	434.749	360.971	439.867	296.299	307.703	221.748	270.31	119.895	301.843	111.978	65.8626	98.3616	-2.1614	2.0423	TRUE	0.00143983
heme binding	I1J3Q4;	BRADI_5g27210v3	cationic peroxidase SPC4-like(LOC100840082)	4176.85	3916.4	4823.46	2410.02	3146.59	1261.42	2065.71	1221.09	2100.76	1808.35	1228.4	1206.06	-1.60615	1.9902	TRUE	0.00144109
heme binding	I1I8Y1;	BRADI_3g41340v3	peroxidase 51-like(LOC100846019)	1067.21	1030.92	1061.38	871.356	807.795	682.045	619.274	410.528	612.237	502.381	379.365	469.448	-1.22546	1.5252	TRUE	0.00188885
heme binding	I1HZL0;	BRADI_3g10470v3	peroxidase 57-like(LOC100841046)	499.255	575.239	456.356	292.845	281.263	287.902	126.172	115.177	171.546	80.2697	56.7153	32.7121	-3.1733	3.0819	TRUE	0.00228846
heme binding	A0A0Q3FHP1;	BRADI_3g32110v3	peroxidase 5-like(LOC100829915)	587.488	590.952	587.002	334.291	357.561	358.235	180.54	134.049	236.353	169.448	129.894	87.2345	-2.1912	2.4214	TRUE	0.00259742
heme binding	I1GRV7;	BRADI_1g19980v3	peroxidase 2-like(LOC100821278)	424.369	520.958	392.936	185.778	241.225	159.075	179.275	291.633	156.538	102.069	35.0945	51.0717	-2.82975	2.4605	TRUE	0.00298956
heme binding	I1H5P9;	BRADI_1g63067v3	peroxidase P7-like(LOC100822159)	814.372	712.371	768.383	776.376	1055.57	877.723	476.401	370.896	516.731	482.563	464.186	523.414	-0.642597	1.041	TRUE	0.00299712
heme binding	I1HE73;	BRADI_2g09690v3	peroxidase 72-like(LOC100823251)	3356.81	2823.63	3708.54	2510.18	2603.44	2007.23	1575.13	1401.32	1506.58	1526.94	974.771	940.122	-1.52264	2.0297	TRUE	0.00341824
heme binding	I1HM81;	BRADI_2g37040v3	peroxidase 5-like(LOC100843658)	1595.86	1495.16	1502.79	943.885	953.592	873.545	1229.96	441.667	1045.42	839.277	562.311	644.143	-1.16708	1.3713	TRUE	0.00417432
heme binding	I1ITA6;	BRADI_4g39240v3	cytochrome P450 71A1-like(LOC100841584)	1039.03	826.648	1544.65	1494.77	1421.96	1209.89	2686.51	2177.92	1457.46	3169.81	2967.22	2465.08	1.33478	1.7918	TRUE	0.00441614
heme binding	I1GR67;	BRADI_1g17877v3	peroxidase 70-like(LOC100834856)	3258.2	3542.14	3435.83	1886.77	1776.25	1145.82	1546.05	994.625	1891.33	1219.77	515.743	424.94	-2.24427	2.7578	TRUE	0.00474309
heme binding	I1HZI8;	BRADI_3g10300v3	cytochrome P450 89A2-like(LOC100822034)	34.3653	46.7106	47.9309	21.7228	42.5484	26.0691	26.2873	21.7595	20.7833	1	7.65258	3.22541	-3.44109	1.4088	TRUE	0.00496582
heme binding	I1H1W6;	BRADI_1g51780v3	ent-kaurenoic acid oxidase 1-like(LOC100834068)	281.269	286.691	150.671	375.737	429.326	440.406	380.309	496.397	341.41	559.851	712.826	569.592	1.35816	1.3901	TRUE	0.00505451
heme binding	I1GR63;	BRADI_1g17840v3	peroxidase 1-like(LOC100833944)	4404.48	3370.73	4513.97	2056.01	2960	1492.61	2118.81	1215.43	1956.82	1110.78	586.427	758.751	-2.32303	2.8011	TRUE	0.00542334
heme binding	I1H7Q7;	BRADI_1g68927v3	peroxidase A2-like(LOC100831610)	2.4829	1	112.619	82.1641	31.9725	5.87455	580.079	194.441	142.894	456.801	534.038	343.713	3.52289	4.2167	TRUE	0.00560014
heme binding	I1H557;	BRADI_1g61550v3	peroxidase 2-like(LOC100825958)	1663.33	2086.55	2104.01	1173.56	1104.68	904.881	856.975	777.594	1046.79	555.888	455.87	438.293	-2.01329	2.3174	TRUE	0.00666524
heme binding	I1I4A1;	BRADI_3g27500v3	ent-cassadiene C2-hydroxylase-like(LOC100824609)	1	1	1	4.45379	8.55426	16.32	43.9884	14.2106	24.1943	50.5436	40.0839	39.9446	5.44374	1.9323	TRUE	0.00674426
heme binding	A0A0Q3FHC7;	BRADI_3g37940v3	nitrate reductase [NADH](LOC100829419)	8504.71	5944.81	7541.65	10419.4	8832.68	12337.1	10372.6	8273.66	9102.7	3009.29	2249.57	1294.52	-1.74661	2.1899	TRUE	0.00691552
heme binding	I1HIY1;	BRADI_2g23837v3	cytochrome P450 94C1-like(LOC100845280)	163.378	88.1358	267.364	273.85	193.634	106.151	970.768	335.983	367.333	1019.62	940.676	697.553	2.35679	2.919	TRUE	0.00699362
heme binding	I1HHZ3;	BRADI_2g20850v3	peroxidase 1-like(LOC100826228)	3739.4	3473.58	3806.21	2599.98	2580.78	1855.42	2217.43	1576.83	1919.3	1929.24	1136.1	1108.14	-1.4007	1.7836	TRUE	0.00724487
heme binding	I1H7V4;	BRADI_1g69330v3	allene oxide synthase 2-like(LOC100844110)	280.527	218.125	177.308	482.804	499.581	360.324	1204.68	570.942	657.943	1390.2	1031.32	1182.14	2.41445	2.808	TRUE	0.0073224
heme binding	I1J1P1;	BRADI_5g21410v3	ent-isokaurene C2-hydroxylase-like(LOC104585427)	32.141	49.5675	40.3205	26.9034	39.5267	33.7291	13.6436	20.8159	18.7368	1	1	15.4651	-2.80467	1.4721	TRUE	0.00752507
heme binding	I1HM77;	BRADI_2g37000v3	peroxidase 5-like(LOC100842443)	2867.45	1679.44	1625.82	4508.2	5265.56	4248.82	3035.48	2764.84	2894.82	5292.25	4653.65	4435.12	1.22019	1.2074	TRUE	0.00764035
heme binding	I1IUC8;	BRADI_4g42540v3	cytochrome P450 94C1-like(LOC100845441)	515.567	153.845	2583.47	2313.31	1210.44	291.384	6762.82	2316.63	2532.58	8805.88	7789.5	5530.03	2.76592	4.7307	TRUE	0.00801109
heme binding	I1J3P5;	BRADI_5g27130v3	peroxidase 12-like(LOC100839477)	5180.04	5100.59	5305.46	3090.42	3639.13	2447.33	2836.97	3943.42	2539.41	2365.22	1519.45	1199.38	-1.61621	1.9377	TRUE	0.00825316
heme binding	I1I5Q6;	BRADI_3g32130v3	peroxidase 5-like(LOC100830524)	1715.24	1368.03	1504.06	1328.98	1423.47	1041.37	1554.9	540.747	1168.22	914.583	582.269	921.762	-0.923472	1.1798	TRUE	0.00891961
heme binding	I1HSV5;	BRADI_2g53470v3	trans-cinnamate 4-monooxygenase(LOC100839986)	1007.89	739.512	1075.34	1743.44	1813.27	1975.89	2581.57	1726.87	1989.57	4249.86	3775.51	5128.34	2.2203	2.6199	TRUE	0.00937559
heme binding	A0A0Q3GVJ5;	BRADI_1g20005v3	peroxidase 2-like(LOC100844727)	358.38	449.535	500.75	156.421	121.113	131.22	142.609	67.9965	171.546	30.7261	17.6314	28.8176	-4.08382	3.1546	TRUE	0.00960102
heme binding	I1HE72;	BRADI_2g09680v3	peroxidase 72-like(LOC100846597)	5229.72	4996.31	5725.3	3967.68	4315.24	2979.35	3647.43	2829.95	2993.06	3346.18	2141.47	1986.06	-1.09378	1.415	TRUE	0.0103682
heme binding	I1HM86;	BRADI_2g37090v3	peroxidase 2-like(LOC104583243)	1676.68	1803.71	2195.34	1613.92	1659.92	1356.82	911.343	669.078	1185.95	781.807	651.289	644.699	-1.44975	1.9088	TRUE	0.0115794
heme binding	I1HER4;	BRADI_2g11295v3	peroxidase 5-like(LOC100822216)	178.948	163.844	222.97	137.425	150.574	136.095	146.402	51.9551	138.119	58.4705	101.62	100.031	-1.12101	1.0348	TRUE	0.0121612
heme binding	A0A0Q3H376;	BRADI_1g33740v3	peroxidase 16-like(LOC100834997)	1372.69	1310.89	1225.01	2099.18	1454.44	1526.73	4179.73	2967.72	2326.57	3510.67	3627.49	2832.27	1.35101	1.8854	TRUE	0.012765
heme binding	I1GWI7;	BRADI_1g33730v3	peroxidase 45-like(LOC100834474)	242.713	178.129	217.897	258.308	220.074	131.22	200.77	74.6018	185.872	82.2514	88.3151	107.263	-1.20102	1.1234	TRUE	0.0137708
heme binding	I1HY15;	BRADI_3g06240v3	premnaspirodiene oxygenase-like(LOC100821505)	9.89742	12.4276	1	21.7228	38.0159	52.531	99.6205	134.993	54.2104	26.7627	34.2629	22.6977	1.84375	1.1023	TRUE	0.0142225
heme binding	I1IC34;	BRADI_3g50250v3	cytochrome b5 isoform E(LOC100837880)	361.345	325.259	456.356	634.771	862.186	514.917	540.884	339.757	462.839	1489.29	1903.64	2160.76	2.28067	2.2841	TRUE	0.014443
heme binding	I1HE70;	BRADI_2g09660v3	peroxidase 72-like(LOC100843553)	5436.58	5370.57	5531.23	4306.15	4802.49	3516.25	3982.49	3901.9	3727.09	3651.37	2726.89	2703.76	-0.84718	1.0519	FALSE	0.0146517
heme binding	I1GN24;	BRADI_1g07930v3	isoflavone 3'-hydroxylase-like(LOC100843605)	1087.97	995.205	1294.77	1558.66	1489.19	752.377	3056.97	1338.1	1585.03	4196.35	3937.66	2991.95	1.71971	2.2081	FALSE	0.0153194
heme binding	I1HTK1;	BRADI_2g55490v3	cytochrome P450 94C1(LOC100831121)	185.621	118.133	273.706	468.989	316.013	239.157	1203.41	519.987	426.683	1505.14	1388.06	964.045	2.73978	3.2017	FALSE	0.0163811
heme binding	I1IHP0;	BRADI_4g05190v3	peroxidase 2-like(LOC100828921)	1268.88	533.814	3166.93	4306.15	2792.3	1347.07	10673.5	5189.93	4570.27	12491.9	9658.05	7248.04	2.56451	3.8591	FALSE	0.0174856
heme binding	I1GW87;	BRADI_1g32870v3	peroxidase 3-like(LOC100826294)	350.965	235.267	380.252	121.883	235.937	232.889	243.758	142.542	187.918	141.704	67.5258	66.6495	-1.80871	1.6038	FALSE	0.0180838
heme binding	I1GMX1;	BRADI_1g07480v3	allene oxide synthase 1, chloroplastic(LOC100839139)	2099.31	1455.17	3971.1	3972.86	3478.98	1688.99	7547.99	4047.21	4266.7	7442.44	7112.6	6593.77	1.4907	2.2092	FALSE	0.0184963
heme binding	I1IE44;	BRADI_3g55850v3	peroxidase 1-like(LOC100841946)	296.839	232.41	385.326	128.79	192.878	153.504	258.93	417.133	312.076	68.3792	29.2734	22.6977	-2.92586	1.9769	FALSE	0.0190243
heme binding	I1HMT0;	BRADI_2g38670v3	peroxidase 5-like(LOC104583259)	596.386	383.826	479.188	261.761	257.089	229.408	99.6205	92.5305	147.67	80.2697	73.3468	49.959	-2.84174	2.8114	FALSE	0.0190494
heme binding	I1ICZ2;	BRADI_3g52660v3	abscisic acid 8'-hydroxylase 1(LOC100837492)	2593.86	1993.7	3283.62	4081.66	3420.06	1967.53	6147.08	3678.26	3645.23	8461.06	11603.9	7798.83	1.82374	2.3558	FALSE	0.021501
heme binding	I1HM79;	BRADI_2g37020v3	peroxidase 5-like(LOC100843052)	477.012	189.556	1898.53	1140.75	829.702	307.4	3672.72	1827.84	979.934	4832.49	4091.5	2709.88	2.18125	3.6028	FALSE	0.0217268
heme binding	I1GY50;	BRADI_1g38310v3	peroxidase 52-like(LOC106865910)	370.984	368.113	234.386	144.332	137.732	98.491	133.758	64.2221	124.475	38.6531	23.4524	31.5994	-3.37696	2.6005	FALSE	0.0219509
heme binding	I1IIZ7;	BRADI_4g08970v3	cytochrome P450 711A1-like(LOC100836792)	465.149	385.255	595.881	299.753	442.169	289.295	223.528	219.918	202.926	104.051	87.4835	131.186	-2.16399	2.19	FALSE	0.0220631
heme binding	I1IHP4;	BRADI_4g05230v3	peroxidase 2-like(LOC100829519)	112.218	59.5667	356.153	279.03	150.574	46.9601	521.918	502.059	238.4	876.93	701.184	504.498	1.97996	2.6717	FALSE	0.0223391
heme binding	A0A0Q3LZ65;	BRADI_3g31697v3	cytochrome P450 704C1-like(LOC100840136)	292.39	465.248	252.144	356.741	333.387	223.837	519.39	146.316	401.442	734.245	550.669	630.79	0.923831	1.0223	FALSE	0.0247133
heme binding	I1I7T7;	BRADI_3g38150v3	abscisic acid 8'-hydroxylase 2(LOC100833286)	3.96581	1	1	11.3614	11.576	14.9273	13.6436	4.77445	26.2408	90.1784	138.209	159.56	6.023	2.6575	FALSE	0.02477
heme binding	I1HGL8;	BRADI_2g17120v3	peroxidase 2-like(LOC100842639)	488.134	565.24	767.115	306.661	288.062	228.711	336.057	175.568	297.068	274.48	169.809	192.941	-1.51444	1.5291	FALSE	0.0293116
heme binding	I1IQL1;	BRADI_4g31720v3	cytochrome P450 76M5-like(LOC100823196)	420.662	442.393	280.048	260.034	230.649	214.088	214.678	102.91	230.896	123.868	143.199	105.594	-1.61702	1.5895	FALSE	0.0323588
heme binding	I1HPM1;	BRADI_2g44180v3	cytochrome P450 72A13-like(LOC100840622)	245.679	230.981	385.326	348.106	315.257	405.588	884.791	1417.36	548.794	756.044	611.374	480.019	1.09979	1.5998	FALSE	0.0332782
heme binding	I1I9K7;	BRADI_3g43160v3	cytochrome P450 CYP73A100-like(LOC100832881)	58.0918	109.563	99.9354	177.143	155.862	113.811	825.366	254.832	330.495	2188.84	1163.54	2066.73	4.33996	4.7362	FALSE	0.0334097
heme binding	I1H555;	BRADI_1g61530v3	peroxidase 2-like(LOC100842678)	1518.75	1176.62	2038.05	961.154	1269.36	742.628	590.194	376.558	620.423	312.134	282.071	219.646	-2.54005	3.0099	FALSE	0.0335235
heme binding	I1GUH7;	BRADI_1g27920v3	peroxidase A2(LOC100828063)	4790.78	3812.12	6320.18	2618.97	3036.3	1730.07	2059.39	1082.38	2358.63	2240.37	1325.69	1623.88	-1.52375	1.9504	FALSE	0.0346208
heme binding	I1GYU1;	BRADI_1g42900v3	peroxidase 1-like(LOC100844655)	806.958	655.233	1027.14	772.923	748.116	550.432	616.746	267.099	639.524	476.618	286.229	380.432	-1.12258	1.3739	FALSE	0.0347517
heme binding	I1IEV4;	BRADI_3g57990v3	ferredoxin--nitrite reductase, chloroplastic(LOC100834109)	10270.8	7767.51	9195.65	9391.86	9892.55	11009.8	10892.2	5768.36	8464.17	6499.13	6152.14	3514.36	-0.752479	1.0613	FALSE	0.0393602
heme binding	A0A0Q3JDS8;	BRADI_3g23200v3	cytochrome P450 71D7-like(LOC100826258)	16.5705	9.57074	1	33.811	41.793	17.7128	62.9539	24.5903	50.1172	64.4158	100.789	52.1844	3.00172	1.647	FALSE	0.0393602
heme binding	I1HZ52;	BRADI_3g09120v3	peroxidase 70-like(LOC100843065)	4690.68	2979.33	6077.91	2415.2	2944.14	1365.18	2013.87	1070.11	2058.47	1301.02	404.312	487.252	-2.64851	3.2999	FALSE	0.0397526
heme binding	I1IQH4;	BRADI_4g31380v3	cytochrome P450 71A1-like(LOC100832500)	5837.71	4003.53	4005.35	6259.27	8181.51	4892.96	7172.48	4237.82	4877.25	10524.1	6749.21	9319.34	0.941495	1.0101	FALSE	0.0420014
heme binding	I1HF22;	BRADI_2g12204v3	peroxidase 1-like(LOC100846912)	2987.57	1847.99	2284.12	1515.49	3543.19	1264.9	2986.17	2364.75	2183.31	1493.25	1210.94	602.416	-1.10646	1.1836	FALSE	0.0425739
heme binding	I1H5V6;	BRADI_1g63460v3	cytochrome P450 714B2(LOC100831581)	421.403	523.815	290.196	342.925	363.604	588.035	286.746	685.12	547.429	133.777	252.966	93.3544	-1.36359	1.2687	FALSE	0.0440653
heme binding	I1I991;	BRADI_3g42230v3	7-ethoxycoumarin O-deethylase-like(LOC100829814)	193.777	130.989	259.754	109.794	140.754	96.402	104.678	36.8573	73.9937	38.6531	20.9577	52.1844	-2.3864	1.8937	FALSE	0.0446733
heme binding	I1H9X6;	BRADI_1g75740v3	alkane hydroxylase MAH1-like(LOC100837612)	3.96581	5.28537	3.5368	7.90759	9.30968	8.66001	38.9309	4.77445	8.50402	48.5618	66.6942	102.812	4.09192	1.7523	FALSE	0.0501004
heme binding	I1GRY4;	BRADI_1g20240v3	cytochrome P450 734A6-like(LOC100826419)	3464.32	1035.2	7157.32	7756.49	6443.27	1969.62	23951.9	12464.2	8063.73	32414.4	25793	13938.2	2.62973	4.064	FALSE	0.0532743
heme binding	I1J3W4;	BRADI_5g27687v3	peroxidase 47-like(LOC104581280)	1744.89	2192.25	1934.04	2669.05	1940.93	2783.67	2829.38	5730.62	2646.51	3177.73	4655.31	5334.75	1.16529	1.5283	FALSE	0.0569958
heme binding	I1IZA4;	BRADI_5g14650v3	peroxidase 46-like(LOC100822183)	39.5555	60.9951	64.4201	51.08	57.6569	22.5873	152.724	18.9287	71.2649	167.466	91.6413	142.313	1.28291	1.051	FALSE	0.0586664
heme binding	I1GMM4;	BRADI_1g06730v3	ent-isokaurene C2-hydroxylase-like(LOC100820946)	271.63	145.274	325.711	149.513	234.427	173.002	143.873	172.738	179.732	34.6896	50.0627	62.7551	-2.33183	1.81	FALSE	0.0625003
heme binding	I1GSN0;	BRADI_1g22340v3	4-hydroxyphenylacetaldehyde oxime monooxygenase-like(LOC100827324)	56.6089	35.2829	103.741	111.521	131.689	35.8182	325.942	64.2221	179.05	312.134	152.346	198.505	1.76083	1.6632	FALSE	0.0649154
heme binding	I1HZ48;	BRADI_3g09100v3	peroxidase P7-like(LOC100840634)	9.15597	5.28537	18.7576	23.4497	13.8422	6.57092	121.115	8.54891	32.3805	141.704	72.5152	68.8749	3.09207	1.8278	FALSE	0.0684175
heme binding	I1H7Q2;	BRADI_1g68887v3	peroxidase N-like(LOC100829459)	2383.28	2897.91	1394.97	1948.94	1997.59	3470.29	1549.85	2135.45	2303.37	643.085	884.961	596.853	-1.65163	1.9144	FALSE	0.069741
heme binding	I1HSD2;	BRADI_2g52077v3	peroxidase 1-like(LOC100824183)	883.327	479.533	1280.82	1014.69	980.032	569.93	2169.39	957.824	1132.06	3060.81	2066.62	1562.12	1.33936	1.8223	FALSE	0.0723725
heme binding	I1HPM2;	BRADI_2g44190v3	cytochrome P450 72A13-like(LOC100840923)	1	8.14228	1	9.63448	1	16.32	59.1608	78.3763	31.6983	26.7627	50.8943	21.585	3.29057	1.6867	FALSE	0.0728287
heme binding	I1GR65;	BRADI_1g17860v3	peroxidase 2-like(LOC100830182)	2415.17	2013.69	3367.34	1539.66	2411.56	1542.05	1376.63	810.62	1298.51	1304.99	1190.15	1168.78	-1.08938	1.4614	FALSE	0.0738709
heme binding	I1GQE7;	BRADI_1g15030v3	cytochrome P450 85A1(LOC100837653)	803.25	822.362	414.499	733.204	675.595	918.112	256.402	760.609	657.943	213.046	315.334	298.092	-1.30361	1.5001	FALSE	0.0858664
heme binding	I1GRY6;	BRADI_1g20260v3	cytochrome P450 734A6-like(LOC100826947)	156.705	38.1399	626.322	481.077	290.328	78.9928	2557.55	866.293	559.709	4557.03	3109.42	1446.4	3.47215	4.9402	FALSE	0.0861371
heme binding	I1HPN4;	BRADI_2g44300v3	cytochrome P450 72A15-like(LOC100829389)	2020.71	1046.63	2672.25	2962.63	2229.51	1652.08	6913.28	2710.11	2746.79	12646.5	6983.71	4931.95	2.09742	2.726	FALSE	0.107311
heme binding	I1IER4;	BRADI_3g57680v3	nitrate reductase [NAD(P)H](LOC100827784)	6347.08	3813.55	4557.1	8283.19	7413.99	10151.9	6384.78	6113.73	6104.5	2904.25	3960.11	2221.4	-0.695875	1.0047	FALSE	0.116884
heme binding	I1HM83;	BRADI_2g37060v3	peroxidase 2-like(LOC100843967)	751.349	826.648	841.951	458.628	810.061	326.202	789.964	463.371	525.599	466.709	181.451	674.742	-0.871268	1.0182	FALSE	0.119943
heme binding	I1IS38;	BRADI_4g35940v3	cytochrome P450 71A1-like(LOC100834836)	471.08	468.105	584.465	626.136	615.917	385.393	1222.38	916.305	685.231	1110.78	1052.94	596.297	0.857142	1.1634	FALSE	0.120126
heme binding	I1I785;	BRADI_3g36430v3	cytokinin hydroxylase-like(LOC100833091)	2195.7	1828	1056.31	1665.73	2071.62	2863.06	1543.53	1223.92	1784.91	690.646	969.781	901.177	-0.987781	1.2525	FALSE	0.122159
heme binding	I1GQY6;	BRADI_1g17130v3	cytochrome P450 89A2-like(LOC100844823)	6.19016	6.71382	1	18.269	13.0868	27.4619	60.4252	52.8987	46.0241	40.6348	33.4313	8.78893	2.57509	1.1505	FALSE	0.135501
heme binding	I1GYB6;	BRADI_1g39190v3	peroxidase P7-like(LOC100830887)	39.5555	6.71382	151.94	71.8027	41.793	14.2309	379.045	183.117	83.5443	474.636	266.271	135.081	2.14389	2.5091	FALSE	0.13582
heme binding	I1J2P0;	BRADI_5g24200v3	peroxidase 2-like(LOC100837141)	34.3653	43.8537	36.5153	116.702	47.081	115.9	164.103	285.028	355.053	54.507	178.125	155.109	1.7568	1.5332	FALSE	0.137891
heme binding	I1I986;	BRADI_3g42180v3	cytochrome P450 78A9-like(LOC100837406)	676.462	922.354	206.481	562.241	517.711	937.61	379.045	448.273	681.137	125.85	136.546	78.8893	-2.40319	2.2062	FALSE	0.144807
heme binding	I1ILS8;	BRADI_4g19187v3	cytochrome P450 94B3(LOC100823617)	248.645	149.559	399.278	258.308	299.393	183.448	649.619	268.043	288.882	1063.21	542.353	446.082	1.36326	1.5803	FALSE	0.149538
heme binding	I1H556;	BRADI_1g61540v3	peroxidase 2-like(LOC100841701)	2074.1	1456.6	3070.53	1273.72	1751.32	1247.49	1592.84	799.297	1031.78	1475.42	1009.7	1065.3	-0.894747	1.1036	FALSE	0.153958
heme binding	A0A0Q3FH21;	BRADI_3g30590v3	cytochrome P450 84A1-like(LOC100833404)	2308.4	1718	1539.57	2211.43	2617.8	2701.5	3555.13	2056.19	3220.91	3300.6	2269.53	5291.91	0.964589	1.1201	FALSE	0.178555
heme binding	I1H7V3;	BRADI_1g69320v3	non-symbiotic hemoglobin(LOC100843598)	121.115	198.127	465.235	313.568	227.628	229.408	456.171	370.896	318.898	1017.63	727.794	286.409	1.37298	1.5896	FALSE	0.180198
heme binding	A0A0Q3LCC6;	BRADI_4g29860v3	cytokinin hydroxylase-like(LOC100829850)	382.848	725.227	127.84	206.501	267.665	326.202	166.632	191.61	243.857	38.6531	70.852	81.671	-2.6926	2.1829	FALSE	0.181195
heme binding	A0A0Q3EQ98;	BRADI_4g26650v3	cytochrome P450 94C1-like(LOC100844511)	9.89742	3.85691	28.9048	7.90759	14.5977	5.87455	61.6895	10.4361	9.18621	88.1967	44.2417	19.916	1.8365	1.0242	FALSE	0.200914
heme binding	I1I3H0;	BRADI_3g22850v3	obtusifoliol 14-alpha demethylase-like(LOC100845001)	18.0534	5.28537	1	11.3614	33.4833	10.7491	35.1379	113.29	34.427	14.8722	65.031	26.5922	2.12946	1.2119	FALSE	0.205358
heme binding	I1HYS2;	BRADI_3g08160v3	allene oxide synthase 3-like(LOC100842451)	1652.21	1195.19	2287.93	1263.36	1482.39	740.539	1747.09	1156.93	1190.05	1620.08	983.087	68.3186	-0.942813	1.6712	FALSE	0.217939
heme binding	I1HYK6;	BRADI_3g07690v3	cytochrome P450 734A2-like(LOC100832967)	2527.13	2156.54	934.544	1715.81	901.468	2014.89	1850.77	664.36	609.508	1481.36	1530.26	549.563	-0.657753	1.015	FALSE	0.309768
heme binding	I1J3P7;	BRADI_5g27150v3	cationic peroxidase SPC4-like(LOC100831194)	1484.64	909.498	1015.72	1786.61	1796.65	1021.87	1003.64	46.2934	1390.61	1192.03	955.645	468.892	-0.382041	1.0893	FALSE	0.394996
hydrogen peroxide catabolic process	I1HER5;	BRADI_2g11300v3	peroxidase 2-like(LOC100822526)	152.998	158.13	136.719	73.5296	35.7496	29.551	33.8735	35.9137	32.3805	1	13.4736	16.0215	-3.87636	2.3901	TRUE	0.000122214
hydrogen peroxide catabolic process	I1HER5;	BRADI_2g11300v3	peroxidase 2-like(LOC100822526)	152.998	158.13	136.719	73.5296	35.7496	29.551	33.8735	35.9137	32.3805	1	13.4736	16.0215	-3.87636	2.3901	TRUE	0.000122214
hydrogen peroxide catabolic process	I1H4G0;	BRADI_1g59520v3	peroxidase 1-like(LOC100834460)	1081.29	1073.77	1208.52	741.839	696.747	562.27	437.206	327.49	501.723	224.937	209.725	146.208	-2.53371	2.855	TRUE	0.000270795
hydrogen peroxide catabolic process	I1H4G0;	BRADI_1g59520v3	peroxidase 1-like(LOC100834460)	1081.29	1073.77	1208.52	741.839	696.747	562.27	437.206	327.49	501.723	224.937	209.725	146.208	-2.53371	2.855	TRUE	0.000270795
hydrogen peroxide catabolic process	I1GRW1;	BRADI_1g20020v3	peroxidase 2-like(LOC100845034)	3427.99	3416.44	3533.5	2544.72	2932.81	2532.98	1725.59	2001.46	2078.25	1275.26	1043.79	953.474	-1.66504	2.1019	TRUE	0.000454805
hydrogen peroxide catabolic process	I1GRW1;	BRADI_1g20020v3	peroxidase 2-like(LOC100845034)	3427.99	3416.44	3533.5	2544.72	2932.81	2532.98	1725.59	2001.46	2078.25	1275.26	1043.79	953.474	-1.66504	2.1019	TRUE	0.000454805
hydrogen peroxide catabolic process	I1HZ46;	BRADI_3g09080v3	peroxidase P7-like(LOC100837890)	4056.74	3902.11	3475.15	2335.76	2685.03	1739.82	2369.16	835.154	2123.27	1626.03	1057.93	1263.92	-1.53418	1.9643	TRUE	0.000492169
hydrogen peroxide catabolic process	I1HZ46;	BRADI_3g09080v3	peroxidase P7-like(LOC100837890)	4056.74	3902.11	3475.15	2335.76	2685.03	1739.82	2369.16	835.154	2123.27	1626.03	1057.93	1263.92	-1.53418	1.9643	TRUE	0.000492169
hydrogen peroxide catabolic process	A0A0Q3P935;	BRADI_5g27160v3	cationic peroxidase SPC4-like(LOC100839781)	9464.14	9145.97	8277.32	6482.04	5690.87	4307.32	4052.03	1819.34	5424.36	4099.24	4650.32	3382.51	-1.14811	1.6226	TRUE	0.000652214
hydrogen peroxide catabolic process	A0A0Q3P935;	BRADI_5g27160v3	cationic peroxidase SPC4-like(LOC100839781)	9464.14	9145.97	8277.32	6482.04	5690.87	4307.32	4052.03	1819.34	5424.36	4099.24	4650.32	3382.51	-1.14811	1.6226	TRUE	0.000652214
hydrogen peroxide catabolic process	I1HHZ2;	BRADI_2g20840v3	peroxidase 1-like(LOC100826852)	4510.51	4607.77	5351.12	2926.36	2935.83	2185.5	2532.26	1786.32	2299.28	2026.34	1329.85	1356.27	-1.61845	2.0143	TRUE	0.000829358
hydrogen peroxide catabolic process	I1HHZ2;	BRADI_2g20840v3	peroxidase 1-like(LOC100826852)	4510.51	4607.77	5351.12	2926.36	2935.83	2185.5	2532.26	1786.32	2299.28	2026.34	1329.85	1356.27	-1.61845	2.0143	TRUE	0.000829358
hydrogen peroxide catabolic process	D7NLB8;	BRADI_2g20830v3	peroxidase 1(LOC100826540)	9863.79	10031.6	11901.1	6766.98	7920.89	5412.45	5555.36	4673.77	5270.19	4059.61	2672.84	2691.52	-1.75446	2.2343	TRUE	0.00120623
hydrogen peroxide catabolic process	D7NLB8;	BRADI_2g20830v3	peroxidase 1(LOC100826540)	9863.79	10031.6	11901.1	6766.98	7920.89	5412.45	5555.36	4673.77	5270.19	4059.61	2672.84	2691.52	-1.75446	2.2343	TRUE	0.00120623
hydrogen peroxide catabolic process	I1J3Q4;	BRADI_5g27210v3	cationic peroxidase SPC4-like(LOC100840082)	4176.85	3916.4	4823.46	2410.02	3146.59	1261.42	2065.71	1221.09	2100.76	1808.35	1228.4	1206.06	-1.60615	1.9902	TRUE	0.00144109
hydrogen peroxide catabolic process	I1J3Q4;	BRADI_5g27210v3	cationic peroxidase SPC4-like(LOC100840082)	4176.85	3916.4	4823.46	2410.02	3146.59	1261.42	2065.71	1221.09	2100.76	1808.35	1228.4	1206.06	-1.60615	1.9902	TRUE	0.00144109
hydrogen peroxide catabolic process	I1I8Y1;	BRADI_3g41340v3	peroxidase 51-like(LOC100846019)	1067.21	1030.92	1061.38	871.356	807.795	682.045	619.274	410.528	612.237	502.381	379.365	469.448	-1.22546	1.5252	TRUE	0.00188885
hydrogen peroxide catabolic process	I1I8Y1;	BRADI_3g41340v3	peroxidase 51-like(LOC100846019)	1067.21	1030.92	1061.38	871.356	807.795	682.045	619.274	410.528	612.237	502.381	379.365	469.448	-1.22546	1.5252	TRUE	0.00188885
hydrogen peroxide catabolic process	I1HZL0;	BRADI_3g10470v3	peroxidase 57-like(LOC100841046)	499.255	575.239	456.356	292.845	281.263	287.902	126.172	115.177	171.546	80.2697	56.7153	32.7121	-3.1733	3.0819	TRUE	0.00228846
hydrogen peroxide catabolic process	I1HZL0;	BRADI_3g10470v3	peroxidase 57-like(LOC100841046)	499.255	575.239	456.356	292.845	281.263	287.902	126.172	115.177	171.546	80.2697	56.7153	32.7121	-3.1733	3.0819	TRUE	0.00228846
hydrogen peroxide catabolic process	A0A0Q3FHP1;	BRADI_3g32110v3	peroxidase 5-like(LOC100829915)	587.488	590.952	587.002	334.291	357.561	358.235	180.54	134.049	236.353	169.448	129.894	87.2345	-2.1912	2.4214	TRUE	0.00259742
hydrogen peroxide catabolic process	A0A0Q3FHP1;	BRADI_3g32110v3	peroxidase 5-like(LOC100829915)	587.488	590.952	587.002	334.291	357.561	358.235	180.54	134.049	236.353	169.448	129.894	87.2345	-2.1912	2.4214	TRUE	0.00259742
hydrogen peroxide catabolic process	I1GRV7;	BRADI_1g19980v3	peroxidase 2-like(LOC100821278)	424.369	520.958	392.936	185.778	241.225	159.075	179.275	291.633	156.538	102.069	35.0945	51.0717	-2.82975	2.4605	TRUE	0.00298956
hydrogen peroxide catabolic process	I1GRV7;	BRADI_1g19980v3	peroxidase 2-like(LOC100821278)	424.369	520.958	392.936	185.778	241.225	159.075	179.275	291.633	156.538	102.069	35.0945	51.0717	-2.82975	2.4605	TRUE	0.00298956
hydrogen peroxide catabolic process	I1H5P9;	BRADI_1g63067v3	peroxidase P7-like(LOC100822159)	814.372	712.371	768.383	776.376	1055.57	877.723	476.401	370.896	516.731	482.563	464.186	523.414	-0.642597	1.041	TRUE	0.00299712
hydrogen peroxide catabolic process	I1H5P9;	BRADI_1g63067v3	peroxidase P7-like(LOC100822159)	814.372	712.371	768.383	776.376	1055.57	877.723	476.401	370.896	516.731	482.563	464.186	523.414	-0.642597	1.041	TRUE	0.00299712
hydrogen peroxide catabolic process	I1HE73;	BRADI_2g09690v3	peroxidase 72-like(LOC100823251)	3356.81	2823.63	3708.54	2510.18	2603.44	2007.23	1575.13	1401.32	1506.58	1526.94	974.771	940.122	-1.52264	2.0297	TRUE	0.00341824
hydrogen peroxide catabolic process	I1HE73;	BRADI_2g09690v3	peroxidase 72-like(LOC100823251)	3356.81	2823.63	3708.54	2510.18	2603.44	2007.23	1575.13	1401.32	1506.58	1526.94	974.771	940.122	-1.52264	2.0297	TRUE	0.00341824
hydrogen peroxide catabolic process	I1HM81;	BRADI_2g37040v3	peroxidase 5-like(LOC100843658)	1595.86	1495.16	1502.79	943.885	953.592	873.545	1229.96	441.667	1045.42	839.277	562.311	644.143	-1.16708	1.3713	TRUE	0.00417432
hydrogen peroxide catabolic process	I1HM81;	BRADI_2g37040v3	peroxidase 5-like(LOC100843658)	1595.86	1495.16	1502.79	943.885	953.592	873.545	1229.96	441.667	1045.42	839.277	562.311	644.143	-1.16708	1.3713	TRUE	0.00417432
hydrogen peroxide catabolic process	I1GR67;	BRADI_1g17877v3	peroxidase 70-like(LOC100834856)	3258.2	3542.14	3435.83	1886.77	1776.25	1145.82	1546.05	994.625	1891.33	1219.77	515.743	424.94	-2.24427	2.7578	TRUE	0.00474309
hydrogen peroxide catabolic process	I1GR67;	BRADI_1g17877v3	peroxidase 70-like(LOC100834856)	3258.2	3542.14	3435.83	1886.77	1776.25	1145.82	1546.05	994.625	1891.33	1219.77	515.743	424.94	-2.24427	2.7578	TRUE	0.00474309
hydrogen peroxide catabolic process	I1GR63;	BRADI_1g17840v3	peroxidase 1-like(LOC100833944)	4404.48	3370.73	4513.97	2056.01	2960	1492.61	2118.81	1215.43	1956.82	1110.78	586.427	758.751	-2.32303	2.8011	TRUE	0.00542334
hydrogen peroxide catabolic process	I1GR63;	BRADI_1g17840v3	peroxidase 1-like(LOC100833944)	4404.48	3370.73	4513.97	2056.01	2960	1492.61	2118.81	1215.43	1956.82	1110.78	586.427	758.751	-2.32303	2.8011	TRUE	0.00542334
hydrogen peroxide catabolic process	I1H7Q7;	BRADI_1g68927v3	peroxidase A2-like(LOC100831610)	2.4829	1	112.619	82.1641	31.9725	5.87455	580.079	194.441	142.894	456.801	534.038	343.713	3.52289	4.2167	TRUE	0.00560014
hydrogen peroxide catabolic process	I1H7Q7;	BRADI_1g68927v3	peroxidase A2-like(LOC100831610)	2.4829	1	112.619	82.1641	31.9725	5.87455	580.079	194.441	142.894	456.801	534.038	343.713	3.52289	4.2167	TRUE	0.00560014
hydrogen peroxide catabolic process	I1H557;	BRADI_1g61550v3	peroxidase 2-like(LOC100825958)	1663.33	2086.55	2104.01	1173.56	1104.68	904.881	856.975	777.594	1046.79	555.888	455.87	438.293	-2.01329	2.3174	TRUE	0.00666524
hydrogen peroxide catabolic process	I1H557;	BRADI_1g61550v3	peroxidase 2-like(LOC100825958)	1663.33	2086.55	2104.01	1173.56	1104.68	904.881	856.975	777.594	1046.79	555.888	455.87	438.293	-2.01329	2.3174	TRUE	0.00666524
hydrogen peroxide catabolic process	I1HHZ3;	BRADI_2g20850v3	peroxidase 1-like(LOC100826228)	3739.4	3473.58	3806.21	2599.98	2580.78	1855.42	2217.43	1576.83	1919.3	1929.24	1136.1	1108.14	-1.4007	1.7836	TRUE	0.00724487
hydrogen peroxide catabolic process	I1HHZ3;	BRADI_2g20850v3	peroxidase 1-like(LOC100826228)	3739.4	3473.58	3806.21	2599.98	2580.78	1855.42	2217.43	1576.83	1919.3	1929.24	1136.1	1108.14	-1.4007	1.7836	TRUE	0.00724487
hydrogen peroxide catabolic process	I1HM77;	BRADI_2g37000v3	peroxidase 5-like(LOC100842443)	2867.45	1679.44	1625.82	4508.2	5265.56	4248.82	3035.48	2764.84	2894.82	5292.25	4653.65	4435.12	1.22019	1.2074	TRUE	0.00764035
hydrogen peroxide catabolic process	I1HM77;	BRADI_2g37000v3	peroxidase 5-like(LOC100842443)	2867.45	1679.44	1625.82	4508.2	5265.56	4248.82	3035.48	2764.84	2894.82	5292.25	4653.65	4435.12	1.22019	1.2074	TRUE	0.00764035
hydrogen peroxide catabolic process	I1J3P5;	BRADI_5g27130v3	peroxidase 12-like(LOC100839477)	5180.04	5100.59	5305.46	3090.42	3639.13	2447.33	2836.97	3943.42	2539.41	2365.22	1519.45	1199.38	-1.61621	1.9377	TRUE	0.00825316
hydrogen peroxide catabolic process	I1J3P5;	BRADI_5g27130v3	peroxidase 12-like(LOC100839477)	5180.04	5100.59	5305.46	3090.42	3639.13	2447.33	2836.97	3943.42	2539.41	2365.22	1519.45	1199.38	-1.61621	1.9377	TRUE	0.00825316
hydrogen peroxide catabolic process	I1I5Q6;	BRADI_3g32130v3	peroxidase 5-like(LOC100830524)	1715.24	1368.03	1504.06	1328.98	1423.47	1041.37	1554.9	540.747	1168.22	914.583	582.269	921.762	-0.923472	1.1798	TRUE	0.00891961
hydrogen peroxide catabolic process	I1I5Q6;	BRADI_3g32130v3	peroxidase 5-like(LOC100830524)	1715.24	1368.03	1504.06	1328.98	1423.47	1041.37	1554.9	540.747	1168.22	914.583	582.269	921.762	-0.923472	1.1798	TRUE	0.00891961
hydrogen peroxide catabolic process	A0A0Q3GVJ5;	BRADI_1g20005v3	peroxidase 2-like(LOC100844727)	358.38	449.535	500.75	156.421	121.113	131.22	142.609	67.9965	171.546	30.7261	17.6314	28.8176	-4.08382	3.1546	TRUE	0.00960102
hydrogen peroxide catabolic process	A0A0Q3GVJ5;	BRADI_1g20005v3	peroxidase 2-like(LOC100844727)	358.38	449.535	500.75	156.421	121.113	131.22	142.609	67.9965	171.546	30.7261	17.6314	28.8176	-4.08382	3.1546	TRUE	0.00960102
hydrogen peroxide catabolic process	I1HE72;	BRADI_2g09680v3	peroxidase 72-like(LOC100846597)	5229.72	4996.31	5725.3	3967.68	4315.24	2979.35	3647.43	2829.95	2993.06	3346.18	2141.47	1986.06	-1.09378	1.415	TRUE	0.0103682
hydrogen peroxide catabolic process	I1HE72;	BRADI_2g09680v3	peroxidase 72-like(LOC100846597)	5229.72	4996.31	5725.3	3967.68	4315.24	2979.35	3647.43	2829.95	2993.06	3346.18	2141.47	1986.06	-1.09378	1.415	TRUE	0.0103682
hydrogen peroxide catabolic process	I1HM86;	BRADI_2g37090v3	peroxidase 2-like(LOC104583243)	1676.68	1803.71	2195.34	1613.92	1659.92	1356.82	911.343	669.078	1185.95	781.807	651.289	644.699	-1.44975	1.9088	TRUE	0.0115794
hydrogen peroxide catabolic process	I1HM86;	BRADI_2g37090v3	peroxidase 2-like(LOC104583243)	1676.68	1803.71	2195.34	1613.92	1659.92	1356.82	911.343	669.078	1185.95	781.807	651.289	644.699	-1.44975	1.9088	TRUE	0.0115794
hydrogen peroxide catabolic process	I1HER4;	BRADI_2g11295v3	peroxidase 5-like(LOC100822216)	178.948	163.844	222.97	137.425	150.574	136.095	146.402	51.9551	138.119	58.4705	101.62	100.031	-1.12101	1.0348	TRUE	0.0121612
hydrogen peroxide catabolic process	I1HER4;	BRADI_2g11295v3	peroxidase 5-like(LOC100822216)	178.948	163.844	222.97	137.425	150.574	136.095	146.402	51.9551	138.119	58.4705	101.62	100.031	-1.12101	1.0348	TRUE	0.0121612
hydrogen peroxide catabolic process	A0A0Q3H376;	BRADI_1g33740v3	peroxidase 16-like(LOC100834997)	1372.69	1310.89	1225.01	2099.18	1454.44	1526.73	4179.73	2967.72	2326.57	3510.67	3627.49	2832.27	1.35101	1.8854	TRUE	0.012765
hydrogen peroxide catabolic process	A0A0Q3H376;	BRADI_1g33740v3	peroxidase 16-like(LOC100834997)	1372.69	1310.89	1225.01	2099.18	1454.44	1526.73	4179.73	2967.72	2326.57	3510.67	3627.49	2832.27	1.35101	1.8854	TRUE	0.012765
hydrogen peroxide catabolic process	I1GWI7;	BRADI_1g33730v3	peroxidase 45-like(LOC100834474)	242.713	178.129	217.897	258.308	220.074	131.22	200.77	74.6018	185.872	82.2514	88.3151	107.263	-1.20102	1.1234	TRUE	0.0137708
hydrogen peroxide catabolic process	I1GWI7;	BRADI_1g33730v3	peroxidase 45-like(LOC100834474)	242.713	178.129	217.897	258.308	220.074	131.22	200.77	74.6018	185.872	82.2514	88.3151	107.263	-1.20102	1.1234	TRUE	0.0137708
hydrogen peroxide catabolic process	I1HE70;	BRADI_2g09660v3	peroxidase 72-like(LOC100843553)	5436.58	5370.57	5531.23	4306.15	4802.49	3516.25	3982.49	3901.9	3727.09	3651.37	2726.89	2703.76	-0.84718	1.0519	FALSE	0.0146517
hydrogen peroxide catabolic process	I1HE70;	BRADI_2g09660v3	peroxidase 72-like(LOC100843553)	5436.58	5370.57	5531.23	4306.15	4802.49	3516.25	3982.49	3901.9	3727.09	3651.37	2726.89	2703.76	-0.84718	1.0519	FALSE	0.0146517
hydrogen peroxide catabolic process	I1IHP0;	BRADI_4g05190v3	peroxidase 2-like(LOC100828921)	1268.88	533.814	3166.93	4306.15	2792.3	1347.07	10673.5	5189.93	4570.27	12491.9	9658.05	7248.04	2.56451	3.8591	FALSE	0.0174856
hydrogen peroxide catabolic process	I1IHP0;	BRADI_4g05190v3	peroxidase 2-like(LOC100828921)	1268.88	533.814	3166.93	4306.15	2792.3	1347.07	10673.5	5189.93	4570.27	12491.9	9658.05	7248.04	2.56451	3.8591	FALSE	0.0174856
hydrogen peroxide catabolic process	I1GW87;	BRADI_1g32870v3	peroxidase 3-like(LOC100826294)	350.965	235.267	380.252	121.883	235.937	232.889	243.758	142.542	187.918	141.704	67.5258	66.6495	-1.80871	1.6038	FALSE	0.0180838
hydrogen peroxide catabolic process	I1GW87;	BRADI_1g32870v3	peroxidase 3-like(LOC100826294)	350.965	235.267	380.252	121.883	235.937	232.889	243.758	142.542	187.918	141.704	67.5258	66.6495	-1.80871	1.6038	FALSE	0.0180838
hydrogen peroxide catabolic process	I1IE44;	BRADI_3g55850v3	peroxidase 1-like(LOC100841946)	296.839	232.41	385.326	128.79	192.878	153.504	258.93	417.133	312.076	68.3792	29.2734	22.6977	-2.92586	1.9769	FALSE	0.0190243
hydrogen peroxide catabolic process	I1IE44;	BRADI_3g55850v3	peroxidase 1-like(LOC100841946)	296.839	232.41	385.326	128.79	192.878	153.504	258.93	417.133	312.076	68.3792	29.2734	22.6977	-2.92586	1.9769	FALSE	0.0190243
hydrogen peroxide catabolic process	I1HMT0;	BRADI_2g38670v3	peroxidase 5-like(LOC104583259)	596.386	383.826	479.188	261.761	257.089	229.408	99.6205	92.5305	147.67	80.2697	73.3468	49.959	-2.84174	2.8114	FALSE	0.0190494
hydrogen peroxide catabolic process	I1HMT0;	BRADI_2g38670v3	peroxidase 5-like(LOC104583259)	596.386	383.826	479.188	261.761	257.089	229.408	99.6205	92.5305	147.67	80.2697	73.3468	49.959	-2.84174	2.8114	FALSE	0.0190494
hydrogen peroxide catabolic process	I1HM79;	BRADI_2g37020v3	peroxidase 5-like(LOC100843052)	477.012	189.556	1898.53	1140.75	829.702	307.4	3672.72	1827.84	979.934	4832.49	4091.5	2709.88	2.18125	3.6028	FALSE	0.0217268
hydrogen peroxide catabolic process	I1HM79;	BRADI_2g37020v3	peroxidase 5-like(LOC100843052)	477.012	189.556	1898.53	1140.75	829.702	307.4	3672.72	1827.84	979.934	4832.49	4091.5	2709.88	2.18125	3.6028	FALSE	0.0217268
hydrogen peroxide catabolic process	I1GY50;	BRADI_1g38310v3	peroxidase 52-like(LOC106865910)	370.984	368.113	234.386	144.332	137.732	98.491	133.758	64.2221	124.475	38.6531	23.4524	31.5994	-3.37696	2.6005	FALSE	0.0219509
hydrogen peroxide catabolic process	I1GY50;	BRADI_1g38310v3	peroxidase 52-like(LOC106865910)	370.984	368.113	234.386	144.332	137.732	98.491	133.758	64.2221	124.475	38.6531	23.4524	31.5994	-3.37696	2.6005	FALSE	0.0219509
hydrogen peroxide catabolic process	I1IHP4;	BRADI_4g05230v3	peroxidase 2-like(LOC100829519)	112.218	59.5667	356.153	279.03	150.574	46.9601	521.918	502.059	238.4	876.93	701.184	504.498	1.97996	2.6717	FALSE	0.0223391
hydrogen peroxide catabolic process	I1IHP4;	BRADI_4g05230v3	peroxidase 2-like(LOC100829519)	112.218	59.5667	356.153	279.03	150.574	46.9601	521.918	502.059	238.4	876.93	701.184	504.498	1.97996	2.6717	FALSE	0.0223391
hydrogen peroxide catabolic process	I1HGL8;	BRADI_2g17120v3	peroxidase 2-like(LOC100842639)	488.134	565.24	767.115	306.661	288.062	228.711	336.057	175.568	297.068	274.48	169.809	192.941	-1.51444	1.5291	FALSE	0.0293116
hydrogen peroxide catabolic process	I1HGL8;	BRADI_2g17120v3	peroxidase 2-like(LOC100842639)	488.134	565.24	767.115	306.661	288.062	228.711	336.057	175.568	297.068	274.48	169.809	192.941	-1.51444	1.5291	FALSE	0.0293116
hydrogen peroxide catabolic process	I1ICD3;	BRADI_3g51010v3	probable phospholipid hydroperoxide glutathione peroxidase(LOC100829599)	1338.58	1192.33	1812.28	2157.89	1900.14	1352.64	4068.46	3135.68	2481.42	6219.71	5558.4	3779.19	1.84076	2.4473	FALSE	0.0295683
hydrogen peroxide catabolic process	I1H555;	BRADI_1g61530v3	peroxidase 2-like(LOC100842678)	1518.75	1176.62	2038.05	961.154	1269.36	742.628	590.194	376.558	620.423	312.134	282.071	219.646	-2.54005	3.0099	FALSE	0.0335235
hydrogen peroxide catabolic process	I1H555;	BRADI_1g61530v3	peroxidase 2-like(LOC100842678)	1518.75	1176.62	2038.05	961.154	1269.36	742.628	590.194	376.558	620.423	312.134	282.071	219.646	-2.54005	3.0099	FALSE	0.0335235
hydrogen peroxide catabolic process	I1GUH7;	BRADI_1g27920v3	peroxidase A2(LOC100828063)	4790.78	3812.12	6320.18	2618.97	3036.3	1730.07	2059.39	1082.38	2358.63	2240.37	1325.69	1623.88	-1.52375	1.9504	FALSE	0.0346208
hydrogen peroxide catabolic process	I1GUH7;	BRADI_1g27920v3	peroxidase A2(LOC100828063)	4790.78	3812.12	6320.18	2618.97	3036.3	1730.07	2059.39	1082.38	2358.63	2240.37	1325.69	1623.88	-1.52375	1.9504	FALSE	0.0346208
hydrogen peroxide catabolic process	I1GYU1;	BRADI_1g42900v3	peroxidase 1-like(LOC100844655)	806.958	655.233	1027.14	772.923	748.116	550.432	616.746	267.099	639.524	476.618	286.229	380.432	-1.12258	1.3739	FALSE	0.0347517
hydrogen peroxide catabolic process	I1GYU1;	BRADI_1g42900v3	peroxidase 1-like(LOC100844655)	806.958	655.233	1027.14	772.923	748.116	550.432	616.746	267.099	639.524	476.618	286.229	380.432	-1.12258	1.3739	FALSE	0.0347517
hydrogen peroxide catabolic process	I1HZ52;	BRADI_3g09120v3	peroxidase 70-like(LOC100843065)	4690.68	2979.33	6077.91	2415.2	2944.14	1365.18	2013.87	1070.11	2058.47	1301.02	404.312	487.252	-2.64851	3.2999	FALSE	0.0397526
hydrogen peroxide catabolic process	I1HZ52;	BRADI_3g09120v3	peroxidase 70-like(LOC100843065)	4690.68	2979.33	6077.91	2415.2	2944.14	1365.18	2013.87	1070.11	2058.47	1301.02	404.312	487.252	-2.64851	3.2999	FALSE	0.0397526
hydrogen peroxide catabolic process	I1HF22;	BRADI_2g12204v3	peroxidase 1-like(LOC100846912)	2987.57	1847.99	2284.12	1515.49	3543.19	1264.9	2986.17	2364.75	2183.31	1493.25	1210.94	602.416	-1.10646	1.1836	FALSE	0.0425739
hydrogen peroxide catabolic process	I1HF22;	BRADI_2g12204v3	peroxidase 1-like(LOC100846912)	2987.57	1847.99	2284.12	1515.49	3543.19	1264.9	2986.17	2364.75	2183.31	1493.25	1210.94	602.416	-1.10646	1.1836	FALSE	0.0425739
hydrogen peroxide catabolic process	I1J3W4;	BRADI_5g27687v3	peroxidase 47-like(LOC104581280)	1744.89	2192.25	1934.04	2669.05	1940.93	2783.67	2829.38	5730.62	2646.51	3177.73	4655.31	5334.75	1.16529	1.5283	FALSE	0.0569958
hydrogen peroxide catabolic process	I1J3W4;	BRADI_5g27687v3	peroxidase 47-like(LOC104581280)	1744.89	2192.25	1934.04	2669.05	1940.93	2783.67	2829.38	5730.62	2646.51	3177.73	4655.31	5334.75	1.16529	1.5283	FALSE	0.0569958
hydrogen peroxide catabolic process	I1IZA4;	BRADI_5g14650v3	peroxidase 46-like(LOC100822183)	39.5555	60.9951	64.4201	51.08	57.6569	22.5873	152.724	18.9287	71.2649	167.466	91.6413	142.313	1.28291	1.051	FALSE	0.0586664
hydrogen peroxide catabolic process	I1IZA4;	BRADI_5g14650v3	peroxidase 46-like(LOC100822183)	39.5555	60.9951	64.4201	51.08	57.6569	22.5873	152.724	18.9287	71.2649	167.466	91.6413	142.313	1.28291	1.051	FALSE	0.0586664
hydrogen peroxide catabolic process	I1HZ48;	BRADI_3g09100v3	peroxidase P7-like(LOC100840634)	9.15597	5.28537	18.7576	23.4497	13.8422	6.57092	121.115	8.54891	32.3805	141.704	72.5152	68.8749	3.09207	1.8278	FALSE	0.0684175
hydrogen peroxide catabolic process	I1HZ48;	BRADI_3g09100v3	peroxidase P7-like(LOC100840634)	9.15597	5.28537	18.7576	23.4497	13.8422	6.57092	121.115	8.54891	32.3805	141.704	72.5152	68.8749	3.09207	1.8278	FALSE	0.0684175
hydrogen peroxide catabolic process	I1H7Q2;	BRADI_1g68887v3	peroxidase N-like(LOC100829459)	2383.28	2897.91	1394.97	1948.94	1997.59	3470.29	1549.85	2135.45	2303.37	643.085	884.961	596.853	-1.65163	1.9144	FALSE	0.069741
hydrogen peroxide catabolic process	I1H7Q2;	BRADI_1g68887v3	peroxidase N-like(LOC100829459)	2383.28	2897.91	1394.97	1948.94	1997.59	3470.29	1549.85	2135.45	2303.37	643.085	884.961	596.853	-1.65163	1.9144	FALSE	0.069741
hydrogen peroxide catabolic process	I1HSD2;	BRADI_2g52077v3	peroxidase 1-like(LOC100824183)	883.327	479.533	1280.82	1014.69	980.032	569.93	2169.39	957.824	1132.06	3060.81	2066.62	1562.12	1.33936	1.8223	FALSE	0.0723725
hydrogen peroxide catabolic process	I1HSD2;	BRADI_2g52077v3	peroxidase 1-like(LOC100824183)	883.327	479.533	1280.82	1014.69	980.032	569.93	2169.39	957.824	1132.06	3060.81	2066.62	1562.12	1.33936	1.8223	FALSE	0.0723725
hydrogen peroxide catabolic process	I1GR65;	BRADI_1g17860v3	peroxidase 2-like(LOC100830182)	2415.17	2013.69	3367.34	1539.66	2411.56	1542.05	1376.63	810.62	1298.51	1304.99	1190.15	1168.78	-1.08938	1.4614	FALSE	0.0738709
hydrogen peroxide catabolic process	I1GR65;	BRADI_1g17860v3	peroxidase 2-like(LOC100830182)	2415.17	2013.69	3367.34	1539.66	2411.56	1542.05	1376.63	810.62	1298.51	1304.99	1190.15	1168.78	-1.08938	1.4614	FALSE	0.0738709
hydrogen peroxide catabolic process	I1HM83;	BRADI_2g37060v3	peroxidase 2-like(LOC100843967)	751.349	826.648	841.951	458.628	810.061	326.202	789.964	463.371	525.599	466.709	181.451	674.742	-0.871268	1.0182	FALSE	0.119943
hydrogen peroxide catabolic process	I1HM83;	BRADI_2g37060v3	peroxidase 2-like(LOC100843967)	751.349	826.648	841.951	458.628	810.061	326.202	789.964	463.371	525.599	466.709	181.451	674.742	-0.871268	1.0182	FALSE	0.119943
hydrogen peroxide catabolic process	I1GYB6;	BRADI_1g39190v3	peroxidase P7-like(LOC100830887)	39.5555	6.71382	151.94	71.8027	41.793	14.2309	379.045	183.117	83.5443	474.636	266.271	135.081	2.14389	2.5091	FALSE	0.13582
hydrogen peroxide catabolic process	I1GYB6;	BRADI_1g39190v3	peroxidase P7-like(LOC100830887)	39.5555	6.71382	151.94	71.8027	41.793	14.2309	379.045	183.117	83.5443	474.636	266.271	135.081	2.14389	2.5091	FALSE	0.13582
hydrogen peroxide catabolic process	I1J2P0;	BRADI_5g24200v3	peroxidase 2-like(LOC100837141)	34.3653	43.8537	36.5153	116.702	47.081	115.9	164.103	285.028	355.053	54.507	178.125	155.109	1.7568	1.5332	FALSE	0.137891
hydrogen peroxide catabolic process	I1J2P0;	BRADI_5g24200v3	peroxidase 2-like(LOC100837141)	34.3653	43.8537	36.5153	116.702	47.081	115.9	164.103	285.028	355.053	54.507	178.125	155.109	1.7568	1.5332	FALSE	0.137891
hydrogen peroxide catabolic process	I1H556;	BRADI_1g61540v3	peroxidase 2-like(LOC100841701)	2074.1	1456.6	3070.53	1273.72	1751.32	1247.49	1592.84	799.297	1031.78	1475.42	1009.7	1065.3	-0.894747	1.1036	FALSE	0.153958
hydrogen peroxide catabolic process	I1H556;	BRADI_1g61540v3	peroxidase 2-like(LOC100841701)	2074.1	1456.6	3070.53	1273.72	1751.32	1247.49	1592.84	799.297	1031.78	1475.42	1009.7	1065.3	-0.894747	1.1036	FALSE	0.153958
hydrogen peroxide catabolic process	I1J3P7;	BRADI_5g27150v3	cationic peroxidase SPC4-like(LOC100831194)	1484.64	909.498	1015.72	1786.61	1796.65	1021.87	1003.64	46.2934	1390.61	1192.03	955.645	468.892	-0.382041	1.0893	FALSE	0.394996
hydrogen peroxide catabolic process	I1J3P7;	BRADI_5g27150v3	cationic peroxidase SPC4-like(LOC100831194)	1484.64	909.498	1015.72	1786.61	1796.65	1021.87	1003.64	46.2934	1390.61	1192.03	955.645	468.892	-0.382041	1.0893	FALSE	0.394996
hydrolase activity, hydrolyzing O-glycosyl compounds	I1I5L3;	BRADI_3g31767v3	probable xyloglucan endotransglucosylase/hydrolase protein 26(LOC100842160)	671.272	645.234	720.184	603.687	621.96	525.363	357.551	155.753	378.93	242.773	192.262	166.793	-1.75881	2.1303	TRUE	0.000107475
hydrolase activity, hydrolyzing O-glycosyl compounds	I1HZI9;	BRADI_3g10310v3	probable xyloglucan endotransglucosylase/hydrolase protein 12(LOC100822338)	436.973	378.112	361.226	237.585	174.748	184.84	136.287	46.2934	138.801	113.959	55.8838	48.2899	-2.43099	2.4172	TRUE	0.000523451
hydrolase activity, hydrolyzing O-glycosyl compounds	A0A0Q3JNM6;	BRADI_3g46600v3	beta-fructofuranosidase, insoluble isoenzyme 4-like(LOC100838494)	273.854	325.259	291.464	194.412	236.693	147.237	179.275	125.557	126.522	76.3062	55.0522	64.4241	-2.18549	1.9263	TRUE	0.00142012
hydrolase activity, hydrolyzing O-glycosyl compounds	A0A0Q3JZC4;	BRADI_1g33827v3	xyloglucan endotransglucosylase/hydrolase protein 24(LOC100845857)	754.315	1305.18	277.512	1097.58	1869.17	1306.68	2302.14	1918.42	1394.7	5016.79	5540.93	4077.39	2.6467	3.423	TRUE	0.00224733
hydrolase activity, hydrolyzing O-glycosyl compounds	I1GPN7;	BRADI_1g12710v3	endo-1,4-beta-xylanase C-like(LOC100831608)	885.552	769.509	704.963	850.633	786.643	715.47	984.676	412.415	1035.19	419.148	258.787	243.569	-1.35674	1.4627	TRUE	0.00344599
hydrolase activity, hydrolyzing O-glycosyl compounds	I1H531;	BRADI_1g61320v3	glucan endo-1,3-beta-glucosidase 2(LOC100820942)	590.454	648.091	872.392	1242.64	1304.11	1024.66	1128.81	1166.36	844.862	4222.11	3820.41	3326.32	2.42913	2.7032	TRUE	0.0036545
hydrolase activity, hydrolyzing O-glycosyl compounds	I1HDU3;	BRADI_2g08580v3	glucan endo-1,3-beta-D-glucosidase-like(LOC100846392)	660.892	649.519	673.253	493.165	475.407	328.291	449.85	256.719	490.126	290.334	207.23	300.317	-1.31392	1.4058	TRUE	0.00387514
hydrolase activity, hydrolyzing O-glycosyl compounds	I1HK13;	BRADI_2g27140v3	lichenase-2(LOC100846404)	9258.02	8777.43	11216.2	10540.2	13567.7	7397.09	4627.31	5612.67	8003.02	2444.49	2607.98	3637.87	-1.75103	2.3837	TRUE	0.004045
hydrolase activity, hydrolyzing O-glycosyl compounds	I1I273;	BRADI_3g18690v3	xyloglucan endotransglucosylase/hydrolase protein 24-like(LOC100821832)	2804.43	2990.76	3558.87	2327.13	2023.28	2261.4	2254.1	1074.83	2381.82	1338.68	1006.37	1073.09	-1.45238	1.7808	TRUE	0.00548737
hydrolase activity, hydrolyzing O-glycosyl compounds	I1HXA7;	BRADI_3g04080v3	endoglucanase 5-like(LOC100835652)	1236.26	790.936	1316.33	1575.93	1515.63	1242.62	2815.48	1342.82	1679.85	3149.99	2297.8	2866.77	1.31427	1.6666	TRUE	0.00799369
hydrolase activity, hydrolyzing O-glycosyl compounds	I1GPU7;	BRADI_1g13232v3	glucan endo-1,3-beta-glucosidase 8-like(LOC100843404)	318.341	320.974	485.53	601.96	612.895	522.577	806.4	783.255	599.958	1487.31	1636.7	1168.78	1.93219	2.2183	TRUE	0.0087811
hydrolase activity, hydrolyzing O-glycosyl compounds	I1HZI7;	BRADI_3g10290v3	probable xyloglucan endotransglucosylase/hydrolase protein 12(LOC100832562)	345.033	358.114	263.559	197.866	189.101	134.006	170.425	94.4177	161.313	185.302	89.1466	120.059	-1.29302	1.2881	TRUE	0.00966134
hydrolase activity, hydrolyzing O-glycosyl compounds	I1IPY1;	BRADI_4g29707v3	probable xyloglucan endotransglucosylase/hydrolase protein 28(LOC100842891)	397.677	425.251	302.88	166.782	246.513	159.771	223.528	115.177	261.594	169.448	116.589	122.841	-1.46122	1.3406	TRUE	0.0121255
hydrolase activity, hydrolyzing O-glycosyl compounds	A0A0Q3P4M8;	BRADI_5g16557v3	probable beta-D-xylosidase 6(LOC100836300)	2313.59	2576.51	3259.52	1947.21	2011.94	1643.03	1962.03	1858.03	1854.49	1501.18	964.792	1050.84	-1.21247	1.3916	FALSE	0.0151184
hydrolase activity, hydrolyzing O-glycosyl compounds	I1IA86;	BRADI_3g44990v3	beta-fructofuranosidase, insoluble isoenzyme 1-like(LOC100821731)	3296.75	3782.12	4378.26	2798.57	2597.4	2546.91	3094.9	2164.71	2650.6	2696.17	2002.59	1642.24	-0.853463	1.0227	FALSE	0.0178871
hydrolase activity, hydrolyzing O-glycosyl compounds	I1J321;	BRADI_5g25270v3	beta-fructofuranosidase, insoluble isoenzyme 7(LOC100830484)	1638.87	1312.32	1322.67	1154.57	1414.4	804.605	1185.71	866.293	1050.2	696.592	659.605	715.912	-1.04444	1.1888	FALSE	0.0187193
hydrolase activity, hydrolyzing O-glycosyl compounds	I1GME3;	BRADI_1g06050v3	glucan endo-1,3-beta-glucosidase 8-like(LOC100835141)	957.472	719.513	962.449	1377.34	1130.36	757.252	2692.83	1166.36	1662.8	3815.85	2922.31	2588.04	1.82106	2.3375	FALSE	0.0218405
hydrolase activity, hydrolyzing O-glycosyl compounds	A0A0Q3KML7;	BRADI_1g03207v3	mannan endo-1,4-beta-mannosidase 3-like(LOC100831892)	98.8716	138.132	40.3205	356.741	291.084	400.713	300.654	352.968	350.96	627.231	993.065	1065.3	3.2756	3.1446	FALSE	0.0234124
hydrolase activity, hydrolyzing O-glycosyl compounds	I1IRQ2;	BRADI_4g34940v3	beta-glucosidase 32-like(LOC100824742)	89.9742	76.7082	45.3941	113.248	129.422	112.418	138.816	110.459	109.467	248.718	395.165	398.792	2.29763	1.9508	FALSE	0.0241167
hydrolase activity, hydrolyzing O-glycosyl compounds	I1ILC2;	BRADI_4g16990v3	probable xyloglucan endotransglucosylase/hydrolase(LOC100826179)	402.125	463.82	518.508	170.236	171.726	44.871	198.241	14.2106	270.463	306.188	149.851	108.376	-1.29449	1.342	FALSE	0.0264388
hydrolase activity, hydrolyzing O-glycosyl compounds	A0A0Q3H2U5;	BRADI_1g33040v3	beta-glucosidase 25(LOC100821583)	1010.12	848.074	711.305	1011.23	1195.33	989.838	390.424	922.91	717.293	393.385	459.196	532.872	-0.891126	1.216	FALSE	0.0285754
hydrolase activity, hydrolyzing O-glycosyl compounds	I1HKR7;	BRADI_2g31690v3	probable glucan 1,3-beta-glucosidase A(LOC100823369)	3546.62	3400.73	2244.8	2470.46	2277.1	3418.06	2649.84	2736.54	3250.24	1227.7	1076.22	839.979	-1.54785	1.7191	FALSE	0.0318731
hydrolase activity, hydrolyzing O-glycosyl compounds	I1H3D6;	BRADI_1g56270v3	glucan endo-1,3-beta-glucosidase 8-like(LOC100823119)	339.102	240.981	344.737	263.488	255.579	260.048	227.321	136.88	230.214	161.521	134.052	160.117	-1.02112	1.0536	FALSE	0.0360895
hydrolase activity, hydrolyzing O-glycosyl compounds	I1H8G7;	BRADI_1g71040v3	endo-1,4-beta-xylanase A-like(LOC100835383)	23.985	12.4276	55.5413	63.1683	41.0376	23.98	1087.09	96.3049	178.368	807.569	525.722	420.489	4.25341	4.1835	FALSE	0.039399
hydrolase activity, hydrolyzing O-glycosyl compounds	I1IYE5;	BRADI_5g12137v3	probable glucan endo-1,3-beta-glucosidase A6(LOC100844042)	90.7156	146.703	75.8357	52.8069	41.0376	36.5146	40.1953	26.4776	41.2489	12.8905	8.48415	3.22541	-3.6706	1.8999	FALSE	0.0447181
hydrolase activity, hydrolyzing O-glycosyl compounds	I1IXI6;	BRADI_5g09420v3	beta-fructofuranosidase, insoluble isoenzyme 2-like(LOC100838542)	22.5021	16.713	12.4156	106.341	97.6945	49.7455	132.494	54.786	93.777	129.813	230.514	286.965	3.64811	2.3566	FALSE	0.0491046
hydrolase activity, hydrolyzing O-glycosyl compounds	A0A0Q3RC58;	BRADI_2g55690v3	glucan endo-1,3-beta-glucosidase 14-like(LOC100842019)	490.358	355.257	486.798	503.527	497.315	470.35	883.527	465.258	683.866	920.528	792.657	1308.98	1.18154	1.4018	FALSE	0.0587806
hydrolase activity, hydrolyzing O-glycosyl compounds	I1GTQ7;	BRADI_1g25517v3	glucan endo-1,3-beta-glucosidase 3-like(LOC100833152)	118.149	75.2797	173.503	26.9034	42.5484	36.5146	90.7699	11.3797	89.0017	24.7809	8.48415	11.5707	-3.03279	1.6122	FALSE	0.0595039
hydrolase activity, hydrolyzing O-glycosyl compounds	I1ICU4;	BRADI_3g52307v3	probable xyloglucan endotransglucosylase/hydrolase protein 30(LOC100833802)	782.49	808.078	1122.27	1234	1264.83	770.483	3921.8	1713.66	1812.2	4136.9	3302.34	2011.1	1.80056	2.4276	FALSE	0.0640438
hydrolase activity, hydrolyzing O-glycosyl compounds	A0A0Q3KPY2;	BRADI_5g04640v3	uncharacterized LOC100828464(LOC100828464)	1	1	1	1	1	6.57092	9.85055	10.4361	16.6902	70.361	90.8098	167.349	6.77487	2.8206	FALSE	0.0666855
hydrolase activity, hydrolyzing O-glycosyl compounds	A0A0Q3L3D8;	BRADI_4g09230v3	glucan endo-1,3-beta-glucosidase-like(LOC100838220)	3101.01	3239.31	4850.1	4895.02	3357.36	2332.43	16747.5	7581.99	5576.49	30420.7	19951.2	12185.1	2.48291	3.4046	FALSE	0.0818569
hydrolase activity, hydrolyzing O-glycosyl compounds	I1J1F9;	BRADI_5g20718v3	putative xyloglucan endotransglucosylase/hydrolase protein 13(LOC100842523)	79.5939	109.563	13.684	89.0717	129.422	133.309	60.4252	186.892	98.5523	224.937	573.122	328.691	2.47375	2.1472	FALSE	0.0872338
hydrolase activity, hydrolyzing O-glycosyl compounds	I1GWJ8;	BRADI_1g33810v3	xyloglucan endotransglucosylase/hydrolase protein 22-like(LOC100836845)	1417.91	1642.3	2651.96	2126.81	1882.01	815.05	8673.28	2172.25	2808.87	11772.6	7921.72	4707.74	2.09489	2.9107	FALSE	0.0880864
hydrolase activity, hydrolyzing O-glycosyl compounds	I1GTQ8;	BRADI_1g25530v3	glucan endo-1,3-beta-glucosidase 7-like(LOC100833466)	5086.62	5750.54	1633.43	1964.48	2654.06	4188.94	3926.85	4183.09	5743.62	627.231	958.971	1529.3	-2.00099	1.9021	FALSE	0.129219
hydrolase activity, hydrolyzing O-glycosyl compounds	A0A0Q3M345;	BRADI_3g40007v3	beta-glucosidase 28-like(LOC100836659)	3878.79	4664.91	1472.35	10132.7	13631.9	11626.1	14094.9	23266.7	15710.3	5337.83	11889.2	6204.32	1.22612	1.738	FALSE	0.148561
hydrolase activity, hydrolyzing O-glycosyl compounds	I1IA77;	BRADI_3g44910v3	glucan endo-1,3-beta-glucosidase 14(LOC100846124)	451.061	473.819	1197.1	1301.35	396.088	386.786	4806.85	1981.64	1414.49	6968.81	3582.58	1277.83	2.47887	3.3696	FALSE	0.187017
hydrolase activity, hydrolyzing O-glycosyl compounds	I1H7I4;	BRADI_1g68310v3	exoglucanase XynX(LOC100841372)	115.184	105.277	28.9048	97.7062	192.123	30.2473	202.034	22.7031	177.003	203.138	287.061	803.816	2.37552	2.0398	FALSE	0.202817
hydrolase activity, hydrolyzing O-glycosyl compounds	I1GY82;	BRADI_1g38755v3	glucan endo-1,3-beta-glucosidase 14-like(LOC100823530)	430.3	535.243	1613.14	1078.58	600.808	792.07	2613.18	4588.85	1506.58	2426.65	1304.9	918.424	0.850591	1.7339	FALSE	0.308387
metal ion binding	I1IA66;	BRADI_3g44820v3	copper transport protein ATX1(LOC100843688)	3390.92	3823.55	4365.57	9662.98	9557.89	14036.2	16803.1	13230.5	17861.9	14138.8	14569.3	14485.1	1.89916	2.4643	TRUE	8.77616e-05
metal ion binding	I1HER5;	BRADI_2g11300v3	peroxidase 2-like(LOC100822526)	152.998	158.13	136.719	73.5296	35.7496	29.551	33.8735	35.9137	32.3805	1	13.4736	16.0215	-3.87636	2.3901	TRUE	0.000122214
metal ion binding	I1IT44;	BRADI_4g38780v3	2'-deoxymugineic-acid 2'-dioxygenase(LOC100828125)	239.747	223.839	205.213	449.993	440.658	475.921	655.941	738.906	407.582	690.646	631.332	654.157	1.56304	1.7031	TRUE	0.000135932
metal ion binding	I1GQW8;	BRADI_1g16770v3	uncharacterized LOC100840063(LOC100840063)	2610.17	2172.25	1977.17	3960.77	3281.06	4227.93	5403.63	6824.27	4180.74	5732.2	5194.17	5424.32	1.27434	1.6923	TRUE	0.000235914
metal ion binding	I1H4G0;	BRADI_1g59520v3	peroxidase 1-like(LOC100834460)	1081.29	1073.77	1208.52	741.839	696.747	562.27	437.206	327.49	501.723	224.937	209.725	146.208	-2.53371	2.855	TRUE	0.000270795
metal ion binding	I1GRW1;	BRADI_1g20020v3	peroxidase 2-like(LOC100845034)	3427.99	3416.44	3533.5	2544.72	2932.81	2532.98	1725.59	2001.46	2078.25	1275.26	1043.79	953.474	-1.66504	2.1019	TRUE	0.000454805
metal ion binding	I1HZ46;	BRADI_3g09080v3	peroxidase P7-like(LOC100837890)	4056.74	3902.11	3475.15	2335.76	2685.03	1739.82	2369.16	835.154	2123.27	1626.03	1057.93	1263.92	-1.53418	1.9643	TRUE	0.000492169
metal ion binding	I1HTB7;	BRADI_2g54810v3	probable protein phosphatase 2C 9(LOC100846587)	1328.94	1133.77	1723.49	2933.27	3080.12	1886.06	2787.66	1893.89	2474.6	4594.68	4294.41	4417.88	1.66847	1.9045	TRUE	0.000621809
metal ion binding	A0A0Q3P935;	BRADI_5g27160v3	cationic peroxidase SPC4-like(LOC100839781)	9464.14	9145.97	8277.32	6482.04	5690.87	4307.32	4052.03	1819.34	5424.36	4099.24	4650.32	3382.51	-1.14811	1.6226	TRUE	0.000652214
metal ion binding	I1IUR4;	BRADI_4g43610v3	2'-deoxymugineic-acid 2'-dioxygenase-like(LOC100823408)	12564.2	15482.6	15130.5	5439	5520.9	4990.45	14639.8	14248.6	10102.1	3603.81	1173.52	375.425	-3.06686	3.6798	TRUE	0.000701268
metal ion binding	I1HND6;	BRADI_2g40530v3	1-aminocyclopropane-1-carboxylate oxidase homolog 1-like(LOC100842226)	164.861	143.846	173.503	113.248	152.841	105.455	121.115	174.625	134.708	40.6348	32.5997	62.1987	-1.83208	1.2779	TRUE	0.000754598
metal ion binding	I1HHZ2;	BRADI_2g20840v3	peroxidase 1-like(LOC100826852)	4510.51	4607.77	5351.12	2926.36	2935.83	2185.5	2532.26	1786.32	2299.28	2026.34	1329.85	1356.27	-1.61845	2.0143	TRUE	0.000829358
metal ion binding	D7NLB8;	BRADI_2g20830v3	peroxidase 1(LOC100826540)	9863.79	10031.6	11901.1	6766.98	7920.89	5412.45	5555.36	4673.77	5270.19	4059.61	2672.84	2691.52	-1.75446	2.2343	TRUE	0.00120623
metal ion binding	I1HHN1;	BRADI_2g19900v3	gibberellin 2-beta-dioxygenase-like(LOC100831936)	160.412	16.713	238.191	365.375	234.427	89.4383	1056.74	311.449	385.752	1184.1	1211.77	1122.05	3.08244	3.8452	TRUE	0.00128015
metal ion binding	I1J3Q4;	BRADI_5g27210v3	cationic peroxidase SPC4-like(LOC100840082)	4176.85	3916.4	4823.46	2410.02	3146.59	1261.42	2065.71	1221.09	2100.76	1808.35	1228.4	1206.06	-1.60615	1.9902	TRUE	0.00144109
metal ion binding	I1IN33;	BRADI_4g24244v3	uncharacterized LOC100843588(LOC100843588)	70.6964	85.2789	74.5673	70.0759	94.6728	99.8838	33.8735	31.1956	55.5747	24.7809	31.7682	36.6065	-1.30732	1.0288	TRUE	0.00147878
metal ion binding	I1GPB9;	BRADI_1g11770v3	protein yippee-like(LOC100843222)	138.169	93.8496	92.3249	142.605	146.042	126.346	300.654	256.719	217.252	250.7	281.24	248.02	1.26588	1.3741	TRUE	0.00182905
metal ion binding	I1I8Y1;	BRADI_3g41340v3	peroxidase 51-like(LOC100846019)	1067.21	1030.92	1061.38	871.356	807.795	682.045	619.274	410.528	612.237	502.381	379.365	469.448	-1.22546	1.5252	TRUE	0.00188885
metal ion binding	I1HES0;	BRADI_2g11350v3	probable protein phosphatase 2C 2(LOC100826754)	1434.97	1016.63	1646.12	2536.08	1993.81	1434.81	4589.38	3993.43	3533.35	4695.75	4632.02	4540.83	1.75893	2.4738	TRUE	0.00204571
metal ion binding	I1HSE7;	BRADI_2g52210v3	polyphenol oxidase I, chloroplastic-like(LOC100825713)	2128.22	1735.15	2013.95	1123.48	967.19	810.176	1357.66	239.734	1484.75	781.807	564.806	700.334	-1.52169	1.8006	TRUE	0.00213281
metal ion binding	I1HZL0;	BRADI_3g10470v3	peroxidase 57-like(LOC100841046)	499.255	575.239	456.356	292.845	281.263	287.902	126.172	115.177	171.546	80.2697	56.7153	32.7121	-3.1733	3.0819	TRUE	0.00228846
metal ion binding	I1H4I8;	BRADI_1g59750v3	probable transcriptional regulator RABBIT EARS(LOC104582350)	677.945	618.093	602.223	451.72	433.104	287.206	341.114	348.25	393.256	355.732	239.661	259.704	-1.15052	1.225	TRUE	0.00234838
metal ion binding	A0A0Q3FHP1;	BRADI_3g32110v3	peroxidase 5-like(LOC100829915)	587.488	590.952	587.002	334.291	357.561	358.235	180.54	134.049	236.353	169.448	129.894	87.2345	-2.1912	2.4214	TRUE	0.00259742
metal ion binding	I1HNW5;	BRADI_2g41950v3	probable protein phosphatase 2C 6(LOC100823766)	829.943	966.636	1128.61	1192.56	1140.18	1155.57	1549.85	994.625	1095.91	3835.67	4142.23	3371.94	1.95607	2.2623	TRUE	0.00263267
metal ion binding	I1H6K2;	BRADI_1g65520v3	probable protein phosphatase 2C 32(LOC100830459)	1552.86	849.503	3042.63	4188.72	3013.64	1106.13	12200.9	5263.53	5139.89	13385.7	11897.5	9785	2.68716	3.9361	TRUE	0.00270207
metal ion binding	I1IH46;	BRADI_4g03520v3	probable protein phosphatase 2C 78(LOC100829147)	24.7264	23.8553	1	38.9917	56.9015	46.9601	41.4597	71.771	64.4431	139.722	128.231	100.031	2.89176	1.9474	TRUE	0.00292497
metal ion binding	I1GRV7;	BRADI_1g19980v3	peroxidase 2-like(LOC100821278)	424.369	520.958	392.936	185.778	241.225	159.075	179.275	291.633	156.538	102.069	35.0945	51.0717	-2.82975	2.4605	TRUE	0.00298956
metal ion binding	I1H5P9;	BRADI_1g63067v3	peroxidase P7-like(LOC100822159)	814.372	712.371	768.383	776.376	1055.57	877.723	476.401	370.896	516.731	482.563	464.186	523.414	-0.642597	1.041	TRUE	0.00299712
metal ion binding	I1II16;	BRADI_4g06290v3	zinc finger CCCH domain-containing protein 67-like(LOC100843085)	749.125	740.94	751.894	741.839	680.128	943.878	449.85	803.071	642.935	324.024	384.355	398.235	-1.01861	1.1991	TRUE	0.00307744
metal ion binding	I1HSD3;	BRADI_2g52090v3	polyphenol oxidase I, chloroplastic-like(LOC100824492)	2192.73	1966.56	1724.76	1178.74	949.059	814.354	1334.9	356.742	1277.37	987.908	628.005	893.388	-1.22952	1.4688	TRUE	0.00339498
metal ion binding	I1HE73;	BRADI_2g09690v3	peroxidase 72-like(LOC100823251)	3356.81	2823.63	3708.54	2510.18	2603.44	2007.23	1575.13	1401.32	1506.58	1526.94	974.771	940.122	-1.52264	2.0297	TRUE	0.00341824
metal ion binding	A0A0Q3J226;	BRADI_2g28254v3	metallothionein-like protein 1(LOC100838898)	13069.8	12645.7	15774.8	2862.47	3331.67	3657.61	3153.06	5048.39	3310.27	1318.86	1508.64	614.1	-3.59163	4.2086	TRUE	0.00363014
metal ion binding	I1HHE2;	BRADI_2g19270v3	zinc finger CCCH domain-containing protein 37-like(LOC100821198)	9.15597	22.4268	9.87881	44.1724	22.9074	63.6728	19.9655	45.3498	37.1558	139.722	181.451	175.138	3.5814	2.1069	TRUE	0.0038381
metal ion binding	I1H8C3;	BRADI_1g70680v3	probable protein phosphatase 2C 29(LOC100846451)	170.792	155.273	326.979	425.816	324.322	203.642	1260.31	540.747	559.709	1364.44	1659.99	1247.78	2.70973	3.3246	TRUE	0.00397698
metal ion binding	I1HM81;	BRADI_2g37040v3	peroxidase 5-like(LOC100843658)	1595.86	1495.16	1502.79	943.885	953.592	873.545	1229.96	441.667	1045.42	839.277	562.311	644.143	-1.16708	1.3713	TRUE	0.00417432
metal ion binding	I1J357;	BRADI_5g25540v3	ubiquinol oxidase 4, chloroplastic/chromoplastic(LOC100836303)	179.69	178.129	115.156	227.223	194.389	186.233	328.471	248.227	243.857	310.152	395.165	340.931	1.14539	1.2109	TRUE	0.00460286
metal ion binding	I1GR67;	BRADI_1g17877v3	peroxidase 70-like(LOC100834856)	3258.2	3542.14	3435.83	1886.77	1776.25	1145.82	1546.05	994.625	1891.33	1219.77	515.743	424.94	-2.24427	2.7578	TRUE	0.00474309
metal ion binding	I1GR63;	BRADI_1g17840v3	peroxidase 1-like(LOC100833944)	4404.48	3370.73	4513.97	2056.01	2960	1492.61	2118.81	1215.43	1956.82	1110.78	586.427	758.751	-2.32303	2.8011	TRUE	0.00542334
metal ion binding	I1I729;	BRADI_3g35940v3	2-oxoglutarate-dependent dioxygenase AOP2-like(LOC100843485)	1259.24	1465.17	1535.77	1166.66	1367.57	987.052	1165.48	1415.48	1157.3	720.373	479.985	289.19	-1.51604	1.7107	TRUE	0.00549214
metal ion binding	I1H7Q7;	BRADI_1g68927v3	peroxidase A2-like(LOC100831610)	2.4829	1	112.619	82.1641	31.9725	5.87455	580.079	194.441	142.894	456.801	534.038	343.713	3.52289	4.2167	TRUE	0.00560014
metal ion binding	I1HZJ6;	BRADI_3g10350v3	protein phosphatase 2C and cyclic nucleotide-binding/kinase domain-containing protein(LOC100840536)	164.861	136.703	73.2989	235.858	257.845	327.595	376.516	363.348	340.728	421.129	396.828	542.33	1.85948	1.8956	TRUE	0.00629772
metal ion binding	I1H557;	BRADI_1g61550v3	peroxidase 2-like(LOC100825958)	1663.33	2086.55	2104.01	1173.56	1104.68	904.881	856.975	777.594	1046.79	555.888	455.87	438.293	-2.01329	2.3174	TRUE	0.00666524
metal ion binding	I1HH51;	BRADI_2g18510v3	probable protein phosphatase 2C 50(LOC100830931)	775.817	718.085	937.081	1071.68	1206.66	1041.37	801.343	974.809	743.898	1659.72	2109.04	2068.96	1.26386	1.2745	TRUE	0.00694569
metal ion binding	A0A0Q3R2P2;	BRADI_2g37430v3	zinc finger protein ZAT12-like(LOC100822121)	1006.41	1026.63	904.102	1037.14	1075.97	1888.84	473.872	586.984	649.075	425.093	516.575	255.253	-1.29509	1.8678	TRUE	0.00707018
metal ion binding	A0A0Q3R4E5;	BRADI_2g41550v3	protein indeterminate-domain 7(LOC100835399)	1010.12	839.504	984.012	760.834	762.469	608.23	701.458	624.728	632.702	442.929	444.228	493.928	-1.03685	1.1543	TRUE	0.00722215
metal ion binding	I1HHZ3;	BRADI_2g20850v3	peroxidase 1-like(LOC100826228)	3739.4	3473.58	3806.21	2599.98	2580.78	1855.42	2217.43	1576.83	1919.3	1929.24	1136.1	1108.14	-1.4007	1.7836	TRUE	0.00724487
metal ion binding	A0A0Q3HGA2;	BRADI_1g63570v3	zinc finger CCCH domain-containing protein 22-like(LOC100841499)	205.641	178.129	154.477	189.232	227.628	145.844	129.965	102.91	189.283	104.051	71.6836	64.9805	-1.16094	1.056	TRUE	0.00726557
metal ion binding	I1HM77;	BRADI_2g37000v3	peroxidase 5-like(LOC100842443)	2867.45	1679.44	1625.82	4508.2	5265.56	4248.82	3035.48	2764.84	2894.82	5292.25	4653.65	4435.12	1.22019	1.2074	TRUE	0.00764035
metal ion binding	I1J3P5;	BRADI_5g27130v3	peroxidase 12-like(LOC100839477)	5180.04	5100.59	5305.46	3090.42	3639.13	2447.33	2836.97	3943.42	2539.41	2365.22	1519.45	1199.38	-1.61621	1.9377	TRUE	0.00825316
metal ion binding	I1I5Q6;	BRADI_3g32130v3	peroxidase 5-like(LOC100830524)	1715.24	1368.03	1504.06	1328.98	1423.47	1041.37	1554.9	540.747	1168.22	914.583	582.269	921.762	-0.923472	1.1798	TRUE	0.00891961
metal ion binding	A0A0Q3Q6W2;	BRADI_3g30480v3	electron transfer flavoprotein-ubiquinone oxidoreductase, mitochondrial(LOC100832467)	415.471	389.54	342.2	475.896	518.467	449.459	472.608	743.624	481.94	617.322	762.72	748.181	0.891518	1.0067	TRUE	0.0092018
metal ion binding	A0A0Q3GVJ5;	BRADI_1g20005v3	peroxidase 2-like(LOC100844727)	358.38	449.535	500.75	156.421	121.113	131.22	142.609	67.9965	171.546	30.7261	17.6314	28.8176	-4.08382	3.1546	TRUE	0.00960102
metal ion binding	I1HEM8;	BRADI_2g10990v3	purple acid phosphatase 15(LOC100824982)	285.717	258.122	278.78	394.732	402.887	329.684	410.654	422.795	504.452	545.979	612.205	500.604	1.01183	1.105	TRUE	0.00965746
metal ion binding	I1I7J8;	BRADI_3g37350v3	1-phosphatidylinositol-3-phosphate 5-kinase FAB1A-like(LOC100844095)	1047.93	1030.92	975.133	1436.05	1288.25	1331.75	1610.54	1661.76	1386.52	2430.62	2108.2	2016.11	1.10189	1.3226	TRUE	0.00970042
metal ion binding	I1HE72;	BRADI_2g09680v3	peroxidase 72-like(LOC100846597)	5229.72	4996.31	5725.3	3967.68	4315.24	2979.35	3647.43	2829.95	2993.06	3346.18	2141.47	1986.06	-1.09378	1.415	TRUE	0.0103682
metal ion binding	I1J3R2;	BRADI_5g27290v3	uncharacterized LOC100835063(LOC100835063)	224.918	222.411	168.429	203.047	205.72	179.966	112.264	143.486	185.19	64.4158	75.0099	91.6854	-1.41378	1.2646	TRUE	0.010388
metal ion binding	I1I7X5;	BRADI_3g38400v3	ubiquitin carboxyl-terminal hydrolase 19-like(LOC100840139)	1041.26	803.792	1086.75	1372.16	1199.11	1279.53	1606.74	1590.99	1204.37	2258.2	1955.19	1709.56	1.01453	1.2211	TRUE	0.0106834
metal ion binding	I1HM86;	BRADI_2g37090v3	peroxidase 2-like(LOC104583243)	1676.68	1803.71	2195.34	1613.92	1659.92	1356.82	911.343	669.078	1185.95	781.807	651.289	644.699	-1.44975	1.9088	TRUE	0.0115794
metal ion binding	I1J1E0;	BRADI_5g20557v3	ubiquinol oxidase 2, mitochondrial-like(LOC100833030)	1610.69	869.501	3717.42	3252.75	2462.18	865.885	7927.3	4646.41	3379.18	9850.26	7088.49	6680	1.93015	3.0489	TRUE	0.0120441
metal ion binding	I1HER4;	BRADI_2g11295v3	peroxidase 5-like(LOC100822216)	178.948	163.844	222.97	137.425	150.574	136.095	146.402	51.9551	138.119	58.4705	101.62	100.031	-1.12101	1.0348	TRUE	0.0121612
metal ion binding	A0A0Q3H376;	BRADI_1g33740v3	peroxidase 16-like(LOC100834997)	1372.69	1310.89	1225.01	2099.18	1454.44	1526.73	4179.73	2967.72	2326.57	3510.67	3627.49	2832.27	1.35101	1.8854	TRUE	0.012765
metal ion binding	I1GWI7;	BRADI_1g33730v3	peroxidase 45-like(LOC100834474)	242.713	178.129	217.897	258.308	220.074	131.22	200.77	74.6018	185.872	82.2514	88.3151	107.263	-1.20102	1.1234	TRUE	0.0137708
metal ion binding	I1HAW4;	BRADI_1g78520v3	S-norcoclaurine synthase 1-like(LOC100845845)	381.365	293.833	314.295	260.034	312.235	404.891	207.091	223.693	378.93	175.393	144.03	182.371	-0.979594	1.0057	TRUE	0.0138307
metal ion binding	I1IC34;	BRADI_3g50250v3	cytochrome b5 isoform E(LOC100837880)	361.345	325.259	456.356	634.771	862.186	514.917	540.884	339.757	462.839	1489.29	1903.64	2160.76	2.28067	2.2841	TRUE	0.014443
metal ion binding	I1GPB8;	BRADI_1g11760v3	zinc finger CCCH domain-containing protein 24(LOC100842904)	731.33	776.652	1076.6	1159.75	770.024	715.47	1733.18	1533.43	1098.63	1735.02	1529.43	1323.45	0.827901	1.2135	TRUE	0.0144743
metal ion binding	I1HE70;	BRADI_2g09660v3	peroxidase 72-like(LOC100843553)	5436.58	5370.57	5531.23	4306.15	4802.49	3516.25	3982.49	3901.9	3727.09	3651.37	2726.89	2703.76	-0.84718	1.0519	FALSE	0.0146517
metal ion binding	I1HQ03;	BRADI_2g45470v3	probable protein phosphatase 2C 8(LOC100838998)	49.1943	63.8521	56.8097	211.681	245.003	202.946	274.103	147.26	150.398	1243.55	1838.77	1370.74	4.71241	4.3259	FALSE	0.0156489
metal ion binding	I1HMN1;	BRADI_2g38247v3	zinc finger CCCH domain-containing protein 33-like(LOC100836455)	8870.24	6069.08	15986.7	18195.6	14738.6	10162.4	34465.1	18832.7	20174.5	38543.9	36102.9	24414.3	1.6795	2.3983	FALSE	0.0165198
metal ion binding	I1GRU5;	BRADI_1g19860v3	10 kDa chaperonin(LOC100843942)	4129.4	5129.16	5514.74	3102.51	2793.81	2904.84	3743.52	2424.2	3819.18	2519.79	2105.71	2505.7	-1.05078	1.1602	FALSE	0.0174116
metal ion binding	I1IHP0;	BRADI_4g05190v3	peroxidase 2-like(LOC100828921)	1268.88	533.814	3166.93	4306.15	2792.3	1347.07	10673.5	5189.93	4570.27	12491.9	9658.05	7248.04	2.56451	3.8591	FALSE	0.0174856
metal ion binding	I1H010;	BRADI_1g46480v3	2'-deoxymugineic-acid 2'-dioxygenase-like(LOC100834289)	147.807	220.982	69.4937	189.232	269.176	174.395	432.148	217.087	249.997	478.6	630.5	394.341	1.77833	1.9084	FALSE	0.0175857
metal ion binding	I1GW87;	BRADI_1g32870v3	peroxidase 3-like(LOC100826294)	350.965	235.267	380.252	121.883	235.937	232.889	243.758	142.542	187.918	141.704	67.5258	66.6495	-1.80871	1.6038	FALSE	0.0180838
metal ion binding	I1GWK8;	BRADI_1g33900v3	probable protein phosphatase 2C 59(LOC100837967)	295.356	236.695	214.092	563.968	397.599	513.524	242.494	181.23	193.376	1188.06	1538.58	1043.05	2.33692	2.0381	FALSE	0.0184489
metal ion binding	I1H725;	BRADI_1g66920v3	probable protein phosphatase 2C 30(LOC100834162)	768.402	485.247	1373.41	2168.25	1818.55	1108.92	2269.27	1907.1	1697.59	2527.72	2706.94	2624.76	1.58097	2.0223	FALSE	0.0186663
metal ion binding	I1IE44;	BRADI_3g55850v3	peroxidase 1-like(LOC100841946)	296.839	232.41	385.326	128.79	192.878	153.504	258.93	417.133	312.076	68.3792	29.2734	22.6977	-2.92586	1.9769	FALSE	0.0190243
metal ion binding	I1HMT0;	BRADI_2g38670v3	peroxidase 5-like(LOC104583259)	596.386	383.826	479.188	261.761	257.089	229.408	99.6205	92.5305	147.67	80.2697	73.3468	49.959	-2.84174	2.8114	FALSE	0.0190494
metal ion binding	I1IG27;	BRADI_4g00580v3	purple acid phosphatase 2-like(LOC100821977)	1130.23	976.635	1444.44	981.877	764.736	594.303	869.619	365.235	921.948	591.559	410.965	389.334	-1.35134	1.5406	FALSE	0.0203134
metal ion binding	I1GNI3;	BRADI_1g09260v3	linoleate 9S-lipoxygenase 2-like(LOC100831787)	4586.14	4272.08	5853.41	4711.97	4446.68	3507.2	3890.19	1859.92	3584.51	3310.51	1945.22	1572.69	-1.10733	1.5531	FALSE	0.0216851
metal ion binding	I1HM79;	BRADI_2g37020v3	peroxidase 5-like(LOC100843052)	477.012	189.556	1898.53	1140.75	829.702	307.4	3672.72	1827.84	979.934	4832.49	4091.5	2709.88	2.18125	3.6028	FALSE	0.0217268
metal ion binding	I1GY50;	BRADI_1g38310v3	peroxidase 52-like(LOC106865910)	370.984	368.113	234.386	144.332	137.732	98.491	133.758	64.2221	124.475	38.6531	23.4524	31.5994	-3.37696	2.6005	FALSE	0.0219509
metal ion binding	I1IHP4;	BRADI_4g05230v3	peroxidase 2-like(LOC100829519)	112.218	59.5667	356.153	279.03	150.574	46.9601	521.918	502.059	238.4	876.93	701.184	504.498	1.97996	2.6717	FALSE	0.0223391
metal ion binding	I1HCK5;	BRADI_2g04840v3	gibberellin 3-beta-dioxygenase 2-2-like(LOC100835718)	1101.31	1099.48	1472.35	672.763	876.539	1205.71	593.987	1360.75	562.437	462.746	480.817	421.602	-1.42794	1.6149	FALSE	0.0231693
metal ion binding	I1IX14;	BRADI_5g07760v3	1-aminocyclopropane-1-carboxylate oxidase homolog 1-like(LOC100834866)	158.188	99.5635	132.914	78.7103	97.6945	81.0819	61.6895	49.1243	82.1799	24.7809	32.5997	39.3883	-2.01332	1.4205	FALSE	0.023305
metal ion binding	I1GQV3;	BRADI_1g16630v3	probable protein phosphatase 2C 32(LOC100841199)	1010.12	525.243	1309.99	2026.65	1728.66	822.014	2195.94	1585.33	1688.72	2137.32	2346.03	2218.62	1.23598	1.6304	FALSE	0.0239794
metal ion binding	I1HL34;	BRADI_2g33290v3	ATP-dependent 6-phosphofructokinase 6(LOC100844561)	64.0234	25.2838	35.2469	75.2565	81.8306	54.6201	196.977	100.079	81.4977	153.594	92.4729	121.172	1.55995	1.2717	FALSE	0.0243581
metal ion binding	I1HRQ7;	BRADI_2g50280v3	gibberellin 2-beta-dioxygenase-like(LOC100845998)	41.0384	48.139	74.5673	113.248	105.249	40.6928	300.654	110.459	121.747	314.115	219.703	199.061	2.16213	1.9602	FALSE	0.025711
metal ion binding	I1GWN6;	BRADI_1g34140v3	putative inactive cadmium/zinc-transporting ATPase HMA3(LOC100844246)	3134.37	2283.67	2499.75	5665.22	3382.29	5459.11	6832.36	5588.13	4798.8	6354.47	5670.66	4357.79	1.04902	1.3275	FALSE	0.0261174
metal ion binding	I1HCU9;	BRADI_2g05620v3	NADP-dependent malic enzyme, chloroplastic(LOC100832025)	4013.74	3783.55	3626.09	4528.92	4353.01	4436.84	6609.84	4432.21	4449.52	8439.26	7080.17	6353.98	0.937189	1.1678	FALSE	0.026173
metal ion binding	I1IDU5;	BRADI_3g55170v3	60S ribosomal protein L37-3(LOC100827072)	4519.41	5379.14	6062.69	3427.16	3631.58	3410.4	3806.74	1406.04	3568.14	3187.64	2952.25	2764.4	-0.842	1.1245	FALSE	0.0272254
metal ion binding	I1GQQ9;	BRADI_1g16010v3	zinc finger protein ZAT10-like(LOC100833769)	465.89	283.834	1813.55	1750.35	1193.82	450.852	5490.87	2621.41	1804.69	5440.88	5258.2	2866.77	2.40392	3.7481	FALSE	0.027881
metal ion binding	I1I4K0;	BRADI_3g28350v3	cellulose synthase A catalytic subunit 7 [UDP-forming](LOC100830844)	5590.8	3165.03	3426.95	7647.7	7414.75	7869.92	8766.84	4561.48	7636	11172.1	8665.15	14165.7	1.48082	1.6969	FALSE	0.0279304
metal ion binding	I1GN16;	BRADI_1g07870v3	probable protein phosphatase 2C 34(LOC100842489)	1529.13	949.495	2464.24	3919.33	3007.6	2487.02	8068.91	5748.55	4958.43	12480	11775.2	7060.55	2.66347	3.5677	FALSE	0.029002
metal ion binding	I1HGL8;	BRADI_2g17120v3	peroxidase 2-like(LOC100842639)	488.134	565.24	767.115	306.661	288.062	228.711	336.057	175.568	297.068	274.48	169.809	192.941	-1.51444	1.5291	FALSE	0.0293116
metal ion binding	I1H7N3;	BRADI_1g68730v3	protein indeterminate-domain 16-like(LOC100827246)	200.45	266.693	153.208	133.971	141.509	111.026	75.5975	62.3349	105.374	74.3245	42.5786	40.501	-1.97861	1.6822	FALSE	0.0322702
metal ion binding	I1GKJ4;	BRADI_1g00690v3	serine/threonine-protein phosphatase PP1-like(LOC100836069)	1088.71	1215.19	788.678	1097.58	1247.45	1357.52	1066.86	1146.55	1234.39	373.568	552.332	500.048	-1.11689	1.2385	FALSE	0.0333667
metal ion binding	I1H555;	BRADI_1g61530v3	peroxidase 2-like(LOC100842678)	1518.75	1176.62	2038.05	961.154	1269.36	742.628	590.194	376.558	620.423	312.134	282.071	219.646	-2.54005	3.0099	FALSE	0.0335235
metal ion binding	I1HXM3;	BRADI_3g05060v3	4-hydroxyphenylpyruvate dioxygenase(LOC100841334)	272.371	335.259	238.191	410.274	369.648	308.793	686.286	389.769	391.891	1168.25	790.162	773.773	1.69163	1.8836	FALSE	0.0343677
metal ion binding	I1GLK3;	BRADI_1g03780v3	zinc finger protein ZAT8-like(LOC100837855)	903.346	423.823	2421.11	2859.01	1951.51	853.35	5397.31	3788.66	3191.57	7642.6	7646.47	3955.55	2.36015	3.5209	FALSE	0.0344317
metal ion binding	I1GUH7;	BRADI_1g27920v3	peroxidase A2(LOC100828063)	4790.78	3812.12	6320.18	2618.97	3036.3	1730.07	2059.39	1082.38	2358.63	2240.37	1325.69	1623.88	-1.52375	1.9504	FALSE	0.0346208
metal ion binding	I1GYU1;	BRADI_1g42900v3	peroxidase 1-like(LOC100844655)	806.958	655.233	1027.14	772.923	748.116	550.432	616.746	267.099	639.524	476.618	286.229	380.432	-1.12258	1.3739	FALSE	0.0347517
metal ion binding	I1IYP4;	BRADI_5g12982v3	ATP-dependent 6-phosphofructokinase 2(LOC100833338)	537.811	415.252	377.715	821.276	733.008	736.361	745.711	678.514	621.787	1970.85	3418.76	2430.59	2.55494	2.7508	FALSE	0.0354067
metal ion binding	I1IGN6;	BRADI_4g02380v3	methylcrotonoyl-CoA carboxylase subunit alpha, mitochondrial(LOC100828042)	993.804	1143.76	1510.4	1876.41	1544.34	1133.29	1742.03	2575.18	1580.94	2567.36	2200.51	1729.59	0.832781	1.0943	FALSE	0.0380801
metal ion binding	I1J1D8;	BRADI_5g20540v3	ubiquinol oxidase 2, mitochondrial(LOC100830584)	345.775	318.117	460.162	448.266	390.044	289.991	698.929	259.55	359.829	1297.06	969.781	799.921	1.44801	1.5776	FALSE	0.0380806
metal ion binding	I1HZ52;	BRADI_3g09120v3	peroxidase 70-like(LOC100843065)	4690.68	2979.33	6077.91	2415.2	2944.14	1365.18	2013.87	1070.11	2058.47	1301.02	404.312	487.252	-2.64851	3.2999	FALSE	0.0397526
metal ion binding	I1HT80;	BRADI_2g54500v3	zinc finger protein ZAT11-like(LOC100822532)	47.7114	40.9968	79.6409	109.794	108.27	35.1219	84.4481	68.9402	46.7063	256.645	257.124	142.87	1.96364	1.4571	FALSE	0.0403408
metal ion binding	I1HTK6;	BRADI_2g55540v3	protein TRANSPARENT TESTA 1-like(LOC100839283)	90.7156	108.134	87.2513	247.946	181.547	186.233	865.826	735.131	419.179	1152.39	1137.76	592.958	3.33303	3.6928	FALSE	0.0422164
metal ion binding	I1HF22;	BRADI_2g12204v3	peroxidase 1-like(LOC100846912)	2987.57	1847.99	2284.12	1515.49	3543.19	1264.9	2986.17	2364.75	2183.31	1493.25	1210.94	602.416	-1.10646	1.1836	FALSE	0.0425739
metal ion binding	I1GPG2;	BRADI_1g12117v3	plasma membrane ATPase 1-like(LOC100844944)	712.793	538.099	462.698	1935.12	2156.23	2537.86	2214.9	2546.87	2356.58	5137.68	10303.3	6952.62	3.70799	4.232	FALSE	0.0446506
metal ion binding	I1HD67;	BRADI_2g06670v3	gibberellin 2-beta-dioxygenase 1-like(LOC100826640)	20.2777	13.8561	1	94.2524	41.0376	30.9437	228.586	137.824	78.769	329.969	254.629	148.99	4.38404	3.1989	FALSE	0.0457969
metal ion binding	I1GLK4;	BRADI_1g03790v3	zinc finger protein ZAT9(LOC100838335)	412.506	223.839	890.15	1228.82	904.489	417.426	2604.33	2227.93	1335.35	4870.14	4758.42	2328.22	2.96954	3.9686	FALSE	0.0458789
metal ion binding	I1GNI4;	BRADI_1g09270v3	linoleate 9S-lipoxygenase 2-like(LOC100833634)	675.721	253.837	366.3	771.196	831.213	434.835	1399.39	206.708	791.651	1015.65	968.118	974.616	1.1909	1.3675	FALSE	0.0463597
metal ion binding	I1J1I1;	BRADI_5g20890v3	calcium-transporting ATPase 8, plasma membrane-type(LOC100822921)	2647.98	2496.51	2988.09	3969.41	3260.66	3686.16	4036.85	4091.56	2812.96	11931.1	8942.89	6795.17	1.76649	2.0309	FALSE	0.0473137
metal ion binding	I1J0X1;	BRADI_5g19250v3	naringenin,2-oxoglutarate 3-dioxygenase-like(LOC100845160)	712.793	313.832	264.828	546.699	782.11	553.914	843.067	244.452	370.744	1606.21	977.266	972.39	1.46121	1.4821	FALSE	0.0483879
metal ion binding	A0A0Q3IKH8;	BRADI_2g25736v3	cyclic pyranopterin monophosphate synthase, mitochondrial(LOC100846904)	461.441	583.81	521.045	550.153	510.912	533.719	787.435	727.582	569.941	1340.66	1033.81	865.015	1.04841	1.256	FALSE	0.0495648
metal ion binding	I1IY79;	BRADI_5g11590v3	putative lipoxygenase 5(LOC100831197)	729.105	503.816	1821.16	2206.25	1365.3	588.732	10375.1	2827.12	2543.5	13942.6	9214.82	6159.82	3.26294	4.6094	FALSE	0.0567061
metal ion binding	I1GQB7;	BRADI_1g14750v3	zinc finger protein 1(LOC100831213)	1936.93	1303.75	2861.25	3701.74	3491.82	1746.09	6324.09	4321.81	3694.34	6140.44	6564.6	3453.16	1.40493	1.9358	FALSE	0.0568637
metal ion binding	I1J3W4;	BRADI_5g27687v3	peroxidase 47-like(LOC104581280)	1744.89	2192.25	1934.04	2669.05	1940.93	2783.67	2829.38	5730.62	2646.51	3177.73	4655.31	5334.75	1.16529	1.5283	FALSE	0.0569958
metal ion binding	I1IZA4;	BRADI_5g14650v3	peroxidase 46-like(LOC100822183)	39.5555	60.9951	64.4201	51.08	57.6569	22.5873	152.724	18.9287	71.2649	167.466	91.6413	142.313	1.28291	1.051	FALSE	0.0586664
metal ion binding	A0A0Q3PP64;	BRADI_4g36621v3	basic blue protein-like(LOC100843091)	160.412	116.705	236.923	85.6179	136.977	105.455	102.149	73.6582	104.01	52.5253	52.5575	31.5994	-1.91106	1.4212	FALSE	0.0648099
metal ion binding	A0A0Q3IZS6;	BRADI_2g23160v3	zinc finger protein ZAT8(LOC100838387)	27.6923	5.28537	21.2944	68.349	68.9883	23.98	143.873	95.3613	84.2264	183.32	216.377	83.3401	3.15385	2.2019	FALSE	0.0664478
metal ion binding	I1HZ48;	BRADI_3g09100v3	peroxidase P7-like(LOC100840634)	9.15597	5.28537	18.7576	23.4497	13.8422	6.57092	121.115	8.54891	32.3805	141.704	72.5152	68.8749	3.09207	1.8278	FALSE	0.0684175
metal ion binding	I1H7Q2;	BRADI_1g68887v3	peroxidase N-like(LOC100829459)	2383.28	2897.91	1394.97	1948.94	1997.59	3470.29	1549.85	2135.45	2303.37	643.085	884.961	596.853	-1.65163	1.9144	FALSE	0.069741
metal ion binding	I1H0I6;	BRADI_1g47850v3	protein SRG1-like(LOC100835487)	1885.03	993.777	1639.78	791.919	859.919	572.715	832.952	182.174	719.34	688.665	478.322	752.075	-1.23547	1.5443	FALSE	0.0715241
metal ion binding	I1J1D9;	BRADI_5g20547v3	ubiquinol oxidase 2, mitochondrial(LOC100832724)	154.48	76.7082	505.824	396.459	208.742	72.0292	1423.41	454.878	417.814	1929.24	947.329	951.249	2.37676	3.3114	FALSE	0.0717449
metal ion binding	I1HSD2;	BRADI_2g52077v3	peroxidase 1-like(LOC100824183)	883.327	479.533	1280.82	1014.69	980.032	569.93	2169.39	957.824	1132.06	3060.81	2066.62	1562.12	1.33936	1.8223	FALSE	0.0723725
metal ion binding	I1IEQ8;	BRADI_3g57620v3	1-aminocyclopropane-1-carboxylate oxidase 1(LOC100826865)	1133.94	1336.61	1400.05	5297.39	2790.79	5516.9	5930.87	9209.72	6772.36	4668	6814.9	3236.74	1.92712	2.445	FALSE	0.0728049
metal ion binding	A0A0Q3IJL9;	BRADI_2g23870v3	protein TRANSPARENT TESTA 1-like(LOC100845582)	398.418	278.12	552.755	639.952	567.569	783.017	1015.02	1217.32	975.841	922.51	1081.21	579.05	1.07109	1.3953	FALSE	0.0732231
metal ion binding	I1ISN8;	BRADI_4g37540v3	protein indeterminate-domain 5, chloroplastic-like(LOC100834360)	763.212	639.52	942.154	924.89	824.414	707.81	1680.08	1038.03	854.412	1661.7	1142.75	1134.85	0.748419	1.0076	FALSE	0.0736169
metal ion binding	I1GR65;	BRADI_1g17860v3	peroxidase 2-like(LOC100830182)	2415.17	2013.69	3367.34	1539.66	2411.56	1542.05	1376.63	810.62	1298.51	1304.99	1190.15	1168.78	-1.08938	1.4614	FALSE	0.0738709
metal ion binding	I1HNV1;	BRADI_2g41840v3	1-aminocyclopropane-1-carboxylate oxidase 1-like(LOC100839084)	30.6581	10.9992	1	13.0883	28.9508	20.4982	37.6666	1	28.2874	86.2149	65.8626	157.891	2.86126	1.6788	FALSE	0.0745357
metal ion binding	A0A0Q3LLP1;	BRADI_3g04250v3	protein SRG1-like(LOC100832339)	69.955	22.4268	56.8097	40.7186	7.04341	40.6928	11.1149	118.952	48.7529	1	5.98943	2.66906	-3.94922	1.3224	FALSE	0.0800822
metal ion binding	I1IQT9;	BRADI_4g32400v3	protein PELOTA 1-like(LOC100826184)	3.96581	1	26.368	18.269	4.0217	1	86.9768	39.6881	14.6437	108.014	50.0627	45.5082	2.69984	1.8583	FALSE	0.088776
metal ion binding	I1HLU0;	BRADI_2g35850v3	1-aminocyclopropane-1-carboxylate oxidase-like(LOC100825510)	89.2327	76.7082	121.498	132.244	86.3631	88.7419	376.516	201.99	148.352	621.285	366.06	268.049	2.12681	2.1747	FALSE	0.0897408
metal ion binding	I1GSU7;	BRADI_1g22940v3	zinc finger protein 1(LOC100837436)	122.598	100.992	157.013	168.509	189.856	94.3129	310.769	286.915	183.825	734.245	534.869	284.183	2.02897	2.0705	FALSE	0.0931178
metal ion binding	I1I018;	BRADI_3g12490v3	zinc finger protein STAR3-like(LOC100828501)	41.7798	106.706	49.1993	4.45379	8.55426	7.96365	11.1149	12.3234	11.9149	4.96348	9.31572	16.0215	-2.70578	1.1733	FALSE	0.109443
metal ion binding	I1HL52;	BRADI_2g33450v3	NADP-dependent malic enzyme, chloroplastic(LOC100833074)	2195.7	1453.74	2933.55	2605.16	1929.6	1088.03	8580.98	3184.75	2579.66	13009.2	7090.98	5108.31	1.93709	2.6802	FALSE	0.11603
metal ion binding	I1I933;	BRADI_3g41700v3	DIBOA-glucoside dioxygenase BX6-like(LOC100821216)	64.7648	59.5667	167.161	18.269	38.0159	12.8382	23.7586	67.0529	45.342	8.92697	1	3.22541	-4.47006	1.8568	FALSE	0.117225
metal ion binding	I1HM83;	BRADI_2g37060v3	peroxidase 2-like(LOC100843967)	751.349	826.648	841.951	458.628	810.061	326.202	789.964	463.371	525.599	466.709	181.451	674.742	-0.871268	1.0182	FALSE	0.119943
metal ion binding	I1IBT2;	BRADI_3g49390v3	gibberellin 2-beta-dioxygenase 8-like(LOC100844598)	6.93161	1	110.083	37.2648	13.8422	3.08909	330.999	20.8159	39.8845	698.573	369.386	183.483	3.40656	3.5523	FALSE	0.122169
metal ion binding	A0A0Q3KSW9;	BRADI_1g14580v3	flavonol synthase/flavanone 3-hydroxylase-like(LOC100827647)	1181.39	1519.45	2876.47	1368.7	1258.78	1368.66	2276.86	2362.86	1896.79	651.012	739.436	368.749	-1.66465	1.5253	FALSE	0.127569
metal ion binding	I1H8F3;	BRADI_1g70920v3	calcium-transporting ATPase 2, plasma membrane-type-like(LOC100825243)	2460.39	1883.7	4038.32	4176.64	2567.18	2558.75	15183.5	5573.98	4394.95	28339.9	14952.7	8470.9	2.6265	3.4678	FALSE	0.130364
metal ion binding	I1GYB6;	BRADI_1g39190v3	peroxidase P7-like(LOC100830887)	39.5555	6.71382	151.94	71.8027	41.793	14.2309	379.045	183.117	83.5443	474.636	266.271	135.081	2.14389	2.5091	FALSE	0.13582
metal ion binding	I1J2P0;	BRADI_5g24200v3	peroxidase 2-like(LOC100837141)	34.3653	43.8537	36.5153	116.702	47.081	115.9	164.103	285.028	355.053	54.507	178.125	155.109	1.7568	1.5332	FALSE	0.137891
metal ion binding	A0A0Q3JYH4;	BRADI_2g08460v3	zinc finger protein NUTCRACKER-like(LOC100828183)	318.341	265.264	131.645	211.681	275.22	256.566	84.4481	85.9252	170.182	86.2149	111.599	128.405	-1.13261	1.2528	FALSE	0.138916
metal ion binding	I1H556;	BRADI_1g61540v3	peroxidase 2-like(LOC100841701)	2074.1	1456.6	3070.53	1273.72	1751.32	1247.49	1592.84	799.297	1031.78	1475.42	1009.7	1065.3	-0.894747	1.1036	FALSE	0.153958
metal ion binding	I1IJ53;	BRADI_4g09410v3	zinc finger protein ZAT11-like(LOC104584886)	6.93161	3.85691	25.0996	44.1724	30.4616	5.17819	36.4022	32.1392	25.5586	86.2149	37.5892	24.9231	2.05109	1.0271	FALSE	0.172302
metal ion binding	I1H7V3;	BRADI_1g69320v3	non-symbiotic hemoglobin(LOC100843598)	121.115	198.127	465.235	313.568	227.628	229.408	456.171	370.896	318.898	1017.63	727.794	286.409	1.37298	1.5896	FALSE	0.180198
metal ion binding	I1IEN0;	BRADI_3g57370v3	zinc finger protein 8-like(LOC104583870)	49.1943	42.4252	1	89.0717	90.1403	139.577	176.747	214.257	146.305	78.288	193.925	54.4098	1.81824	1.5367	FALSE	0.204671
metal ion binding	I1IM95;	BRADI_4g21170v3	chlorophyll a-b binding protein CP26, chloroplastic(LOC100821549)	25.4679	96.7065	39.0521	19.9959	10.8205	157.682	16.1724	27.4212	10.5506	26.7627	18.463	2.66906	-1.75115	1.0755	FALSE	0.219824
metal ion binding	I1HRB8;	BRADI_2g49250v3	zinc finger protein ZAT6-like(LOC104582860)	55.126	25.2838	274.975	95.9793	105.249	28.8546	582.608	143.486	202.926	389.422	226.356	159.56	1.12544	1.801	FALSE	0.251631
metal ion binding	I1J3P7;	BRADI_5g27150v3	cationic peroxidase SPC4-like(LOC100831194)	1484.64	909.498	1015.72	1786.61	1796.65	1021.87	1003.64	46.2934	1390.61	1192.03	955.645	468.892	-0.382041	1.0893	FALSE	0.394996
metal ion binding	I1GV40;	BRADI_1g29550v3	putative 4-hydroxy-4-methyl-2-oxoglutarate aldolase 2(LOC100835195)	23.2435	260.979	37.7837	215.135	24.4182	201.553	219.735	17.985	241.129	36.6714	210.556	1408.57	2.36237	1.5783	FALSE	0.411442
metal ion binding	I1HF18;	BRADI_2g12160v3	S-adenosylmethionine synthase 1(LOC100843457)	42807.2	33541.1	42771.5	47642.6	45501.1	51881.6	51244.4	44834	56492.7	46845.4	47611	126.179	-0.332767	2.819	FALSE	0.656869
metal ion transport	I1IA66;	BRADI_3g44820v3	copper transport protein ATX1(LOC100843688)	3390.92	3823.55	4365.57	9662.98	9557.89	14036.2	16803.1	13230.5	17861.9	14138.8	14569.3	14485.1	1.89916	2.4643	TRUE	8.77616e-05
metal ion transport	I1GN85;	BRADI_1g08410v3	protein TsetseEP-like(LOC100841078)	1743.41	1543.73	1661.34	2247.69	2227.24	2250.95	2509.5	2622.36	2086.44	4442.08	4143.89	4440.69	1.39641	1.6581	TRUE	0.000103407
metal ion transport	I1HQD4;	BRADI_2g46540v3	uncharacterized LOC100837684(LOC100837684)	936.712	903.784	825.461	434.451	645.378	445.281	285.482	579.435	410.31	179.357	140.704	215.195	-2.31635	2.4488	TRUE	0.000157856
metal ion transport	I1I6X3;	BRADI_3g35490v3	uncharacterized LOC100834333(LOC100834333)	577.849	498.103	554.023	261.761	326.589	285.117	301.919	125.557	282.06	183.32	149.851	159.56	-1.72597	1.7922	TRUE	0.0011916
metal ion transport	I1IB05;	BRADI_3g47220v3	uncharacterized LOC100845416(LOC100845416)	402.125	146.703	576.855	923.163	819.126	331.773	1897.55	1112.58	992.896	2593.12	2471.6	2522.39	2.75275	3.5765	TRUE	0.00185004
metal ion transport	I1HBK2;	BRADI_2g01800v3	putative uncharacterized protein DDB_G0267716(LOC100834605)	1273.33	1163.76	1344.24	1054.41	893.913	962.68	739.389	415.246	831.9	547.961	628.837	581.275	-1.1049	1.4345	TRUE	0.00192634
metal ion transport	I1H5J8;	BRADI_1g62660v3	fibrous sheath CABYR-binding protein-like(LOC100840247)	1433.48	1305.18	1137.49	1107.94	1289	1570.61	679.964	1132.39	868.056	355.732	471.67	536.767	-1.5066	1.868	TRUE	0.00243654
metal ion transport	I1IB03;	BRADI_3g47200v3	uncharacterized LOC100845606(LOC100845606)	20.2777	5.28537	32.7101	66.6221	33.4833	22.5873	153.988	16.0978	78.769	193.229	152.346	148.99	3.08526	2.1831	TRUE	0.00248746
metal ion transport	I1I6U3;	BRADI_3g35250v3	heavy metal-associated isoprenylated plant protein 26-like(LOC100830537)	55.126	58.1382	22.5628	75.2565	72.7655	75.511	133.758	76.4891	93.0948	181.339	145.694	132.855	1.75951	1.3903	TRUE	0.00501878
metal ion transport	I1H6S6;	BRADI_1g66100v3	5'-3' exoribonuclease 2-like(LOC100822303)	4465.28	4466.35	4536.81	6697.9	7614.94	7796.11	8803.51	10795	8211.77	11205.8	11195.6	9674.85	1.25192	1.6018	TRUE	0.00656514
metal ion transport	I1HSZ1;	BRADI_2g53750v3	copper transport protein CCH(LOC100845274)	81.0768	26.7122	80.9093	73.5296	90.1403	78.2965	194.448	155.753	153.127	246.736	253.798	258.035	2.0072	1.9579	TRUE	0.00740245
metal ion transport	I1IWI6;	BRADI_5g04560v3	heavy metal-associated isoprenylated plant protein 26(LOC100838873)	890.742	789.508	1186.96	1128.66	1174.93	773.965	1504.33	1111.63	1082.94	2773.46	2053.32	2183.01	1.28973	1.5756	TRUE	0.0112205
metal ion transport	I1H8C6;	BRADI_1g70700v3	heavy metal-associated isoprenylated plant protein 26-like(LOC100820949)	42.5213	120.99	102.472	223.77	170.215	217.569	271.574	271.817	181.779	851.168	1169.36	834.415	3.42405	3.3764	TRUE	0.0125304
metal ion transport	I1HXC8;	BRADI_3g04270v3	heavy metal-associated isoprenylated plant protein 26-like(LOC100821225)	58.0918	63.8521	37.7837	203.047	164.927	140.969	127.436	261.437	110.149	1398.13	2193.86	1870.9	5.09598	4.7708	FALSE	0.016569
metal ion transport	I1IX48;	BRADI_5g08240v3	neurofilament medium polypeptide(LOC100839569)	1497.25	1455.17	1533.23	961.154	876.539	750.288	1252.72	545.465	1145.02	940.346	569.795	723.701	-1.00579	1.1115	FALSE	0.0165718
metal ion transport	I1IB06;	BRADI_3g47232v3	uncharacterized LOC100845716(LOC100845716)	2108.95	1115.2	3539.84	4473.66	3861.98	1934.11	7244.55	3885.86	5191.74	7050.06	7128.4	6903.66	1.64007	2.3671	FALSE	0.0202993
metal ion transport	I1IYN8;	BRADI_5g12930v3	uncharacterized LOC100830489(LOC100830489)	18.0534	36.7114	51.7361	95.9793	77.298	30.2473	205.827	143.486	86.9552	284.389	198.914	168.462	2.61349	2.1919	FALSE	0.0272992
metal ion transport	I1HZE2;	BRADI_3g09910v3	uncharacterized LOC100826249(LOC100826249)	190.812	202.412	39.0521	351.56	201.943	193.197	815.251	555.845	449.195	807.569	468.343	530.647	2.06322	2.5613	FALSE	0.0302549
metal ion transport	I1IPN6;	BRADI_4g28920v3	heavy metal-associated isoprenylated plant protein 26-like(LOC100837619)	340.585	343.829	151.94	544.972	455.011	374.251	466.286	887.053	629.291	480.582	514.911	525.083	0.862433	1.1157	FALSE	0.063644
metal ion transport	I1IYP1;	BRADI_5g12960v3	uncharacterized LOC100833023(LOC100833023)	49.9358	16.713	64.4201	116.702	79.5643	50.4419	314.562	265.212	138.801	486.527	315.334	161.229	2.87735	2.6453	FALSE	0.0950022
metal ion transport	I1IDY9;	BRADI_3g55480v3	RNA polymerase II degradation factor 1-like(LOC106866434)	27.6923	20.9984	77.1041	75.2565	65.2112	26.0691	295.597	82.1507	138.119	409.239	188.935	131.186	2.53556	2.2566	FALSE	0.135508
metal ion transport	I1J345;	BRADI_5g25440v3	uncharacterized LOC100833849(LOC100833849)	1702.63	1576.59	1932.78	3257.93	2345.09	1847.76	5609.72	5808.94	2909.83	6762.71	4530.57	2601.95	1.41468	1.8839	FALSE	0.136718
metal ion transport	I1H541;	BRADI_1g61390v3	uncharacterized LOC100840181(LOC100840181)	238.264	225.268	477.919	166.782	298.638	137.487	220.999	129.331	190.647	145.667	70.852	182.927	-1.23688	1.1416	FALSE	0.146681
metal ion transport	I1I5M9;	BRADI_3g31920v3	uncharacterized LOC100827173(LOC100827173)	259.025	322.403	737.942	246.219	235.937	339.433	288.011	665.304	252.044	197.193	124.073	109.489	-1.61491	1.2648	FALSE	0.183964
negative regulation of nucleic acid-templated transcription	A0A0Q3RQG9;	BRADI_1g21490v3	protein TIFY 10A-like(LOC100828668)	2203.85	2026.55	2232.12	3815.71	3822.7	3327.53	4954.78	4507.7	3542.9	8994.15	8513.8	7246.37	1.93751	2.3559	TRUE	0.00657758
negative regulation of nucleic acid-templated transcription	I1IQF7;	BRADI_4g31240v3	protein TIFY 10A(LOC100829745)	108.51	120.99	193.797	239.312	200.432	145.147	685.021	399.205	297.068	1003.76	771.036	724.814	2.56196	2.9217	TRUE	0.00996983
negative regulation of nucleic acid-templated transcription	I1H905;	BRADI_1g72590v3	protein TIFY 10A-like(LOC100834439)	4140.52	2392.24	8149.21	9272.71	9188.49	5000.9	19582.2	14453.4	10402.9	24342.7	23391.5	15292.9	2.10193	3.0271	TRUE	0.0140317
negative regulation of nucleic acid-templated transcription	I1I3L6;	BRADI_3g23190v3	protein TIFY 3A-like(LOC106865416)	937.453	383.826	2569.51	2777.85	2221.95	835.245	6594.66	4125.53	3023.76	8102.36	7912.58	4708.85	2.41315	3.6966	FALSE	0.0185177
negative regulation of nucleic acid-templated transcription	I1HZQ3;	BRADI_3g10820v3	protein TIFY 10A(LOC100845206)	2735.47	1936.56	4109.35	4603.18	4150.55	3152.05	8627.76	8393.5	4931.83	11608.1	9485.91	7254.72	1.69076	2.3704	FALSE	0.0195526
negative regulation of nucleic acid-templated transcription	I1I3L5;	BRADI_3g23180v3	protein TIFY 3A-like(LOC100825629)	606.024	179.557	1714.61	2356.49	1540.56	538.594	6379.72	3295.15	2530.54	8928.75	7627.35	4736.67	3.09025	4.6267	FALSE	0.0257057
negative regulation of nucleic acid-templated transcription	I1H906;	BRADI_1g72600v3	protein TIFY 10A(LOC100828261)	135.203	99.5635	428.451	332.564	282.774	160.468	1035.25	323.716	368.015	2196.77	1528.6	1206.06	2.89445	3.5653	FALSE	0.0284832
negative regulation of nucleic acid-templated transcription	I1H907;	BRADI_1g72610v3	uncharacterized LOC100834743(LOC100834743)	137.427	55.2813	508.361	551.88	392.311	117.989	2255.36	763.44	666.129	2773.46	2301.13	1245	3.1722	4.3319	FALSE	0.043535
negative regulation of nucleic acid-templated transcription	I1IX96;	BRADI_5g08650v3	protein TIFY 9(LOC100821983)	278.303	275.264	937.081	755.654	504.114	213.391	3118.92	680.402	655.897	7725.83	5853.6	3004.74	3.4758	4.5429	FALSE	0.0636065
peroxidase activity	I1HER5;	BRADI_2g11300v3	peroxidase 2-like(LOC100822526)	152.998	158.13	136.719	73.5296	35.7496	29.551	33.8735	35.9137	32.3805	1	13.4736	16.0215	-3.87636	2.3901	TRUE	0.000122214
peroxidase activity	I1H4G0;	BRADI_1g59520v3	peroxidase 1-like(LOC100834460)	1081.29	1073.77	1208.52	741.839	696.747	562.27	437.206	327.49	501.723	224.937	209.725	146.208	-2.53371	2.855	TRUE	0.000270795
peroxidase activity	I1GRW1;	BRADI_1g20020v3	peroxidase 2-like(LOC100845034)	3427.99	3416.44	3533.5	2544.72	2932.81	2532.98	1725.59	2001.46	2078.25	1275.26	1043.79	953.474	-1.66504	2.1019	TRUE	0.000454805
peroxidase activity	I1HZ46;	BRADI_3g09080v3	peroxidase P7-like(LOC100837890)	4056.74	3902.11	3475.15	2335.76	2685.03	1739.82	2369.16	835.154	2123.27	1626.03	1057.93	1263.92	-1.53418	1.9643	TRUE	0.000492169
peroxidase activity	A0A0Q3P935;	BRADI_5g27160v3	cationic peroxidase SPC4-like(LOC100839781)	9464.14	9145.97	8277.32	6482.04	5690.87	4307.32	4052.03	1819.34	5424.36	4099.24	4650.32	3382.51	-1.14811	1.6226	TRUE	0.000652214
peroxidase activity	I1HR95;	BRADI_2g49040v3	respiratory burst oxidase homolog protein A-like(LOC100841738)	1361.56	1096.63	1441.9	1807.33	1875.97	2331.04	1640.88	2243.03	1528.41	2914.16	2583.03	2625.87	1.05851	1.1605	TRUE	0.000669492
peroxidase activity	I1HHZ2;	BRADI_2g20840v3	peroxidase 1-like(LOC100826852)	4510.51	4607.77	5351.12	2926.36	2935.83	2185.5	2532.26	1786.32	2299.28	2026.34	1329.85	1356.27	-1.61845	2.0143	TRUE	0.000829358
peroxidase activity	D7NLB8;	BRADI_2g20830v3	peroxidase 1(LOC100826540)	9863.79	10031.6	11901.1	6766.98	7920.89	5412.45	5555.36	4673.77	5270.19	4059.61	2672.84	2691.52	-1.75446	2.2343	TRUE	0.00120623
peroxidase activity	I1J3Q4;	BRADI_5g27210v3	cationic peroxidase SPC4-like(LOC100840082)	4176.85	3916.4	4823.46	2410.02	3146.59	1261.42	2065.71	1221.09	2100.76	1808.35	1228.4	1206.06	-1.60615	1.9902	TRUE	0.00144109
peroxidase activity	I1I8Y1;	BRADI_3g41340v3	peroxidase 51-like(LOC100846019)	1067.21	1030.92	1061.38	871.356	807.795	682.045	619.274	410.528	612.237	502.381	379.365	469.448	-1.22546	1.5252	TRUE	0.00188885
peroxidase activity	I1HZL0;	BRADI_3g10470v3	peroxidase 57-like(LOC100841046)	499.255	575.239	456.356	292.845	281.263	287.902	126.172	115.177	171.546	80.2697	56.7153	32.7121	-3.1733	3.0819	TRUE	0.00228846
peroxidase activity	A0A0Q3FHP1;	BRADI_3g32110v3	peroxidase 5-like(LOC100829915)	587.488	590.952	587.002	334.291	357.561	358.235	180.54	134.049	236.353	169.448	129.894	87.2345	-2.1912	2.4214	TRUE	0.00259742
peroxidase activity	I1GRV7;	BRADI_1g19980v3	peroxidase 2-like(LOC100821278)	424.369	520.958	392.936	185.778	241.225	159.075	179.275	291.633	156.538	102.069	35.0945	51.0717	-2.82975	2.4605	TRUE	0.00298956
peroxidase activity	I1H5P9;	BRADI_1g63067v3	peroxidase P7-like(LOC100822159)	814.372	712.371	768.383	776.376	1055.57	877.723	476.401	370.896	516.731	482.563	464.186	523.414	-0.642597	1.041	TRUE	0.00299712
peroxidase activity	I1HE73;	BRADI_2g09690v3	peroxidase 72-like(LOC100823251)	3356.81	2823.63	3708.54	2510.18	2603.44	2007.23	1575.13	1401.32	1506.58	1526.94	974.771	940.122	-1.52264	2.0297	TRUE	0.00341824
peroxidase activity	I1HM81;	BRADI_2g37040v3	peroxidase 5-like(LOC100843658)	1595.86	1495.16	1502.79	943.885	953.592	873.545	1229.96	441.667	1045.42	839.277	562.311	644.143	-1.16708	1.3713	TRUE	0.00417432
peroxidase activity	I1GR67;	BRADI_1g17877v3	peroxidase 70-like(LOC100834856)	3258.2	3542.14	3435.83	1886.77	1776.25	1145.82	1546.05	994.625	1891.33	1219.77	515.743	424.94	-2.24427	2.7578	TRUE	0.00474309
peroxidase activity	I1GR63;	BRADI_1g17840v3	peroxidase 1-like(LOC100833944)	4404.48	3370.73	4513.97	2056.01	2960	1492.61	2118.81	1215.43	1956.82	1110.78	586.427	758.751	-2.32303	2.8011	TRUE	0.00542334
peroxidase activity	I1IQD9;	BRADI_4g31130v3	respiratory burst oxidase homolog protein E-like(LOC100827423)	1130.97	995.205	1061.38	1398.06	1449.15	1510.02	1889.96	1391.89	1288.28	2159.12	1951.87	1819.71	0.895749	1.0342	TRUE	0.00548066
peroxidase activity	I1H7Q7;	BRADI_1g68927v3	peroxidase A2-like(LOC100831610)	2.4829	1	112.619	82.1641	31.9725	5.87455	580.079	194.441	142.894	456.801	534.038	343.713	3.52289	4.2167	TRUE	0.00560014
peroxidase activity	I1H557;	BRADI_1g61550v3	peroxidase 2-like(LOC100825958)	1663.33	2086.55	2104.01	1173.56	1104.68	904.881	856.975	777.594	1046.79	555.888	455.87	438.293	-2.01329	2.3174	TRUE	0.00666524
peroxidase activity	I1HHZ3;	BRADI_2g20850v3	peroxidase 1-like(LOC100826228)	3739.4	3473.58	3806.21	2599.98	2580.78	1855.42	2217.43	1576.83	1919.3	1929.24	1136.1	1108.14	-1.4007	1.7836	TRUE	0.00724487
peroxidase activity	I1HM77;	BRADI_2g37000v3	peroxidase 5-like(LOC100842443)	2867.45	1679.44	1625.82	4508.2	5265.56	4248.82	3035.48	2764.84	2894.82	5292.25	4653.65	4435.12	1.22019	1.2074	TRUE	0.00764035
peroxidase activity	I1J3P5;	BRADI_5g27130v3	peroxidase 12-like(LOC100839477)	5180.04	5100.59	5305.46	3090.42	3639.13	2447.33	2836.97	3943.42	2539.41	2365.22	1519.45	1199.38	-1.61621	1.9377	TRUE	0.00825316
peroxidase activity	I1I5Q6;	BRADI_3g32130v3	peroxidase 5-like(LOC100830524)	1715.24	1368.03	1504.06	1328.98	1423.47	1041.37	1554.9	540.747	1168.22	914.583	582.269	921.762	-0.923472	1.1798	TRUE	0.00891961
peroxidase activity	A0A0Q3GVJ5;	BRADI_1g20005v3	peroxidase 2-like(LOC100844727)	358.38	449.535	500.75	156.421	121.113	131.22	142.609	67.9965	171.546	30.7261	17.6314	28.8176	-4.08382	3.1546	TRUE	0.00960102
peroxidase activity	I1HE72;	BRADI_2g09680v3	peroxidase 72-like(LOC100846597)	5229.72	4996.31	5725.3	3967.68	4315.24	2979.35	3647.43	2829.95	2993.06	3346.18	2141.47	1986.06	-1.09378	1.415	TRUE	0.0103682
peroxidase activity	I1HM86;	BRADI_2g37090v3	peroxidase 2-like(LOC104583243)	1676.68	1803.71	2195.34	1613.92	1659.92	1356.82	911.343	669.078	1185.95	781.807	651.289	644.699	-1.44975	1.9088	TRUE	0.0115794
peroxidase activity	I1HER4;	BRADI_2g11295v3	peroxidase 5-like(LOC100822216)	178.948	163.844	222.97	137.425	150.574	136.095	146.402	51.9551	138.119	58.4705	101.62	100.031	-1.12101	1.0348	TRUE	0.0121612
peroxidase activity	A0A0Q3H376;	BRADI_1g33740v3	peroxidase 16-like(LOC100834997)	1372.69	1310.89	1225.01	2099.18	1454.44	1526.73	4179.73	2967.72	2326.57	3510.67	3627.49	2832.27	1.35101	1.8854	TRUE	0.012765
peroxidase activity	I1GWI7;	BRADI_1g33730v3	peroxidase 45-like(LOC100834474)	242.713	178.129	217.897	258.308	220.074	131.22	200.77	74.6018	185.872	82.2514	88.3151	107.263	-1.20102	1.1234	TRUE	0.0137708
peroxidase activity	I1HE70;	BRADI_2g09660v3	peroxidase 72-like(LOC100843553)	5436.58	5370.57	5531.23	4306.15	4802.49	3516.25	3982.49	3901.9	3727.09	3651.37	2726.89	2703.76	-0.84718	1.0519	FALSE	0.0146517
peroxidase activity	I1IHP0;	BRADI_4g05190v3	peroxidase 2-like(LOC100828921)	1268.88	533.814	3166.93	4306.15	2792.3	1347.07	10673.5	5189.93	4570.27	12491.9	9658.05	7248.04	2.56451	3.8591	FALSE	0.0174856
peroxidase activity	I1GW87;	BRADI_1g32870v3	peroxidase 3-like(LOC100826294)	350.965	235.267	380.252	121.883	235.937	232.889	243.758	142.542	187.918	141.704	67.5258	66.6495	-1.80871	1.6038	FALSE	0.0180838
peroxidase activity	I1IE44;	BRADI_3g55850v3	peroxidase 1-like(LOC100841946)	296.839	232.41	385.326	128.79	192.878	153.504	258.93	417.133	312.076	68.3792	29.2734	22.6977	-2.92586	1.9769	FALSE	0.0190243
peroxidase activity	I1HMT0;	BRADI_2g38670v3	peroxidase 5-like(LOC104583259)	596.386	383.826	479.188	261.761	257.089	229.408	99.6205	92.5305	147.67	80.2697	73.3468	49.959	-2.84174	2.8114	FALSE	0.0190494
peroxidase activity	I1HM79;	BRADI_2g37020v3	peroxidase 5-like(LOC100843052)	477.012	189.556	1898.53	1140.75	829.702	307.4	3672.72	1827.84	979.934	4832.49	4091.5	2709.88	2.18125	3.6028	FALSE	0.0217268
peroxidase activity	I1GY50;	BRADI_1g38310v3	peroxidase 52-like(LOC106865910)	370.984	368.113	234.386	144.332	137.732	98.491	133.758	64.2221	124.475	38.6531	23.4524	31.5994	-3.37696	2.6005	FALSE	0.0219509
peroxidase activity	I1IHP4;	BRADI_4g05230v3	peroxidase 2-like(LOC100829519)	112.218	59.5667	356.153	279.03	150.574	46.9601	521.918	502.059	238.4	876.93	701.184	504.498	1.97996	2.6717	FALSE	0.0223391
peroxidase activity	I1HGL8;	BRADI_2g17120v3	peroxidase 2-like(LOC100842639)	488.134	565.24	767.115	306.661	288.062	228.711	336.057	175.568	297.068	274.48	169.809	192.941	-1.51444	1.5291	FALSE	0.0293116
peroxidase activity	I1H555;	BRADI_1g61530v3	peroxidase 2-like(LOC100842678)	1518.75	1176.62	2038.05	961.154	1269.36	742.628	590.194	376.558	620.423	312.134	282.071	219.646	-2.54005	3.0099	FALSE	0.0335235
peroxidase activity	I1GUH7;	BRADI_1g27920v3	peroxidase A2(LOC100828063)	4790.78	3812.12	6320.18	2618.97	3036.3	1730.07	2059.39	1082.38	2358.63	2240.37	1325.69	1623.88	-1.52375	1.9504	FALSE	0.0346208
peroxidase activity	I1GYU1;	BRADI_1g42900v3	peroxidase 1-like(LOC100844655)	806.958	655.233	1027.14	772.923	748.116	550.432	616.746	267.099	639.524	476.618	286.229	380.432	-1.12258	1.3739	FALSE	0.0347517
peroxidase activity	I1HZ52;	BRADI_3g09120v3	peroxidase 70-like(LOC100843065)	4690.68	2979.33	6077.91	2415.2	2944.14	1365.18	2013.87	1070.11	2058.47	1301.02	404.312	487.252	-2.64851	3.2999	FALSE	0.0397526
peroxidase activity	I1HF22;	BRADI_2g12204v3	peroxidase 1-like(LOC100846912)	2987.57	1847.99	2284.12	1515.49	3543.19	1264.9	2986.17	2364.75	2183.31	1493.25	1210.94	602.416	-1.10646	1.1836	FALSE	0.0425739
peroxidase activity	I1ILC5;	BRADI_4g17020v3	respiratory burst oxidase homolog protein B(LOC100826490)	1597.34	1202.33	1781.84	2416.93	2334.51	1842.19	10133.6	2825.23	2595.35	18367.8	13515.7	8749.08	3.14874	3.9994	FALSE	0.0489729
peroxidase activity	I1J3W4;	BRADI_5g27687v3	peroxidase 47-like(LOC104581280)	1744.89	2192.25	1934.04	2669.05	1940.93	2783.67	2829.38	5730.62	2646.51	3177.73	4655.31	5334.75	1.16529	1.5283	FALSE	0.0569958
peroxidase activity	I1IZA4;	BRADI_5g14650v3	peroxidase 46-like(LOC100822183)	39.5555	60.9951	64.4201	51.08	57.6569	22.5873	152.724	18.9287	71.2649	167.466	91.6413	142.313	1.28291	1.051	FALSE	0.0586664
peroxidase activity	I1HZ48;	BRADI_3g09100v3	peroxidase P7-like(LOC100840634)	9.15597	5.28537	18.7576	23.4497	13.8422	6.57092	121.115	8.54891	32.3805	141.704	72.5152	68.8749	3.09207	1.8278	FALSE	0.0684175
peroxidase activity	I1H7Q2;	BRADI_1g68887v3	peroxidase N-like(LOC100829459)	2383.28	2897.91	1394.97	1948.94	1997.59	3470.29	1549.85	2135.45	2303.37	643.085	884.961	596.853	-1.65163	1.9144	FALSE	0.069741
peroxidase activity	I1I7L8;	BRADI_3g37530v3	respiratory burst oxidase homolog protein E(LOC100846836)	1040.51	729.513	845.756	1719.26	1472.57	1801.8	1639.62	1486.25	1440.41	1859.87	1877.03	3115.46	1.38936	1.4925	FALSE	0.0706662
peroxidase activity	I1HSD2;	BRADI_2g52077v3	peroxidase 1-like(LOC100824183)	883.327	479.533	1280.82	1014.69	980.032	569.93	2169.39	957.824	1132.06	3060.81	2066.62	1562.12	1.33936	1.8223	FALSE	0.0723725
peroxidase activity	I1GR65;	BRADI_1g17860v3	peroxidase 2-like(LOC100830182)	2415.17	2013.69	3367.34	1539.66	2411.56	1542.05	1376.63	810.62	1298.51	1304.99	1190.15	1168.78	-1.08938	1.4614	FALSE	0.0738709
peroxidase activity	I1HM83;	BRADI_2g37060v3	peroxidase 2-like(LOC100843967)	751.349	826.648	841.951	458.628	810.061	326.202	789.964	463.371	525.599	466.709	181.451	674.742	-0.871268	1.0182	FALSE	0.119943
peroxidase activity	I1GYB6;	BRADI_1g39190v3	peroxidase P7-like(LOC100830887)	39.5555	6.71382	151.94	71.8027	41.793	14.2309	379.045	183.117	83.5443	474.636	266.271	135.081	2.14389	2.5091	FALSE	0.13582
peroxidase activity	I1J2P0;	BRADI_5g24200v3	peroxidase 2-like(LOC100837141)	34.3653	43.8537	36.5153	116.702	47.081	115.9	164.103	285.028	355.053	54.507	178.125	155.109	1.7568	1.5332	FALSE	0.137891
peroxidase activity	I1H556;	BRADI_1g61540v3	peroxidase 2-like(LOC100841701)	2074.1	1456.6	3070.53	1273.72	1751.32	1247.49	1592.84	799.297	1031.78	1475.42	1009.7	1065.3	-0.894747	1.1036	FALSE	0.153958
peroxidase activity	I1J3P7;	BRADI_5g27150v3	cationic peroxidase SPC4-like(LOC100831194)	1484.64	909.498	1015.72	1786.61	1796.65	1021.87	1003.64	46.2934	1390.61	1192.03	955.645	468.892	-0.382041	1.0893	FALSE	0.394996
plant-type cell wall organization	I1J3P7;	BRADI_5g27150v3	cationic peroxidase SPC4-like(LOC100831194)	1484.64	909.498	1015.72	1786.61	1796.65	1021.87	1003.64	46.2934	1390.61	1192.03	955.645	468.892	-0.382041	1.0893	FALSE	0.394996
plant-type cell wall organization	I1J3Q4;	BRADI_5g27210v3	cationic peroxidase SPC4-like(LOC100840082)	4176.85	3916.4	4823.46	2410.02	3146.59	1261.42	2065.71	1221.09	2100.76	1808.35	1228.4	1206.06	-1.60615	1.9902	TRUE	0.00144109
plant-type cell wall organization	I1HEF1;	BRADI_2g10320v3	expansin-A11-like(LOC100830411)	1697.44	1396.6	1342.97	710.754	837.256	1082.45	398.011	209.539	662.036	294.298	419.281	222.428	-2.245	2.8515	TRUE	0.00252294
plant-type cell wall organization	I1H9L0;	BRADI_1g74750v3	expansin-A12-like(LOC100832835)	1665.56	1642.3	2271.44	950.793	786.643	936.914	808.929	328.434	1147.75	397.348	372.713	314.782	-2.3626	2.702	FALSE	0.017267
plant-type cell wall organization	I1H1Z2;	BRADI_1g51990v3	expansin-A17-like(LOC100838352)	454.768	458.106	475.382	325.657	288.062	257.959	172.954	84.038	159.267	94.1419	81.6625	68.8749	-2.50431	2.5654	TRUE	2.98626e-06
plant-type cell wall organization	I1IWI0;	BRADI_5g04120v3	expansin-A1-like(LOC100831407)	738.003	502.388	645.348	187.505	346.985	206.428	343.643	80.2635	453.288	326.006	169.809	140.644	-1.56699	1.6106	TRUE	0.0103398
plant-type cell wall organization	I1HSX2;	BRADI_2g53580v3	expansin-A2(LOC100842115)	1677.42	1562.3	1452.05	783.284	1182.49	1042.76	638.24	582.266	857.141	514.271	435.912	355.953	-1.84483	2.2242	TRUE	0.000278974
plant-type cell wall organization	I1I2H3;	BRADI_3g19500v3	expansin-A24-like(LOC100837589)	128.53	118.133	87.2513	146.059	107.515	72.0292	62.9539	52.8987	110.832	36.6714	35.926	41.6137	-1.54778	1.1419	FALSE	0.0254796
plant-type cell wall organization	A0A0Q3FC71;	BRADI_3g27440v3	expansin-A31-like(LOC100838202)	471.08	578.096	660.569	453.447	446.701	290.688	349.965	257.663	408.264	185.302	84.9888	82.7837	-2.27574	2.27	TRUE	0.00419661
plant-type cell wall organization	I1I496;	BRADI_3g27450v3	expansin-A31-like(LOC100838813)	976.009	1039.49	1231.35	1042.32	893.158	758.645	819.044	659.642	837.358	435.002	281.24	228.548	-1.78097	2.0028	TRUE	0.00175659
plant-type cell wall organization	I1HKS5;	BRADI_2g31760v3	expansin-A33-like(LOC100837871)	980.457	996.634	1016.99	455.174	420.261	331.077	471.344	196.328	464.885	220.973	92.4729	98.9179	-2.86012	2.9754	TRUE	0.00139023
plant-type cell wall organization	I1HDW3;	BRADI_2g08760v3	expansin-A8-like(LOC100845680)	283.493	306.69	302.88	173.69	191.367	119.382	108.471	72.7146	169.499	52.5253	31.7682	24.3668	-3.03894	2.4752	TRUE	2.34192e-05
plant-type cell wall organization	I1HDW5;	BRADI_2g08780v3	expansin-A9-like(LOC100844161)	147.066	158.13	101.204	75.2565	75.7872	56.7092	49.0459	14.2106	97.8701	26.7627	49.2312	42.17	-1.78211	1.3451	FALSE	0.0205591
plant-type cell wall organization	D7NLB8;	BRADI_2g20830v3	peroxidase 1(LOC100826540)	9863.79	10031.6	11901.1	6766.98	7920.89	5412.45	5555.36	4673.77	5270.19	4059.61	2672.84	2691.52	-1.75446	2.2343	TRUE	0.00120623
plant-type cell wall organization	I1J3P5;	BRADI_5g27130v3	peroxidase 12-like(LOC100839477)	5180.04	5100.59	5305.46	3090.42	3639.13	2447.33	2836.97	3943.42	2539.41	2365.22	1519.45	1199.38	-1.61621	1.9377	TRUE	0.00825316
plant-type cell wall organization	I1HSD2;	BRADI_2g52077v3	peroxidase 1-like(LOC100824183)	883.327	479.533	1280.82	1014.69	980.032	569.93	2169.39	957.824	1132.06	3060.81	2066.62	1562.12	1.33936	1.8223	FALSE	0.0723725
plant-type cell wall organization	I1HHZ3;	BRADI_2g20850v3	peroxidase 1-like(LOC100826228)	3739.4	3473.58	3806.21	2599.98	2580.78	1855.42	2217.43	1576.83	1919.3	1929.24	1136.1	1108.14	-1.4007	1.7836	TRUE	0.00724487
plant-type cell wall organization	I1HHZ2;	BRADI_2g20840v3	peroxidase 1-like(LOC100826852)	4510.51	4607.77	5351.12	2926.36	2935.83	2185.5	2532.26	1786.32	2299.28	2026.34	1329.85	1356.27	-1.61845	2.0143	TRUE	0.000829358
plant-type cell wall organization	I1H4G0;	BRADI_1g59520v3	peroxidase 1-like(LOC100834460)	1081.29	1073.77	1208.52	741.839	696.747	562.27	437.206	327.49	501.723	224.937	209.725	146.208	-2.53371	2.855	TRUE	0.000270795
plant-type cell wall organization	I1IE44;	BRADI_3g55850v3	peroxidase 1-like(LOC100841946)	296.839	232.41	385.326	128.79	192.878	153.504	258.93	417.133	312.076	68.3792	29.2734	22.6977	-2.92586	1.9769	FALSE	0.0190243
plant-type cell wall organization	I1GYU1;	BRADI_1g42900v3	peroxidase 1-like(LOC100844655)	806.958	655.233	1027.14	772.923	748.116	550.432	616.746	267.099	639.524	476.618	286.229	380.432	-1.12258	1.3739	FALSE	0.0347517
plant-type cell wall organization	I1HF22;	BRADI_2g12204v3	peroxidase 1-like(LOC100846912)	2987.57	1847.99	2284.12	1515.49	3543.19	1264.9	2986.17	2364.75	2183.31	1493.25	1210.94	602.416	-1.10646	1.1836	FALSE	0.0425739
plant-type cell wall organization	I1GRV7;	BRADI_1g19980v3	peroxidase 2-like(LOC100821278)	424.369	520.958	392.936	185.778	241.225	159.075	179.275	291.633	156.538	102.069	35.0945	51.0717	-2.82975	2.4605	TRUE	0.00298956
plant-type cell wall organization	I1HER5;	BRADI_2g11300v3	peroxidase 2-like(LOC100822526)	152.998	158.13	136.719	73.5296	35.7496	29.551	33.8735	35.9137	32.3805	1	13.4736	16.0215	-3.87636	2.3901	TRUE	0.000122214
plant-type cell wall organization	I1H557;	BRADI_1g61550v3	peroxidase 2-like(LOC100825958)	1663.33	2086.55	2104.01	1173.56	1104.68	904.881	856.975	777.594	1046.79	555.888	455.87	438.293	-2.01329	2.3174	TRUE	0.00666524
plant-type cell wall organization	I1H556;	BRADI_1g61540v3	peroxidase 2-like(LOC100841701)	2074.1	1456.6	3070.53	1273.72	1751.32	1247.49	1592.84	799.297	1031.78	1475.42	1009.7	1065.3	-0.894747	1.1036	FALSE	0.153958
plant-type cell wall organization	I1HGL8;	BRADI_2g17120v3	peroxidase 2-like(LOC100842639)	488.134	565.24	767.115	306.661	288.062	228.711	336.057	175.568	297.068	274.48	169.809	192.941	-1.51444	1.5291	FALSE	0.0293116
plant-type cell wall organization	I1H555;	BRADI_1g61530v3	peroxidase 2-like(LOC100842678)	1518.75	1176.62	2038.05	961.154	1269.36	742.628	590.194	376.558	620.423	312.134	282.071	219.646	-2.54005	3.0099	FALSE	0.0335235
plant-type cell wall organization	I1HM83;	BRADI_2g37060v3	peroxidase 2-like(LOC100843967)	751.349	826.648	841.951	458.628	810.061	326.202	789.964	463.371	525.599	466.709	181.451	674.742	-0.871268	1.0182	FALSE	0.119943
plant-type cell wall organization	I1GRW1;	BRADI_1g20020v3	peroxidase 2-like(LOC100845034)	3427.99	3416.44	3533.5	2544.72	2932.81	2532.98	1725.59	2001.46	2078.25	1275.26	1043.79	953.474	-1.66504	2.1019	TRUE	0.000454805
plant-type cell wall organization	I1HM86;	BRADI_2g37090v3	peroxidase 2-like(LOC104583243)	1676.68	1803.71	2195.34	1613.92	1659.92	1356.82	911.343	669.078	1185.95	781.807	651.289	644.699	-1.44975	1.9088	TRUE	0.0115794
plant-type cell wall organization	I1GW87;	BRADI_1g32870v3	peroxidase 3-like(LOC100826294)	350.965	235.267	380.252	121.883	235.937	232.889	243.758	142.542	187.918	141.704	67.5258	66.6495	-1.80871	1.6038	FALSE	0.0180838
plant-type cell wall organization	I1IZA4;	BRADI_5g14650v3	peroxidase 46-like(LOC100822183)	39.5555	60.9951	64.4201	51.08	57.6569	22.5873	152.724	18.9287	71.2649	167.466	91.6413	142.313	1.28291	1.051	FALSE	0.0586664
plant-type cell wall organization	I1J3W4;	BRADI_5g27687v3	peroxidase 47-like(LOC104581280)	1744.89	2192.25	1934.04	2669.05	1940.93	2783.67	2829.38	5730.62	2646.51	3177.73	4655.31	5334.75	1.16529	1.5283	FALSE	0.0569958
plant-type cell wall organization	I1HZL0;	BRADI_3g10470v3	peroxidase 57-like(LOC100841046)	499.255	575.239	456.356	292.845	281.263	287.902	126.172	115.177	171.546	80.2697	56.7153	32.7121	-3.1733	3.0819	TRUE	0.00228846
plant-type cell wall organization	I1HER4;	BRADI_2g11295v3	peroxidase 5-like(LOC100822216)	178.948	163.844	222.97	137.425	150.574	136.095	146.402	51.9551	138.119	58.4705	101.62	100.031	-1.12101	1.0348	TRUE	0.0121612
plant-type cell wall organization	I1I5Q6;	BRADI_3g32130v3	peroxidase 5-like(LOC100830524)	1715.24	1368.03	1504.06	1328.98	1423.47	1041.37	1554.9	540.747	1168.22	914.583	582.269	921.762	-0.923472	1.1798	TRUE	0.00891961
plant-type cell wall organization	I1HM77;	BRADI_2g37000v3	peroxidase 5-like(LOC100842443)	2867.45	1679.44	1625.82	4508.2	5265.56	4248.82	3035.48	2764.84	2894.82	5292.25	4653.65	4435.12	1.22019	1.2074	TRUE	0.00764035
plant-type cell wall organization	I1HM79;	BRADI_2g37020v3	peroxidase 5-like(LOC100843052)	477.012	189.556	1898.53	1140.75	829.702	307.4	3672.72	1827.84	979.934	4832.49	4091.5	2709.88	2.18125	3.6028	FALSE	0.0217268
plant-type cell wall organization	I1HM81;	BRADI_2g37040v3	peroxidase 5-like(LOC100843658)	1595.86	1495.16	1502.79	943.885	953.592	873.545	1229.96	441.667	1045.42	839.277	562.311	644.143	-1.16708	1.3713	TRUE	0.00417432
plant-type cell wall organization	I1HMT0;	BRADI_2g38670v3	peroxidase 5-like(LOC104583259)	596.386	383.826	479.188	261.761	257.089	229.408	99.6205	92.5305	147.67	80.2697	73.3468	49.959	-2.84174	2.8114	FALSE	0.0190494
plant-type cell wall organization	I1I5P8;	BRADI_3g32070v3	putative expansin-A30(LOC100822974)	91.4571	95.2781	87.2513	113.248	87.874	92.9201	62.9539	54.786	68.5362	44.5983	28.4419	21.585	-1.53381	1.1205	TRUE	0.00743823
protein serine/threonine kinase activity	I1I7E6;	BRADI_3g36912v3	CBL-interacting protein kinase 6(LOC100833415)	214.538	205.269	271.17	420.636	350.007	181.358	968.239	217.087	405.535	1744.93	1755.62	1673.39	2.90456	3.282	TRUE	2.38825e-06
protein serine/threonine kinase activity	I1J2T6;	BRADI_5g24570v3	putative receptor-like protein kinase At4g00960(LOC100840576)	9.89742	10.9992	12.4156	33.811	41.793	28.1582	103.414	65.1657	44.6598	90.1784	86.6519	87.2345	2.98677	1.7247	TRUE	2.39396e-06
protein serine/threonine kinase activity	I1H574;	BRADI_1g61690v3	serine/threonine-protein kinase At5g01020(LOC100844144)	589.712	562.383	597.149	449.993	601.564	510.739	410.654	456.765	416.45	228.9	259.619	250.246	-1.24354	1.35	TRUE	2.09504e-05
protein serine/threonine kinase activity	I1IG24;	BRADI_4g00550v3	LRR receptor-like serine/threonine-protein kinase FEI 1(LOC100821660)	443.647	443.821	423.378	327.383	297.127	310.186	250.08	92.5305	259.548	230.882	197.251	210.745	-1.03689	1.2445	TRUE	0.000106861
protein serine/threonine kinase activity	I1HQ85;	BRADI_2g46140v3	putative receptor protein kinase ZmPK1(LOC100829296)	140.393	150.988	139.256	116.702	105.249	115.9	70.5401	183.117	83.5443	42.6166	52.5575	35.4938	-1.72057	1.2423	TRUE	0.000140215
protein serine/threonine kinase activity	A0A0Q3EUI9;	BRADI_4g36036v3	PTI1-like tyrosine-protein kinase At3g15890(LOC100836995)	18.7948	1	1	35.5379	22.9074	15.6237	55.3677	36.8573	22.1477	149.631	150.683	128.961	4.3676	2.6662	TRUE	0.000148926
protein serine/threonine kinase activity	A0A0Q3I905;	BRADI_5g09910v3	G-type lectin S-receptor-like serine/threonine-protein kinase At2g19130(LOC100835185)	390.262	365.256	410.694	261.761	346.985	439.71	196.977	602.082	349.596	123.868	135.715	103.369	-1.68398	1.5318	TRUE	0.000149542
protein serine/threonine kinase activity	I1GY15;	BRADI_1g37960v3	receptor-like protein kinase 5(LOC100844548)	1234.03	1169.48	957.375	1796.97	1477.86	1397.91	2455.13	2126.02	1778.09	2416.74	2358.51	2561.33	1.12627	1.4623	TRUE	0.000365043
protein serine/threonine kinase activity	A0A0Q3S8U3;	BRADI_1g60720v3	abscisic acid-inducible protein kinase(LOC106865379)	387.296	280.977	471.577	686.578	640.846	557.395	722.952	661.529	365.968	1598.28	1716.53	1440.28	2.06063	2.2082	TRUE	0.000475518
protein serine/threonine kinase activity	I1HB63;	BRADI_2g00670v3	serine/threonine-protein kinase HT1-like(LOC100837663)	1034.58	1160.91	1197.1	740.112	630.27	703.632	533.298	509.608	719.34	472.655	365.229	419.933	-1.43147	1.6369	TRUE	0.000657736
protein serine/threonine kinase activity	I1ID43;	BRADI_3g53070v3	cysteine-rich receptor-like protein kinase 10(LOC100840835)	531.138	449.535	570.512	864.448	782.11	553.914	1026.4	673.796	774.597	1962.93	1710.71	1742.38	1.80386	2.0622	TRUE	0.00100456
protein serine/threonine kinase activity	I1GTM1;	BRADI_1g25180v3	G-type lectin S-receptor-like serine/threonine-protein kinase B120(LOC100825184)	1651.47	1380.89	1131.15	2097.45	1966.62	2335.21	2508.24	2263.78	2072.79	3203.5	2958.07	2774.97	1.10192	1.321	TRUE	0.00142123
protein serine/threonine kinase activity	I1HD52;	BRADI_2g06530v3	putative CBL-interacting protein kinase 13(LOC100845888)	52.9016	76.7082	39.0521	44.1724	110.537	115.204	73.0688	106.685	63.0787	157.558	197.251	171.244	1.64107	1.2325	TRUE	0.00176585
protein serine/threonine kinase activity	I1HLD7;	BRADI_2g34380v3	probable LRR receptor-like serine/threonine-protein kinase At4g26540(LOC100823763)	2167.52	2086.55	1821.16	1617.37	1591.17	1266.29	1410.77	647.375	1321.03	865.04	874.982	1167.11	-1.06334	1.3931	TRUE	0.00186516
protein serine/threonine kinase activity	I1HIF9;	BRADI_2g22350v3	CBL-interacting protein kinase 28-like(LOC100844867)	10.6389	3.85691	4.80521	9.63448	10.0651	14.9273	13.6436	20.8159	15.3259	60.4523	66.6942	78.3329	3.41225	1.5868	TRUE	0.00283065
protein serine/threonine kinase activity	I1HQJ0;	BRADI_2g47000v3	probable serine/threonine-protein kinase At1g18390(LOC100836861)	403.608	266.693	323.174	465.535	462.565	554.61	581.343	599.251	547.429	728.299	652.121	661.39	1.03929	1.1742	TRUE	0.00350916
protein serine/threonine kinase activity	A0A0Q3F2M8;	BRADI_3g06150v3	probable receptor-like protein kinase At1g80640(LOC100825309)	494.065	492.389	576.855	323.93	366.626	278.849	266.517	185.948	272.509	304.207	187.272	227.992	-1.1196	1.2732	TRUE	0.00357781
protein serine/threonine kinase activity	I1GZ29;	BRADI_1g43690v3	protein NSP-INTERACTING KINASE 1-like(LOC100830910)	673.496	630.949	423.378	971.516	1031.4	987.052	1262.84	895.545	1176.4	1116.72	1212.6	1374.63	1.10011	1.2831	TRUE	0.00364702
protein serine/threonine kinase activity	I1HDK1;	BRADI_2g07790v3	casein kinase I-like(LOC100838167)	297.581	413.824	363.763	323.93	571.347	691.097	744.447	608.687	692.052	1415.96	1758.94	1688.42	2.17738	2.5163	TRUE	0.00366573
protein serine/threonine kinase activity	I1GXQ6;	BRADI_1g37190v3	probable LRR receptor-like serine/threonine-protein kinase At1g34110(LOC100846260)	863.308	1010.92	962.449	807.461	581.923	570.626	567.435	294.464	627.927	458.783	410.965	442.743	-1.11189	1.3475	TRUE	0.00393377
protein serine/threonine kinase activity	I1H095;	BRADI_1g47097v3	putative leucine-rich repeat receptor-like serine/threonine-protein kinase At2g24130(LOC100845353)	61.799	80.9935	27.6364	144.332	113.558	122.864	121.115	130.275	104.692	185.302	187.272	209.076	1.77098	1.3812	TRUE	0.00476778
protein serine/threonine kinase activity	I1GR60;	BRADI_1g17810v3	CBL-interacting protein kinase 29-like(LOC100833327)	1219.2	590.952	800.093	1826.33	1679.56	1656.26	2168.12	1477.75	1533.87	2341.44	2593.01	1983.28	1.40611	1.6431	TRUE	0.00497472
protein serine/threonine kinase activity	I1HUS0;	BRADI_2g59340v3	probable serine/threonine-protein kinase At1g54610(LOC100831016)	584.522	543.813	517.24	703.847	779.089	870.063	808.929	798.353	717.293	1261.39	1494.5	1304.53	1.30304	1.4248	TRUE	0.00506913
protein serine/threonine kinase activity	I1H9U1;	BRADI_1g75430v3	leucine-rich repeat receptor-like protein kinase PXL2(LOC100843232)	1591.41	1313.75	1374.68	942.158	729.231	533.023	841.803	293.52	813.481	736.226	332.797	385.996	-1.55652	1.8811	TRUE	0.00539748
protein serine/threonine kinase activity	I1IJH3;	BRADI_4g10387v3	cysteine-rich receptor-like protein kinase 40(LOC100828329)	529.655	690.944	684.669	510.434	433.859	509.346	424.562	434.119	421.225	300.243	194.756	217.977	-1.41807	1.5042	TRUE	0.00566139
protein serine/threonine kinase activity	I1HK91;	BRADI_2g28007v3	serine/threonine-protein kinase TOR(LOC100835842)	2811.84	2237.96	2181.38	3936.6	2967.56	3564.99	4266.97	4521.85	3516.29	5244.69	4176.32	5075.49	1.0034	1.2658	TRUE	0.00622314
protein serine/threonine kinase activity	I1IV11;	BRADI_4g44427v3	probable serine/threonine-protein kinase WNK8(LOC100840662)	359.121	293.833	485.53	444.812	440.658	340.13	495.367	476.581	380.294	839.277	739.436	725.37	1.01708	1.1452	TRUE	0.00709789
protein serine/threonine kinase activity	I1I463;	BRADI_3g27180v3	probable receptor-like protein kinase At5g56460(LOC100832354)	776.558	726.656	502.019	1066.5	1256.52	1312.25	1137.66	1311.68	1276	1162.3	1222.58	1465.32	0.941163	1.0722	TRUE	0.00817684
protein serine/threonine kinase activity	I1GWG0;	BRADI_1g33480v3	tyrosine-sulfated glycopeptide receptor 1-like(LOC100837944)	1135.42	850.931	1152.71	759.107	881.071	888.169	802.607	606.8	869.42	222.955	185.609	124.51	-2.55792	2.6761	TRUE	0.0081955
protein serine/threonine kinase activity	I1GTR3;	BRADI_1g25588v3	cysteine-rich receptor-like protein kinase 10(LOC100824949)	61.799	28.1407	14.9524	76.9834	87.1186	62.9765	62.9539	51.0115	63.7609	125.85	148.188	189.603	2.1441	1.4573	TRUE	0.00840687
protein serine/threonine kinase activity	I1GQT7;	BRADI_1g16480v3	serine/threonine-protein kinase CDL1-like(LOC100838062)	726.881	646.662	1563.67	1581.11	1063.88	773.965	3111.34	2540.26	2291.77	3920.89	3413.77	2551.87	1.75102	2.581	TRUE	0.0116592
protein serine/threonine kinase activity	I1IP00;	BRADI_4g26990v3	AP2-associated protein kinase 1-like(LOC100825150)	976.75	916.64	1186.96	1101.03	1030.65	1033.71	1595.36	1610.8	1164.12	2375.13	2077.44	1796.35	1.02051	1.3273	TRUE	0.0117731
protein serine/threonine kinase activity	I1GTS0;	BRADI_1g25657v3	cysteine-rich receptor-like protein kinase 10(LOC100835304)	25.4679	10.9992	1	66.6221	27.4399	75.511	76.8619	107.628	71.9471	44.5983	71.6836	65.5368	2.27881	1.4297	TRUE	0.0118961
protein serine/threonine kinase activity	I1HW96;	BRADI_3g01230v3	leucine-rich repeat receptor-like protein kinase PXL2(LOC100832338)	1343.77	1256.61	1052.51	907.621	841.034	848.476	824.102	352.024	760.271	468.691	475.828	505.611	-1.33285	1.6281	TRUE	0.0124266
protein serine/threonine kinase activity	I1IGV5;	BRADI_4g02850v3	wall-associated receptor kinase-like 14(LOC100827012)	239.006	132.418	196.334	242.765	323.567	196.678	410.654	253.888	309.347	383.476	391.839	421.602	1.07598	1.1724	TRUE	0.0127086
protein serine/threonine kinase activity	I1IR31;	BRADI_4g33160v3	probable LRR receptor-like serine/threonine-protein kinase At4g26540(LOC100840570)	2221.65	2012.27	1698.12	1581.11	1605.52	1263.51	1363.99	794.579	1318.98	724.336	686.215	752.075	-1.45574	1.7712	TRUE	0.0132838
protein serine/threonine kinase activity	I1HSU8;	BRADI_2g53400v3	probable LRR receptor-like serine/threonine-protein kinase At1g06840(LOC100835526)	905.571	798.078	847.024	1273.72	1055.57	1403.48	1384.22	2248.69	1123.87	3205.48	2871.59	2315.42	1.71822	2.0536	FALSE	0.016224
protein serine/threonine kinase activity	I1HM74;	BRADI_2g36980v3	pto-interacting protein 1(LOC100841529)	2215.72	1502.31	4512.71	4749.96	2755.28	1936.89	9112.01	7521.6	5675.41	15543.8	14009.7	9433.95	2.24392	3.2904	FALSE	0.0162962
protein serine/threonine kinase activity	I1IS62;	BRADI_4g36137v3	probable receptor-like protein kinase At5g47070(LOC100824852)	154.48	100.992	414.499	462.081	291.839	135.398	1834.33	493.566	608.826	3687.04	2869.09	2304.3	3.72521	4.7381	FALSE	0.0165958
protein serine/threonine kinase activity	I1H978;	BRADI_1g73210v3	protein kinase 2B, chloroplastic(LOC100822678)	949.316	860.93	800.093	1268.54	1200.62	1146.52	1868.47	2206.22	1413.12	2030.3	1527.77	1737.37	1.02051	1.3621	FALSE	0.0187053
protein serine/threonine kinase activity	I1I867;	BRADI_3g39150v3	probable LRR receptor-like serine/threonine-protein kinase At4g26540(LOC100823273)	2758.46	2260.82	1923.9	1999.02	2065.58	1346.38	1379.16	544.521	1435.63	962.145	768.541	1096.46	-1.29625	1.7644	FALSE	0.0188824
protein serine/threonine kinase activity	I1IIM9;	BRADI_4g08010v3	putative cyclin-dependent kinase F-2(LOC100835043)	210.831	129.561	399.278	449.993	377.202	138.184	1246.4	298.238	554.251	1828.17	1862.89	1130.95	2.70468	3.301	FALSE	0.0205867
protein serine/threonine kinase activity	I1HHX6;	BRADI_2g20687v3	receptor-like serine/threonine-protein kinase SD1-8(LOC100840512)	653.477	525.243	493.14	836.818	757.937	875.634	1343.76	837.985	866.691	1352.55	1086.2	977.398	1.03092	1.2239	FALSE	0.0212799
protein serine/threonine kinase activity	I1IFY2;	BRADI_4g00206v3	G-type lectin S-receptor-like serine/threonine-protein kinase At5g35370(LOC100844730)	548.933	433.822	580.66	417.182	501.092	427.872	313.298	361.46	312.076	213.046	292.882	366.523	-0.841554	1.0208	FALSE	0.0215275
protein serine/threonine kinase activity	I1IWB1;	BRADI_5g03577v3	wall-associated receptor kinase 2-like(LOC100843230)	732.813	508.102	475.382	1365.25	1740.75	1395.12	1729.39	1502.29	1128.65	1812.31	1721.52	2550.2	1.82573	2.0133	FALSE	0.0230117
protein serine/threonine kinase activity	I1IJJ0;	BRADI_4g10550v3	cysteine-rich receptor-like protein kinase 19(LOC100836178)	285.717	175.272	200.139	401.64	280.508	271.886	811.458	430.344	217.935	910.62	751.078	572.93	1.75703	1.9359	FALSE	0.0232803
protein serine/threonine kinase activity	I1HCE6;	BRADI_2g04330v3	probable LRR receptor-like serine/threonine-protein kinase At4g26540(LOC100838979)	2261.69	2162.25	1641.04	1815.97	1536.03	1346.38	1499.27	586.04	1550.92	1037.45	968.118	1225.53	-0.908478	1.2047	FALSE	0.0263134
protein serine/threonine kinase activity	I1GQ19;	BRADI_1g13857v3	protein kinase PINOID(LOC100824875)	152.998	113.848	164.624	165.055	177.014	78.9928	294.333	113.29	148.352	361.677	242.156	318.121	1.09544	1.0967	FALSE	0.0278549
protein serine/threonine kinase activity	I1GYN8;	BRADI_1g42467v3	putative receptor-like protein kinase At4g00960(LOC104581337)	181.914	158.13	125.303	177.143	177.014	122.864	355.022	262.381	206.337	520.217	397.66	341.487	1.43631	1.5819	FALSE	0.0286698
protein serine/threonine kinase activity	I1IPT5;	BRADI_4g29290v3	serine/threonine-protein kinase CDL1-like(LOC100844929)	520.016	340.973	401.815	762.561	861.43	815.747	1068.12	434.119	820.303	1031.51	968.95	1448.07	1.44935	1.5031	FALSE	0.0292398
protein serine/threonine kinase activity	I1HZL1;	BRADI_3g10480v3	serine/threonine-protein kinase RHS3-like(LOC106866317)	199.709	125.276	203.944	171.963	158.129	111.026	68.0113	60.4476	89.6839	52.5253	45.9049	32.1557	-2.01807	1.7102	FALSE	0.0296365
protein serine/threonine kinase activity	I1H9Q2;	BRADI_1g75140v3	calmodulin-binding receptor-like cytoplasmic kinase 2(LOC100837452)	141.134	65.2805	187.455	180.597	167.949	152.111	701.458	380.333	222.71	1283.19	1010.53	678.08	2.91554	3.3046	FALSE	0.0346019
protein serine/threonine kinase activity	I1IGR4;	BRADI_4g02557v3	CBL-interacting protein kinase 4-like(LOC100824845)	426.593	500.96	264.828	244.492	442.169	263.529	171.689	276.535	206.337	40.6348	57.5469	58.3042	-2.92974	2.5554	FALSE	0.0376183
protein serine/threonine kinase activity	I1HM62;	BRADI_2g36880v3	probable leucine-rich repeat receptor-like protein kinase At5g49770(LOC100827264)	554.864	372.399	660.569	657.221	604.585	515.613	1514.44	1132.39	600.64	2856.69	1917.77	1686.19	2.02462	2.5334	FALSE	0.039197
protein serine/threonine kinase activity	I1HA93;	BRADI_1g76760v3	CBL-interacting protein kinase 9(LOC100836113)	1370.46	1125.19	3400.32	3636.12	2379.84	2367.94	10475	11507.4	5697.24	11816.1	9475.1	5795.41	2.19978	3.3632	FALSE	0.0412199
protein serine/threonine kinase activity	I1I2L6;	BRADI_3g19830v3	probable receptor-like protein kinase At1g80640(LOC104583595)	385.813	385.255	548.95	434.451	307.703	361.717	246.287	195.384	314.122	294.298	216.377	195.723	-0.902004	1.0672	FALSE	0.0437363
protein serine/threonine kinase activity	I1H7V5;	BRADI_1g69340v3	wall-associated receptor kinase-like 14(LOC100844405)	137.427	69.5659	162.087	140.879	179.281	117.293	486.516	111.403	155.174	817.478	509.922	458.878	2.27495	2.3262	FALSE	0.0449451
protein serine/threonine kinase activity	I1IQ06;	BRADI_4g29930v3	cysteine-rich receptor-like protein kinase 10(LOC100831286)	55.8674	22.4268	107.546	56.2607	59.9232	39.9964	486.516	72.7146	89.6839	797.66	621.353	363.741	3.26198	3.3145	FALSE	0.0470782
protein serine/threonine kinase activity	I1HHN8;	BRADI_2g19970v3	CBL-interacting protein kinase 19(LOC100836554)	548.933	373.827	800.093	719.389	601.564	457.815	1839.39	773.819	741.852	2749.68	2029.2	1404.68	1.84364	2.3562	FALSE	0.0510518
protein serine/threonine kinase activity	I1HBD4;	BRADI_2g01217v3	G-type lectin S-receptor-like serine/threonine-protein kinase SD2-5(LOC100844365)	42.5213	53.8529	85.9829	137.425	60.6786	41.3891	358.815	240.678	118.336	658.938	568.132	296.979	3.06307	3.0417	FALSE	0.0524703
protein serine/threonine kinase activity	I1GSY7;	BRADI_1g23320v3	probable serine/threonine-protein kinase WNK5(LOC100841994)	494.807	375.255	976.401	1000.87	793.442	545.557	2935.59	1659.87	1250.08	3157.92	2307.78	1437.5	1.9025	2.6436	FALSE	0.0628538
protein serine/threonine kinase activity	I1GL44;	BRADI_1g02440v3	G-type lectin S-receptor-like serine/threonine-protein kinase At1g34300(LOC100832620)	764.695	493.817	744.284	905.894	742.828	564.359	1783.75	982.358	865.327	2204.7	1647.51	1176.57	1.32819	1.7024	FALSE	0.0668638
protein serine/threonine kinase activity	I1HEQ3;	BRADI_2g11220v3	CBL-interacting protein kinase 1(LOC100823874)	1408.27	1122.34	2849.83	2693.23	2015.72	1591.5	5855.01	5651.36	2450.04	9178.45	7553.34	3886.01	1.93809	2.7068	FALSE	0.0705821
protein serine/threonine kinase activity	I1IQ60;	BRADI_4g30380v3	CBL-interacting protein kinase 16(LOC100840059)	397.677	603.808	500.75	819.549	986.831	382.608	1122.49	1007.84	1112.96	1360.48	2158.1	3054.26	2.1294	2.5434	FALSE	0.0724719
protein serine/threonine kinase activity	I1IJJ6;	BRADI_4g10590v3	cysteine-rich receptor-like protein kinase 19(LOC100837411)	293.873	196.698	241.996	341.199	291.084	356.842	518.125	502.059	357.782	666.865	480.817	383.77	1.06387	1.1993	FALSE	0.0725329
protein serine/threonine kinase activity	I1HW90;	BRADI_3g01170v3	wall-associated receptor kinase 3-like(LOC100838490)	64.0234	46.7106	236.923	291.119	212.519	133.309	860.768	559.619	305.936	2805.17	1765.6	1027.47	4.00924	4.6016	FALSE	0.0749685
protein serine/threonine kinase activity	I1IQA8;	BRADI_4g30827v3	probable LRR receptor-like serine/threonine-protein kinase At3g47570(LOC100835880)	807.699	580.953	502.019	769.469	827.436	990.534	454.907	500.171	726.162	294.298	346.934	419.933	-0.83325	1.0814	FALSE	0.0790733
protein serine/threonine kinase activity	I1IHE3;	BRADI_4g04347v3	wall-associated receptor kinase 2-like(LOC106866656)	220.47	163.844	357.421	292.845	301.66	150.718	510.539	165.189	344.821	486.527	321.987	538.436	0.860721	1.0038	FALSE	0.0821458
protein serine/threonine kinase activity	I1HAL6;	BRADI_1g77730v3	probable receptor-like protein kinase At4g10390(LOC100826106)	252.352	249.551	106.277	94.2524	189.101	212.695	73.0688	37.8009	136.072	50.5436	38.4207	60.5297	-2.02441	1.7466	FALSE	0.0842844
protein serine/threonine kinase activity	I1HXL0;	BRADI_3g04940v3	putative serine/threonine-protein kinase(LOC100840649)	352.448	179.557	994.159	802.28	426.305	338.737	4210.07	1665.53	975.159	9642.18	5838.64	3336.89	3.62411	5.0053	FALSE	0.0854268
protein serine/threonine kinase activity	I1GSQ1;	BRADI_1g22540v3	wall-associated receptor kinase-like 8(LOC100831292)	129.271	96.7065	274.975	401.64	173.993	123.56	1002.38	537.916	387.798	1729.08	902.424	730.934	2.74676	3.2841	FALSE	0.0861289
protein serine/threonine kinase activity	I1IWG1;	BRADI_5g03937v3	putative receptor-like protein kinase At4g00960(LOC100844044)	61.799	59.5667	37.7837	114.975	131.689	146.54	181.804	360.517	224.074	159.539	86.6519	104.481	1.13974	1.0559	FALSE	0.0875739
protein serine/threonine kinase activity	I1GTM2;	BRADI_1g25187v3	G-type lectin S-receptor-like serine/threonine-protein kinase B120(LOC100846157)	121.115	92.4212	269.901	220.316	155.862	81.7783	1669.96	344.475	209.748	2906.23	1671.63	963.489	3.51884	4.1854	FALSE	0.0957705
protein serine/threonine kinase activity	I1I7I0;	BRADI_3g37210v3	receptor-like protein kinase(LOC100844382)	41.7798	18.1415	127.84	113.248	38.7713	28.8546	643.297	223.693	202.244	1235.63	787.667	369.305	3.6716	4.0289	FALSE	0.0964378
protein serine/threonine kinase activity	I1HHG2;	BRADI_2g19380v3	receptor-like protein kinase HSL1(LOC100823670)	822.528	690.944	1183.15	1315.17	965.679	681.348	4665.24	1665.53	1716.01	7091.67	4024.98	2780.53	2.36557	3.1273	FALSE	0.0984444
protein serine/threonine kinase activity	I1GV70;	BRADI_1g29776v3	probable serine/threonine-protein kinase NAK(LOC100839891)	324.273	393.825	125.303	453.447	646.134	925.076	396.746	396.374	589.725	389.422	682.057	856.113	1.19251	1.0857	FALSE	0.0997755
protein serine/threonine kinase activity	A0A0Q3RQV9;	BRADI_1g22650v3	probable LRR receptor-like serine/threonine-protein kinase At1g74360(LOC100833129)	95.1643	49.5675	135.451	135.698	152.841	68.5474	333.528	101.967	114.925	631.194	300.366	292.528	2.12727	2.0092	FALSE	0.0997959
protein serine/threonine kinase activity	I1GVZ5;	BRADI_1g32160v3	putative receptor-like protein kinase At3g47110(LOC100830598)	3.96581	1	17.4892	4.45379	5.53256	12.8382	104.678	26.4776	28.2874	139.722	116.589	35.4938	3.69989	2.2451	FALSE	0.101226
protein serine/threonine kinase activity	A0A0Q3FL22;	BRADI_3g39860v3	serine/threonine-protein kinase UCN-like(LOC100844697)	235.299	192.413	103.741	95.9793	173.237	169.52	86.9768	36.8573	93.777	60.4523	71.6836	71.6567	-1.38284	1.2865	FALSE	0.104799
protein serine/threonine kinase activity	I1IMG6;	BRADI_4g21990v3	cysteine-rich receptor-like protein kinase 25(LOC100832903)	1059.05	1066.63	2074.84	1942.03	1225.55	945.27	4121.57	2961.12	1833.35	7491.99	4604.58	2931.31	1.839	2.5154	FALSE	0.105638
protein serine/threonine kinase activity	I1H5Q0;	BRADI_1g63080v3	CBL-interacting protein kinase 10(LOC100822784)	1658.89	2220.82	650.422	1026.78	1323	2345.66	257.666	2468.55	1754.21	108.014	350.26	284.183	-2.60917	2.8678	FALSE	0.107428
protein serine/threonine kinase activity	I1I1T1;	BRADI_3g17567v3	leucine-rich repeat receptor-like protein kinase TDR(LOC100821509)	170.792	198.127	75.8357	97.7062	144.531	66.4583	97.0917	129.331	101.281	40.6348	36.7576	86.1218	-1.44359	1.0014	FALSE	0.111944
protein serine/threonine kinase activity	I1I2I0;	BRADI_3g19560v3	putative receptor-like protein kinase At1g80870(LOC100837271)	396.194	358.114	442.404	453.447	422.528	452.244	972.032	450.16	493.537	1021.6	814.277	500.048	0.964917	1.122	FALSE	0.125802
protein serine/threonine kinase activity	A0A0Q3RM98;	BRADI_1g14060v3	receptor-like serine/threonine-protein kinase SD1-8(LOC100829437)	12.8632	9.57074	247.07	197.866	30.4616	69.2437	3356.62	909.7	346.867	7004.48	4413.32	1268.93	5.55687	7.145	FALSE	0.129632
protein serine/threonine kinase activity	I1HRE9;	BRADI_2g49447v3	receptor-like protein kinase 5(LOC100845283)	35.1068	136.703	182.381	204.774	93.9174	56.0128	681.228	170.85	186.554	1003.76	459.196	289.747	2.30698	2.5663	FALSE	0.158257
protein serine/threonine kinase activity	I1GW53;	BRADI_1g32630v3	putative serine/threonine-protein kinase(LOC100839675)	669.789	713.8	1011.92	809.187	635.558	656.279	1811.57	1130.51	689.324	2702.11	1879.52	958.482	1.20959	1.5049	FALSE	0.168024
protein serine/threonine kinase activity	I1I8D3;	BRADI_3g39700v3	wall-associated receptor kinase 5-like(LOC100830950)	158.929	172.415	418.304	237.585	147.553	142.362	920.193	545.465	295.021	1441.73	677.068	427.166	1.76392	2.2805	FALSE	0.18214
protein serine/threonine kinase activity	I1I349;	BRADI_3g21580v3	G-type lectin S-receptor-like serine/threonine-protein kinase At5g24080(LOC100823382)	402.867	266.693	529.924	451.72	328.099	285.117	1025.14	371.84	412.357	989.889	745.257	419.933	0.845328	1.0757	FALSE	0.184052
protein serine/threonine kinase activity	I1ID77;	BRADI_3g53350v3	receptor protein kinase TMK1-like(LOC100844184)	1913.2	2139.4	2428.72	2109.54	1581.35	1471.03	3570.3	1860.86	2242.66	5466.65	3546.82	2473.98	0.825699	1.0867	FALSE	0.193973
protein serine/threonine kinase activity	A0A0Q3GM35;	BRADI_5g03127v3	G-type lectin S-receptor-like serine/threonine-protein kinase At2g19130(LOC100828659)	3.22435	1	1	4.45379	26.6845	8.66001	35.1379	99.1358	42.6132	1	23.4524	22.6977	3.17394	1.0689	FALSE	0.196978
protein serine/threonine kinase activity	I1IV15;	BRADI_4g44460v3	CBL-interacting protein kinase 15-like(LOC100828546)	44.7456	169.558	244.533	2755.4	162.661	119.382	289.275	3575.41	154.491	351.768	2819.2	163.455	2.86138	2.219	FALSE	0.379023
regulation of jasmonic acid mediated signaling pathway	A0A0Q3RQG9;	BRADI_1g21490v3	protein TIFY 10A-like(LOC100828668)	2203.85	2026.55	2232.12	3815.71	3822.7	3327.53	4954.78	4507.7	3542.9	8994.15	8513.8	7246.37	1.93751	2.3559	TRUE	0.00657758
regulation of jasmonic acid mediated signaling pathway	I1IQF7;	BRADI_4g31240v3	protein TIFY 10A(LOC100829745)	108.51	120.99	193.797	239.312	200.432	145.147	685.021	399.205	297.068	1003.76	771.036	724.814	2.56196	2.9217	TRUE	0.00996983
regulation of jasmonic acid mediated signaling pathway	I1H905;	BRADI_1g72590v3	protein TIFY 10A-like(LOC100834439)	4140.52	2392.24	8149.21	9272.71	9188.49	5000.9	19582.2	14453.4	10402.9	24342.7	23391.5	15292.9	2.10193	3.0271	TRUE	0.0140317
regulation of jasmonic acid mediated signaling pathway	I1I3L6;	BRADI_3g23190v3	protein TIFY 3A-like(LOC106865416)	937.453	383.826	2569.51	2777.85	2221.95	835.245	6594.66	4125.53	3023.76	8102.36	7912.58	4708.85	2.41315	3.6966	FALSE	0.0185177
regulation of jasmonic acid mediated signaling pathway	I1HZQ3;	BRADI_3g10820v3	protein TIFY 10A(LOC100845206)	2735.47	1936.56	4109.35	4603.18	4150.55	3152.05	8627.76	8393.5	4931.83	11608.1	9485.91	7254.72	1.69076	2.3704	FALSE	0.0195526
regulation of jasmonic acid mediated signaling pathway	I1I3L5;	BRADI_3g23180v3	protein TIFY 3A-like(LOC100825629)	606.024	179.557	1714.61	2356.49	1540.56	538.594	6379.72	3295.15	2530.54	8928.75	7627.35	4736.67	3.09025	4.6267	FALSE	0.0257057
regulation of jasmonic acid mediated signaling pathway	I1H906;	BRADI_1g72600v3	protein TIFY 10A(LOC100828261)	135.203	99.5635	428.451	332.564	282.774	160.468	1035.25	323.716	368.015	2196.77	1528.6	1206.06	2.89445	3.5653	FALSE	0.0284832
regulation of jasmonic acid mediated signaling pathway	I1H907;	BRADI_1g72610v3	uncharacterized LOC100834743(LOC100834743)	137.427	55.2813	508.361	551.88	392.311	117.989	2255.36	763.44	666.129	2773.46	2301.13	1245	3.1722	4.3319	FALSE	0.043535
regulation of jasmonic acid mediated signaling pathway	I1IX96;	BRADI_5g08650v3	protein TIFY 9(LOC100821983)	278.303	275.264	937.081	755.654	504.114	213.391	3118.92	680.402	655.897	7725.83	5853.6	3004.74	3.4758	4.5429	FALSE	0.0636065
sequence-specific DNA binding	A0A0Q3N7P8;	BRADI_1g05346v3	protein WRKY1-like(LOC100835580)	455.51	465.248	447.478	389.552	368.892	364.502	288.011	465.258	337.317	129.813	140.704	135.081	-1.75419	1.6688	TRUE	5.61729e-06
sequence-specific DNA binding	I1H976;	BRADI_1g73190v3	homeobox-leucine zipper protein HOX21(LOC100822372)	2209.04	2423.66	2358.96	1406.69	1159.82	1145.82	1315.94	741.736	1305.34	857.113	570.627	587.395	-1.79476	2.1104	TRUE	0.0002652
sequence-specific DNA binding	I1H689;	BRADI_1g64550v3	bZIP transcription factor 53(LOC100827640)	18.0534	30.9976	61.8833	63.1683	30.4616	37.211	75.5975	80.2635	31.6983	246.736	214.714	278.62	2.73796	2.1886	TRUE	0.00122279
sequence-specific DNA binding	I1HXT5;	BRADI_3g05577v3	transcription factor RF2a(LOC100835109)	1547.67	1199.47	1538.3	2860.74	2362.46	2717.52	4571.68	3414.99	3111.76	5409.18	5025.36	4515.24	1.80261	2.278	TRUE	0.00163984
sequence-specific DNA binding	I1IGR5;	BRADI_4g02570v3	light-inducible protein CPRF2-like(LOC100834249)	135.944	113.848	113.888	104.614	94.6728	77.6001	38.9309	259.55	94.4592	32.7079	45.9049	35.4938	-1.67229	1.0661	TRUE	0.00190726
sequence-specific DNA binding	I1HI90;	BRADI_2g21820v3	ABSCISIC ACID-INSENSITIVE 5-like protein 2(LOC100841220)	339.102	372.399	264.828	339.472	385.512	371.466	550.999	346.362	477.164	649.03	660.437	588.508	0.959022	1.105	TRUE	0.00215243
sequence-specific DNA binding	I1H4I8;	BRADI_1g59750v3	probable transcriptional regulator RABBIT EARS(LOC104582350)	677.945	618.093	602.223	451.72	433.104	287.206	341.114	348.25	393.256	355.732	239.661	259.704	-1.15052	1.225	TRUE	0.00234838
sequence-specific DNA binding	I1HSW2;	BRADI_2g53520v3	probable WRKY transcription factor 70(LOC100837676)	364.311	176.7	621.249	940.432	717.899	382.608	1991.11	1829.72	1170.95	1748.9	1732.33	1359.05	2.05816	2.8788	TRUE	0.00248609
sequence-specific DNA binding	I1HG84;	BRADI_2g15940v3	common plant regulatory factor 1(LOC100835529)	112.218	110.991	207.75	232.404	240.47	297.651	263.988	165.189	131.297	662.902	849.203	691.989	2.35457	2.1846	TRUE	0.00252487
sequence-specific DNA binding	I1HH54;	BRADI_2g18530v3	probable WRKY transcription factor 48(LOC100831237)	69.955	38.1399	191.26	266.942	204.965	108.937	428.355	290.689	269.78	732.263	602.227	533.985	2.64193	2.8723	TRUE	0.00257684
sequence-specific DNA binding	I1HNR4;	BRADI_2g41530v3	heat stress transcription factor A-6a-like(LOC100834488)	46.97	92.4212	53.0045	132.244	134.71	159.771	32.6091	74.6018	56.2569	502.381	646.3	555.126	3.14661	2.4511	TRUE	0.00351209
sequence-specific DNA binding	A0A0Q3H586;	BRADI_1g38140v3	heat stress transcription factor C-2b-like(LOC100822722)	471.08	283.834	574.318	1011.23	824.414	643.745	1800.19	1052.19	956.74	3861.43	4834.1	3936.63	3.24844	3.9089	TRUE	0.00433936
sequence-specific DNA binding	I1H1Q4;	BRADI_1g51270v3	homeobox-leucine zipper protein HOX28-like(LOC100829933)	707.603	800.935	644.08	258.308	405.153	484.973	155.253	121.783	256.137	90.1784	94.9676	87.2345	-2.9824	3.1357	TRUE	0.0051531
sequence-specific DNA binding	I1IQQ9;	BRADI_4g32130v3	heat stress transcription factor B-1-like(LOC100845639)	279.044	178.129	357.421	622.683	572.102	521.881	1462.61	1163.53	823.032	1661.7	1483.69	1216.07	2.42066	2.9621	TRUE	0.00561078
sequence-specific DNA binding	I1HTR4;	BRADI_2g56096v3	G-box-binding factor 4-like(LOC100825393)	607.507	823.791	1109.58	1099.31	1276.91	1021.17	1714.21	1585.33	824.396	4321.2	3386.33	3283.48	2.11292	2.5265	TRUE	0.00593382
sequence-specific DNA binding	A0A0Q3P4X7;	BRADI_5g17170v3	homeobox-leucine zipper protein HOX22-like(LOC100825679)	554.864	490.96	401.815	1261.63	1113.74	1101.95	1425.94	1360.75	1143.66	1851.95	2413.39	2101.78	2.13694	2.4362	TRUE	0.00645934
sequence-specific DNA binding	I1IPG0;	BRADI_4g28280v3	WRKY transcription factor 6-like(LOC100840042)	1257.02	449.535	3985.05	4138.64	2604.95	1043.46	10631.8	5704.2	4332.19	13381.7	12052.1	8669.52	2.58301	4.1621	TRUE	0.00702781
sequence-specific DNA binding	I1H223;	BRADI_1g52240v3	scarecrow-like protein 22(LOC100841394)	280.527	210.983	235.654	239.312	272.953	271.886	189.39	114.234	182.461	70.361	85.8203	104.481	-1.4801	1.455	TRUE	0.00709899
sequence-specific DNA binding	I1H7L4;	BRADI_1g68560v3	transcription factor HBP-1a-like(LOC100827008)	849.962	752.368	617.443	1028.5	1034.42	972.429	1204.68	1323.95	950.6	1368.4	1334.01	1379.64	0.878882	1.0585	TRUE	0.00934395
sequence-specific DNA binding	I1GZV5;	BRADI_1g46060v3	ABSCISIC ACID-INSENSITIVE 5-like protein 5(LOC100825896)	229.367	310.975	276.243	456.901	309.214	380.519	440.999	323.716	258.866	1265.35	1374.76	1015.23	2.16233	2.2212	TRUE	0.00968225
sequence-specific DNA binding	A0A0Q3HAK0;	BRADI_4g31690v3	homeobox-leucine zipper protein HOX11(LOC100822266)	61.0576	35.2829	53.0045	104.614	78.8089	74.1183	243.758	136.88	116.289	234.846	218.872	164.567	2.04962	1.7931	TRUE	0.010818
sequence-specific DNA binding	A0A0Q3I275;	BRADI_3g46320v3	homeobox-leucine zipper protein HOX7-like(LOC100827090)	212.314	166.701	313.027	391.279	707.323	470.35	384.103	608.687	260.23	789.733	993.897	1164.89	2.09106	2.057	TRUE	0.0112988
sequence-specific DNA binding	I1GTB5;	BRADI_1g24310v3	scarecrow-like protein 23(LOC100829345)	175.241	193.842	231.849	121.883	160.395	100.58	129.965	85.9252	121.064	66.3975	55.8838	62.1987	-1.70374	1.3688	TRUE	0.0119761
sequence-specific DNA binding	I1H1Q3;	BRADI_1g51257v3	homeobox-leucine zipper protein HOX2-like(LOC100829626)	1139.87	1299.47	959.912	783.284	1036.69	1166.02	523.183	486.017	728.208	387.44	316.166	389.334	-1.637	2.0316	TRUE	0.0121099
sequence-specific DNA binding	I1IC31;	BRADI_3g50220v3	homeobox-leucine zipper protein HOX24-like(LOC100836770)	107.769	246.694	149.403	615.775	600.808	390.268	1322.26	1299.41	747.991	2719.95	3958.45	3891.01	4.39071	5.0983	TRUE	0.0133481
sequence-specific DNA binding	I1GNH3;	BRADI_1g09170v3	protein WRKY1-like(LOC100836202)	1370.46	1475.17	1221.2	2672.51	1695.42	2166	2998.81	2463.83	2004.57	3692.99	4394.19	3275.69	1.48235	1.78	TRUE	0.0140392
sequence-specific DNA binding	I1HKG5;	BRADI_2g29960v3	dehydration-responsive element-binding protein 2B-like(LOC100845690)	617.888	516.673	264.828	779.83	534.331	692.49	1382.95	1440.95	961.515	1855.91	1714.87	1182.14	1.76402	2.3199	FALSE	0.0169862
sequence-specific DNA binding	I1HXZ3;	BRADI_3g06070v3	probable WRKY transcription factor 40(LOC100836462)	5657.53	2567.94	14091.7	15306.5	10563.4	4514.84	36743.4	22765.7	18134.8	42959.2	40089.4	25150.9	2.27747	3.6271	FALSE	0.0172206
sequence-specific DNA binding	I1I6P0;	BRADI_3g34850v3	probable WRKY transcription factor 53(LOC100822256)	525.206	132.418	2436.33	2558.53	950.57	463.386	7215.47	3490.48	2623.32	5744.09	5887.7	3583.35	2.29798	4.2128	FALSE	0.0173058
sequence-specific DNA binding	I1J0W5;	BRADI_5g19190v3	scarecrow-like protein 8(LOC100838548)	1206.6	999.491	866.05	1708.9	1672.76	1236.35	1561.23	1274.88	1567.29	1772.68	2467.44	2300.4	1.09016	1.2145	FALSE	0.0174176
sequence-specific DNA binding	I1IU55;	BRADI_4g41890v3	transcription factor VIP1-like(LOC100836708)	1078.33	872.358	1458.39	1410.15	1301.09	927.165	2197.2	1395.66	1556.38	2698.15	2132.32	1970.49	0.996355	1.3434	FALSE	0.0174607
sequence-specific DNA binding	I1HZ16;	BRADI_3g08870v3	heat stress transcription factor C-2a-like(LOC100826451)	511.86	338.116	616.175	1593.2	1460.48	1203.62	1583.98	998.399	816.892	3776.22	5130.14	3421.45	3.07181	3.3346	FALSE	0.0181081
sequence-specific DNA binding	I1IGI7;	BRADI_4g01950v3	probable WRKY transcription factor 26(LOC100845536)	3957.38	2443.66	7421.15	9384.95	6833.07	3418.06	22643.2	15262.1	9808.08	29534.9	26074.1	17398.1	2.40105	3.4927	FALSE	0.0200001
sequence-specific DNA binding	I1IQQ1;	BRADI_4g32050v3	heat stress transcription factor B-4c-like(LOC100827812)	290.908	280.977	263.559	185.778	266.91	207.82	151.459	47.2371	172.228	82.2514	171.472	127.292	-1.13269	1.3149	FALSE	0.0201224
sequence-specific DNA binding	A0A0Q3KXI5;	BRADI_5g23340v3	transcription factor TGA4-like(LOC100845150)	1299.28	1776.57	1202.18	2351.31	2811.18	2820.58	2036.63	2378.91	1910.43	3302.58	5034.51	4948.08	1.6348	1.7559	FALSE	0.0249065
sequence-specific DNA binding	I1HCT0;	BRADI_2g05510v3	probable WRKY transcription factor 50(LOC100832123)	6.93161	5.28537	21.2944	26.9034	14.5977	7.26728	32.6091	18.9287	27.6052	62.434	50.0627	33.8248	2.12642	1.1069	FALSE	0.02545
sequence-specific DNA binding	I1GQQ9;	BRADI_1g16010v3	zinc finger protein ZAT10-like(LOC100833769)	465.89	283.834	1813.55	1750.35	1193.82	450.852	5490.87	2621.41	1804.69	5440.88	5258.2	2866.77	2.40392	3.7481	FALSE	0.027881
sequence-specific DNA binding	I1HSE9;	BRADI_2g52227v3	scarecrow-like protein 34(LOC100826211)	537.811	436.679	533.729	779.83	723.943	554.61	1171.8	1116.35	822.35	1818.26	1583.48	1171.56	1.60039	1.9576	FALSE	0.0294484
sequence-specific DNA binding	I1HQ59;	BRADI_2g45900v3	probable WRKY transcription factor 71(LOC100823678)	141.134	96.7065	102.472	135.698	165.683	123.56	409.39	172.738	200.88	779.825	754.404	460.547	2.55129	2.6359	FALSE	0.030867
sequence-specific DNA binding	I1IEQ3;	BRADI_3g57567v3	homeobox-leucine zipper protein ROC8-like(LOC100825927)	43.2627	45.2821	75.8357	18.269	29.7062	23.98	13.6436	7.60529	25.5586	1	9.31572	19.3596	-2.4697	1.3614	FALSE	0.0327624
sequence-specific DNA binding	I1HPK5;	BRADI_2g44035v3	WRKY transcription factor 22-like(LOC100824490)	417.696	189.556	668.179	729.75	575.124	485.67	1473.99	1171.08	1057.7	1461.54	1296.59	838.31	1.49559	2.1167	FALSE	0.0327802
sequence-specific DNA binding	I1IRX0;	BRADI_4g35370v3	transcription factor RF2a-like(LOC100827309)	42.5213	38.1399	53.0045	56.2607	34.9942	33.0328	123.643	60.4476	28.2874	143.685	125.736	90.0163	1.42711	1.0982	FALSE	0.0334231
sequence-specific DNA binding	I1GLK3;	BRADI_1g03780v3	zinc finger protein ZAT8-like(LOC100837855)	903.346	423.823	2421.11	2859.01	1951.51	853.35	5397.31	3788.66	3191.57	7642.6	7646.47	3955.55	2.36015	3.5209	FALSE	0.0344317
sequence-specific DNA binding	I1GXP1;	BRADI_1g37080v3	multiprotein-bridging factor 1c(LOC100824665)	30.6581	42.4252	51.7361	40.7186	58.4124	39.9964	238.701	136.88	124.475	207.101	144.862	125.066	1.93424	1.7992	FALSE	0.0351975
sequence-specific DNA binding	I1IWL3;	BRADI_5g04817v3	probable WRKY transcription factor 11(LOC100832602)	235.299	180.985	338.395	496.619	349.251	259.351	1011.23	389.769	431.458	997.816	940.676	576.268	1.73649	2.0091	FALSE	0.035545
sequence-specific DNA binding	I1IP94;	BRADI_4g27720v3	ocs element-binding factor 1-like(LOC100841377)	2065.2	1836.57	2323.44	3276.92	2894.28	3509.98	2759.84	4182.15	3252.29	5537.99	6142.99	3949.43	1.32816	1.5505	FALSE	0.0358884
sequence-specific DNA binding	A0A0Q3FYV6;	BRADI_2g08620v3	probable WRKY transcription factor 31(LOC100824899)	1577.33	1293.75	2462.97	2594.8	2472	1373.53	6193.86	3180.98	2550.32	9531.2	7247.32	5289.68	2.04867	2.7275	FALSE	0.0365914
sequence-specific DNA binding	I1I981;	BRADI_3g42130v3	heat stress transcription factor B-2b-like(LOC100828608)	13.6047	15.2846	16.2208	30.3572	12.3314	30.2473	40.1953	19.8723	24.8764	56.4888	87.4835	56.6352	2.15285	1.1217	FALSE	0.036705
sequence-specific DNA binding	A0A0Q3GH30;	BRADI_2g53510v3	WRKY transcription factor SUSIBA2(LOC104583345)	138.169	19.5699	680.863	560.514	280.508	58.7983	2070.77	1180.52	634.749	3239.17	2994.66	1487.57	3.2028	4.9519	FALSE	0.0394892
sequence-specific DNA binding	I1IX38;	BRADI_5g08167v3	calmodulin-binding transcription activator 4(LOC100827642)	1059.79	980.921	959.912	1246.09	1111.48	1127.72	1429.73	1529.65	1085.67	2121.46	1584.31	1652.25	0.836439	1.0098	FALSE	0.0395026
sequence-specific DNA binding	I1HT80;	BRADI_2g54500v3	zinc finger protein ZAT11-like(LOC100822532)	47.7114	40.9968	79.6409	109.794	108.27	35.1219	84.4481	68.9402	46.7063	256.645	257.124	142.87	1.96364	1.4571	FALSE	0.0403408
sequence-specific DNA binding	I1GSZ1;	BRADI_1g23350v3	chitin-inducible gibberellin-responsive protein 2(LOC100837965)	2573.84	1478.02	5169.74	7443.92	4115.8	2997.46	18520.2	13709.8	9912.45	33872.9	26158.1	16615.3	3.05513	4.3781	FALSE	0.0405348
sequence-specific DNA binding	I1HB17;	BRADI_2g00280v3	probable WRKY transcription factor 26(LOC100831835)	824.011	735.226	797.556	1489.58	1458.22	948.056	2780.07	2266.62	1518.86	4273.64	3796.29	2362.16	2.14613	2.6763	FALSE	0.0423823
sequence-specific DNA binding	I1H4X2;	BRADI_1g60817v3	calmodulin-binding transcription activator 3-like(LOC100825033)	1926.55	1446.6	1791.98	2245.97	2085.98	2077.56	3679.04	2831.84	2222.87	6152.33	4458.23	3802	1.48045	1.8594	FALSE	0.0430804
sequence-specific DNA binding	I1HL63;	BRADI_2g33540v3	probable WRKY transcription factor 50(LOC100835222)	64.7648	65.2805	78.3725	165.055	113.558	104.062	367.666	551.127	241.129	298.261	270.429	170.687	1.82683	1.9316	FALSE	0.0430867
sequence-specific DNA binding	I1GLK4;	BRADI_1g03790v3	zinc finger protein ZAT9(LOC100838335)	412.506	223.839	890.15	1228.82	904.489	417.426	2604.33	2227.93	1335.35	4870.14	4758.42	2328.22	2.96954	3.9686	FALSE	0.0458789
sequence-specific DNA binding	I1GN43;	BRADI_1g08106v3	probable WRKY transcription factor 48(LOC100838634)	155.963	95.2781	209.018	279.03	235.182	292.777	784.906	691.725	444.42	1192.03	1033.81	576.824	2.60628	2.9979	FALSE	0.047652
sequence-specific DNA binding	A0A0Q3LF28;	BRADI_4g36587v3	bZIP transcription factor TRAB1-like(LOC100836290)	449.578	388.112	245.802	322.203	501.092	568.537	107.207	157.64	245.222	139.722	152.346	92.7981	-1.49326	1.8151	FALSE	0.0510841
sequence-specific DNA binding	A0A0Q3QX50;	BRADI_2g22241v3	probable WRKY transcription factor 54(LOC100842121)	482.943	170.986	609.833	598.506	520.733	257.262	1262.84	462.427	452.606	2712.02	2278.68	1248.34	2.3036	2.8173	FALSE	0.0521488
sequence-specific DNA binding	I1IPU5;	BRADI_4g29380v3	homeobox-leucine zipper protein HOX25(LOC100836063)	165.602	119.562	277.512	410.274	463.321	484.973	456.171	399.205	298.432	538.052	415.954	306.437	1.16356	1.061	FALSE	0.0529455
sequence-specific DNA binding	I1IP15;	BRADI_4g27100v3	transcription factor HBP-1b(c38)-like(LOC100845620)	875.171	556.669	914.249	669.309	822.903	594.999	671.113	832.323	611.555	508.326	312.008	349.276	-1.00423	1.0488	FALSE	0.0539872
sequence-specific DNA binding	A0A0Q3JI53;	BRADI_3g33410v3	homeobox-leucine zipper protein HOX1(LOC100830219)	61.799	76.7082	78.3725	156.421	121.868	166.038	54.1033	38.7445	33.0626	213.046	437.575	373.199	2.239	1.4258	FALSE	0.0555907
sequence-specific DNA binding	I1H8R1;	BRADI_1g71810v3	calmodulin-binding transcription activator 1-like(LOC100845729)	1878.36	1626.58	1652.46	2650.06	2431.21	2510.7	5602.14	3777.34	2546.23	11215.7	7086.82	6020.17	2.23759	2.7817	FALSE	0.0560069
sequence-specific DNA binding	I1HKK0;	BRADI_2g30695v3	probable WRKY transcription factor 70(LOC100836752)	376.174	356.686	351.079	446.539	498.07	516.31	856.975	599.251	509.227	920.528	1013.85	611.318	1.23178	1.4095	FALSE	0.0565178
sequence-specific DNA binding	I1GQB7;	BRADI_1g14750v3	zinc finger protein 1(LOC100831213)	1936.93	1303.75	2861.25	3701.74	3491.82	1746.09	6324.09	4321.81	3694.34	6140.44	6564.6	3453.16	1.40493	1.9358	FALSE	0.0568637
sequence-specific DNA binding	I1HPK7;	BRADI_2g44050v3	heat stress transcription factor C-1a-like(LOC100824797)	25.4679	6.71382	1	33.811	41.793	53.9237	47.7815	71.771	57.6213	44.5983	112.431	104.481	2.97841	1.7633	FALSE	0.0581497
sequence-specific DNA binding	A0A0Q3FXD5;	BRADI_2g11707v3	uncharacterized LOC100833996(LOC100833996)	23.985	15.2846	13.684	25.1765	25.9291	9.35638	23.7586	8.54891	10.5506	66.3975	149.851	109.489	2.62091	1.4168	FALSE	0.0612277
sequence-specific DNA binding	I1HSZ2;	BRADI_2g53760v3	probable WRKY transcription factor 33(LOC100845575)	168.568	42.4252	1211.06	1161.47	301.66	137.487	7727.53	2240.19	1326.48	9459.86	9181.55	3658.46	3.97099	6.3797	FALSE	0.0614882
sequence-specific DNA binding	I1IQ58;	BRADI_4g30360v3	probable WRKY transcription factor 40(LOC100839756)	370.984	92.4212	311.758	463.808	380.979	287.902	2739.61	653.98	444.42	5597.44	4933.89	2080.09	4.02408	4.9152	FALSE	0.0664632
sequence-specific DNA binding	A0A0Q3JZT4;	BRADI_2g11170v3	probable WRKY transcription factor 47(LOC100846801)	33.6239	15.2846	41.5889	40.7186	53.1244	35.8182	199.505	81.2071	60.35	290.334	203.072	112.827	2.74393	2.1656	FALSE	0.0753546
sequence-specific DNA binding	A0A0Q3ILV3;	BRADI_2g30800v3	WRKY transcription factor 55-like(LOC100837064)	5.44871	3.85691	1	13.0883	8.55426	5.87455	90.7699	17.985	23.5121	133.777	93.3045	41.6137	4.70447	2.2779	FALSE	0.0836371
sequence-specific DNA binding	I1HQX3;	BRADI_2g48090v3	WRKY transcription factor 6-like(LOC100820905)	15.0876	6.71382	6.07361	28.6303	19.1302	3.78546	46.5171	21.7595	31.0161	58.4705	26.7787	31.5994	2.0676	1.0162	FALSE	0.0848176
sequence-specific DNA binding	A0A0Q3IFK7;	BRADI_2g15360v3	probable WRKY transcription factor 48(LOC100836015)	7.67306	1	1	14.8152	9.30968	12.1418	9.85055	9.49252	5.0931	100.087	73.3468	29.9303	4.39395	1.773	FALSE	0.0856268
sequence-specific DNA binding	I1GVK0;	BRADI_1g30870v3	probable WRKY transcription factor 60(LOC100837154)	414.73	120.99	2123.04	1506.85	740.562	270.493	7972.82	2514.79	1892.7	9049.64	6109.73	2965.8	2.76917	4.7405	FALSE	0.0858019
sequence-specific DNA binding	I1GSU7;	BRADI_1g22940v3	zinc finger protein 1(LOC100837436)	122.598	100.992	157.013	168.509	189.856	94.3129	310.769	286.915	183.825	734.245	534.869	284.183	2.02897	2.0705	FALSE	0.0931178
sequence-specific DNA binding	I1I256;	BRADI_3g18580v3	probable WRKY transcription factor 17(LOC100842247)	439.939	390.968	543.876	734.931	536.597	658.368	1318.47	744.567	776.643	1572.52	1205.95	723.701	1.34904	1.5905	FALSE	0.0975358
sequence-specific DNA binding	I1HR89;	BRADI_2g48990v3	heat stress transcription factor C-1b-like(LOC100839917)	187.846	166.701	70.7621	244.492	349.251	329.684	93.2986	173.681	164.724	278.444	746.92	525.64	1.86662	1.4064	FALSE	0.100572
sequence-specific DNA binding	I1HEU4;	BRADI_2g11540v3	homeobox protein knotted-1-like 1(LOC100830103)	184.139	235.267	77.1041	109.794	110.537	224.533	263.988	193.497	250.679	373.568	241.324	269.162	0.832313	1.0502	FALSE	0.105364
sequence-specific DNA binding	A0A0Q3R4M9;	BRADI_2g42023v3	probable WRKY transcription factor 75(LOC100843345)	1	1	1	1	1	1	49.0459	16.0978	12.5971	181.339	144.03	32.1557	6.89694	3.0005	FALSE	0.118771
sequence-specific DNA binding	I1HQ04;	BRADI_2g45480v3	probable WRKY transcription factor 53(LOC100841626)	1	1	1	1	1	5.87455	79.3906	38.7445	20.7833	64.4158	46.7365	11.5707	5.3543	2.104	FALSE	0.123922
sequence-specific DNA binding	I1HMP7;	BRADI_2g38380v3	ocs element-binding factor 1-like(LOC100838899)	5859.21	5493.41	8952.11	8842.71	6465.93	6638.05	13159.2	12960.6	8515.34	16439.6	13492.4	7929.01	0.898896	1.2843	FALSE	0.129375
sequence-specific DNA binding	A0A0Q3NTW8;	BRADI_1g57607v3	homeobox protein knotted-1-like 12(LOC100821336)	1	1	1	4.45379	5.53256	1	23.7586	1	15.3259	145.667	65.031	28.8176	6.31901	2.3061	FALSE	0.149901
sequence-specific DNA binding	A0A0Q3HWA1;	BRADI_4g44370v3	probable WRKY transcription factor 70(LOC100839746)	44.7456	1	7.34201	71.8027	64.4558	42.7819	199.505	123.67	63.0787	189.266	116.589	34.9375	2.68244	1.9511	FALSE	0.155598
sequence-specific DNA binding	I1IJ53;	BRADI_4g09410v3	zinc finger protein ZAT11-like(LOC104584886)	6.93161	3.85691	25.0996	44.1724	30.4616	5.17819	36.4022	32.1392	25.5586	86.2149	37.5892	24.9231	2.05109	1.0271	FALSE	0.172302
sequence-specific DNA binding	I1IUS3;	BRADI_4g43680v3	scarecrow-like protein 9(LOC100824633)	247.162	210.983	867.319	322.203	232.16	344.308	370.195	434.119	330.495	1215.81	1616.74	363.741	1.2699	1.5067	FALSE	0.23441
sequence-specific DNA binding	I1HRB8;	BRADI_2g49250v3	zinc finger protein ZAT6-like(LOC104582860)	55.126	25.2838	274.975	95.9793	105.249	28.8546	582.608	143.486	202.926	389.422	226.356	159.56	1.12544	1.801	FALSE	0.251631
sequence-specific DNA binding	I1I3Q2;	BRADI_3g24210v3	scarecrow-like protein 21(LOC100831355)	25.4679	878.072	795.02	976.696	755.67	36.5146	834.216	771.932	735.03	1035.47	907.413	886.156	0.736	1.9442	FALSE	0.298274
sequence-specific DNA binding	A0A0Q3MNQ9;	BRADI_2g22440v3	probable WRKY transcription factor 33(LOC100846086)	165.602	95.2781	646.617	306.661	130.178	55.3164	1013.76	502.059	215.206	981.963	639.647	194.61	1.00097	1.7156	FALSE	0.353663
transcription factor activity, sequence-specific DNA binding	A0A0Q3N7P8;	BRADI_1g05346v3	protein WRKY1-like(LOC100835580)	455.51	465.248	447.478	389.552	368.892	364.502	288.011	465.258	337.317	129.813	140.704	135.081	-1.75419	1.6688	TRUE	5.61729e-06
transcription factor activity, sequence-specific DNA binding	I1H041;	BRADI_1g46690v3	ethylene-responsive transcription factor 1-like(LOC100840803)	3056.52	2957.9	3401.59	3946.96	3326.38	3250.93	5502.25	4195.36	3841.7	8524.47	8155.4	8065.88	1.39399	1.7788	TRUE	1.26443e-05
transcription factor activity, sequence-specific DNA binding	I1J2M8;	BRADI_5g24110v3	ethylene-responsive transcription factor RAP2-1-like(LOC100835071)	1117.63	1148.05	1103.24	1087.22	1452.93	1429.24	667.32	1531.54	1203.69	563.815	634.658	597.409	-0.907593	1.104	TRUE	8.97175e-05
transcription factor activity, sequence-specific DNA binding	I1H976;	BRADI_1g73190v3	homeobox-leucine zipper protein HOX21(LOC100822372)	2209.04	2423.66	2358.96	1406.69	1159.82	1145.82	1315.94	741.736	1305.34	857.113	570.627	587.395	-1.79476	2.1104	TRUE	0.0002652
transcription factor activity, sequence-specific DNA binding	I1HZ75;	BRADI_3g09340v3	basic leucine zipper 19(LOC100828100)	1212.53	1278.04	1421.61	860.994	893.913	794.159	951.802	423.739	815.528	619.304	474.164	395.453	-1.39371	1.6486	TRUE	0.000869246
transcription factor activity, sequence-specific DNA binding	I1H689;	BRADI_1g64550v3	bZIP transcription factor 53(LOC100827640)	18.0534	30.9976	61.8833	63.1683	30.4616	37.211	75.5975	80.2635	31.6983	246.736	214.714	278.62	2.73796	2.1886	TRUE	0.00122279
transcription factor activity, sequence-specific DNA binding	I1HXT5;	BRADI_3g05577v3	transcription factor RF2a(LOC100835109)	1547.67	1199.47	1538.3	2860.74	2362.46	2717.52	4571.68	3414.99	3111.76	5409.18	5025.36	4515.24	1.80261	2.278	TRUE	0.00163984
transcription factor activity, sequence-specific DNA binding	I1IGR5;	BRADI_4g02570v3	light-inducible protein CPRF2-like(LOC100834249)	135.944	113.848	113.888	104.614	94.6728	77.6001	38.9309	259.55	94.4592	32.7079	45.9049	35.4938	-1.67229	1.0661	TRUE	0.00190726
transcription factor activity, sequence-specific DNA binding	I1I1E1;	BRADI_3g16390v3	AT-hook motif nuclear-localized protein 23-like(LOC100835436)	894.449	808.078	873.661	719.389	892.403	792.767	572.493	438.837	795.062	419.148	272.092	276.394	-1.4127	1.6677	TRUE	0.00206585
transcription factor activity, sequence-specific DNA binding	I1HI90;	BRADI_2g21820v3	ABSCISIC ACID-INSENSITIVE 5-like protein 2(LOC100841220)	339.102	372.399	264.828	339.472	385.512	371.466	550.999	346.362	477.164	649.03	660.437	588.508	0.959022	1.105	TRUE	0.00215243
transcription factor activity, sequence-specific DNA binding	I1H4I8;	BRADI_1g59750v3	probable transcriptional regulator RABBIT EARS(LOC104582350)	677.945	618.093	602.223	451.72	433.104	287.206	341.114	348.25	393.256	355.732	239.661	259.704	-1.15052	1.225	TRUE	0.00234838
transcription factor activity, sequence-specific DNA binding	I1HZZ6;	BRADI_3g11600v3	AT-hook motif nuclear-localized protein 26-like(LOC100834416)	1401.6	1272.33	1472.35	1228.82	1216.48	992.623	944.216	596.42	956.058	704.519	680.394	621.332	-1.04732	1.3399	TRUE	0.00245907
transcription factor activity, sequence-specific DNA binding	I1HSW2;	BRADI_2g53520v3	probable WRKY transcription factor 70(LOC100837676)	364.311	176.7	621.249	940.432	717.899	382.608	1991.11	1829.72	1170.95	1748.9	1732.33	1359.05	2.05816	2.8788	TRUE	0.00248609
transcription factor activity, sequence-specific DNA binding	I1HG84;	BRADI_2g15940v3	common plant regulatory factor 1(LOC100835529)	112.218	110.991	207.75	232.404	240.47	297.651	263.988	165.189	131.297	662.902	849.203	691.989	2.35457	2.1846	TRUE	0.00252487
transcription factor activity, sequence-specific DNA binding	I1HH54;	BRADI_2g18530v3	probable WRKY transcription factor 48(LOC100831237)	69.955	38.1399	191.26	266.942	204.965	108.937	428.355	290.689	269.78	732.263	602.227	533.985	2.64193	2.8723	TRUE	0.00257684
transcription factor activity, sequence-specific DNA binding	I1J0C2;	BRADI_5g17640v3	ethylene-responsive transcription factor ERF039-like(LOC100821891)	551.898	370.97	406.889	1009.51	1024.6	900.007	812.722	937.064	927.406	835.314	975.602	971.278	1.06506	1.1092	TRUE	0.00285299
transcription factor activity, sequence-specific DNA binding	I1GZN2;	BRADI_1g45470v3	ethylene-responsive transcription factor RAP2-4(LOC100839894)	5709.43	6364.77	5153.25	4784.5	3553.77	5235.57	4065.93	7653.7	5126.93	2198.75	2884.06	2318.76	-1.21881	1.3209	TRUE	0.00289536
transcription factor activity, sequence-specific DNA binding	I1J155;	BRADI_5g19920v3	AT-hook motif nuclear-localized protein 23(LOC100830290)	2720.64	3167.89	3169.47	2128.54	2305.05	2036.47	1982.26	1856.14	1985.47	1396.15	1626.72	1650.58	-0.954703	1.1595	TRUE	0.00296526
transcription factor activity, sequence-specific DNA binding	I1J360;	BRADI_5g25570v3	ethylene-responsive transcription factor 7-like(LOC100836608)	1486.87	752.368	2109.08	2978.17	2668.41	1528.82	4528.69	2989.42	3559.95	5345.76	6086.44	4496.32	1.87308	2.5486	TRUE	0.00334201
transcription factor activity, sequence-specific DNA binding	I1HNR4;	BRADI_2g41530v3	heat stress transcription factor A-6a-like(LOC100834488)	46.97	92.4212	53.0045	132.244	134.71	159.771	32.6091	74.6018	56.2569	502.381	646.3	555.126	3.14661	2.4511	TRUE	0.00351209
transcription factor activity, sequence-specific DNA binding	A0A0Q3EXB7;	BRADI_4g41616v3	ethylene-responsive transcription factor ABR1-like(LOC104584778)	18.7948	30.9976	59.3465	75.2565	66.7221	62.2801	60.4252	86.8688	39.2023	117.923	123.241	152.328	1.85017	1.2536	TRUE	0.0043208
transcription factor activity, sequence-specific DNA binding	A0A0Q3H586;	BRADI_1g38140v3	heat stress transcription factor C-2b-like(LOC100822722)	471.08	283.834	574.318	1011.23	824.414	643.745	1800.19	1052.19	956.74	3861.43	4834.1	3936.63	3.24844	3.9089	TRUE	0.00433936
transcription factor activity, sequence-specific DNA binding	I1IPP6;	BRADI_4g29010v3	ethylene-responsive transcription factor RAP2-13-like(LOC100838838)	4721.08	4724.9	4481	3618.85	3381.53	4359.55	2831.91	3494.26	3444.66	2601.05	3068.67	2401.66	-0.786996	1.0118	TRUE	0.00447876
transcription factor activity, sequence-specific DNA binding	I1IPB1;	BRADI_4g27850v3	ethylene-responsive transcription factor ERF118(LOC100830240)	244.938	248.123	314.295	401.64	366.626	386.786	688.815	575.661	449.195	767.934	721.973	608.536	1.37804	1.6053	TRUE	0.0044845
transcription factor activity, sequence-specific DNA binding	I1H1Q4;	BRADI_1g51270v3	homeobox-leucine zipper protein HOX28-like(LOC100829933)	707.603	800.935	644.08	258.308	405.153	484.973	155.253	121.783	256.137	90.1784	94.9676	87.2345	-2.9824	3.1357	TRUE	0.0051531
transcription factor activity, sequence-specific DNA binding	I1IQQ9;	BRADI_4g32130v3	heat stress transcription factor B-1-like(LOC100845639)	279.044	178.129	357.421	622.683	572.102	521.881	1462.61	1163.53	823.032	1661.7	1483.69	1216.07	2.42066	2.9621	TRUE	0.00561078
transcription factor activity, sequence-specific DNA binding	I1HTR4;	BRADI_2g56096v3	G-box-binding factor 4-like(LOC100825393)	607.507	823.791	1109.58	1099.31	1276.91	1021.17	1714.21	1585.33	824.396	4321.2	3386.33	3283.48	2.11292	2.5265	TRUE	0.00593382
transcription factor activity, sequence-specific DNA binding	I1HRQ0;	BRADI_2g50220v3	basic leucine zipper 6-like(LOC100844577)	1830.9	2410.81	2418.57	1261.63	1345.66	1172.29	1656.05	659.642	1501.12	1146.45	714.489	672.517	-1.39448	1.6402	TRUE	0.00601102
transcription factor activity, sequence-specific DNA binding	I1I7M0;	BRADI_3g37544v3	ethylene-responsive transcription factor ERF017-like(LOC104584226)	3.22435	1	1	9.63448	7.79883	2.39273	47.7815	7.60529	18.7368	48.5618	41.747	56.0788	4.8084	1.9018	TRUE	0.00630079
transcription factor activity, sequence-specific DNA binding	A0A0Q3P4X7;	BRADI_5g17170v3	homeobox-leucine zipper protein HOX22-like(LOC100825679)	554.864	490.96	401.815	1261.63	1113.74	1101.95	1425.94	1360.75	1143.66	1851.95	2413.39	2101.78	2.13694	2.4362	TRUE	0.00645934
transcription factor activity, sequence-specific DNA binding	I1H0D5;	BRADI_1g47400v3	two-component response regulator ORR22(LOC100828175)	710.569	490.96	606.028	1196.01	995.14	1137.47	1240.08	1294.69	1190.05	1562.61	1534.42	1207.73	1.25189	1.4514	TRUE	0.0068238
transcription factor activity, sequence-specific DNA binding	I1I1Z7;	BRADI_3g18070v3	ethylene-responsive transcription factor 9-like(LOC100838809)	446.612	285.263	703.695	1187.38	822.148	673.688	1466.4	1524.94	1111.6	1413.98	1421.32	1106.47	1.45722	1.9057	TRUE	0.0068829
transcription factor activity, sequence-specific DNA binding	I1IPG0;	BRADI_4g28280v3	WRKY transcription factor 6-like(LOC100840042)	1257.02	449.535	3985.05	4138.64	2604.95	1043.46	10631.8	5704.2	4332.19	13381.7	12052.1	8669.52	2.58301	4.1621	TRUE	0.00702781
transcription factor activity, sequence-specific DNA binding	I1H223;	BRADI_1g52240v3	scarecrow-like protein 22(LOC100841394)	280.527	210.983	235.654	239.312	272.953	271.886	189.39	114.234	182.461	70.361	85.8203	104.481	-1.4801	1.455	TRUE	0.00709899
transcription factor activity, sequence-specific DNA binding	I1HK81;	BRADI_2g27920v3	ethylene-responsive transcription factor RAP2-3-like(LOC100834608)	9.89742	1	14.9524	1	31.217	3.08909	25.0229	7.60529	22.1477	127.832	115.757	87.2345	3.67783	2.1789	TRUE	0.00814495
transcription factor activity, sequence-specific DNA binding	I1H7L4;	BRADI_1g68560v3	transcription factor HBP-1a-like(LOC100827008)	849.962	752.368	617.443	1028.5	1034.42	972.429	1204.68	1323.95	950.6	1368.4	1334.01	1379.64	0.878882	1.0585	TRUE	0.00934395
transcription factor activity, sequence-specific DNA binding	I1GPC2;	BRADI_1g11800v3	nuclear transcription factor Y subunit A-4-like(LOC100846874)	2672.45	2716.49	2336.13	3123.23	3474.45	3482.82	2504.44	3744.31	2556.46	5238.75	5451.12	6487.51	1.15289	1.2607	TRUE	0.00947479
transcription factor activity, sequence-specific DNA binding	I1GZV5;	BRADI_1g46060v3	ABSCISIC ACID-INSENSITIVE 5-like protein 5(LOC100825896)	229.367	310.975	276.243	456.901	309.214	380.519	440.999	323.716	258.866	1265.35	1374.76	1015.23	2.16233	2.2212	TRUE	0.00968225
transcription factor activity, sequence-specific DNA binding	I1H5Z2;	BRADI_1g63780v3	ETHYLENE INSENSITIVE 3-like 1 protein(LOC100839437)	5074.75	4302.08	5696.12	5893.17	5487.66	4812.88	9447.07	7481.02	6216.38	11507	10101.3	8826.41	1.01375	1.3945	TRUE	0.00977911
transcription factor activity, sequence-specific DNA binding	I1HKH9;	BRADI_2g30423v3	AT-hook motif nuclear-localized protein 23-like(LOC100821604)	191.553	173.843	235.654	140.879	180.791	154.897	104.678	53.8423	113.56	80.2697	54.2206	68.8749	-1.56341	1.4588	TRUE	0.00995507
transcription factor activity, sequence-specific DNA binding	A0A0Q3HAK0;	BRADI_4g31690v3	homeobox-leucine zipper protein HOX11(LOC100822266)	61.0576	35.2829	53.0045	104.614	78.8089	74.1183	243.758	136.88	116.289	234.846	218.872	164.567	2.04962	1.7931	TRUE	0.010818
transcription factor activity, sequence-specific DNA binding	I1H145;	BRADI_1g49560v3	dehydration-responsive element-binding protein 1C-like(LOC100842630)	170.792	55.2813	933.275	1092.4	506.38	156.289	3451.45	1548.53	1331.26	5278.38	5645.71	3529.94	3.64008	5.5012	TRUE	0.0112929
transcription factor activity, sequence-specific DNA binding	A0A0Q3I275;	BRADI_3g46320v3	homeobox-leucine zipper protein HOX7-like(LOC100827090)	212.314	166.701	313.027	391.279	707.323	470.35	384.103	608.687	260.23	789.733	993.897	1164.89	2.09106	2.057	TRUE	0.0112988
transcription factor activity, sequence-specific DNA binding	A0A0Q3I7I0;	BRADI_3g57862v3	ethylene-responsive transcription factor ERF019-like(LOC100830738)	155.222	146.703	221.702	127.063	162.661	97.0983	253.873	147.26	187.918	377.531	354.418	285.296	0.958058	1.0783	TRUE	0.0113228
transcription factor activity, sequence-specific DNA binding	I1GTB5;	BRADI_1g24310v3	scarecrow-like protein 23(LOC100829345)	175.241	193.842	231.849	121.883	160.395	100.58	129.965	85.9252	121.064	66.3975	55.8838	62.1987	-1.70374	1.3688	TRUE	0.0119761
transcription factor activity, sequence-specific DNA binding	I1H1Q3;	BRADI_1g51257v3	homeobox-leucine zipper protein HOX2-like(LOC100829626)	1139.87	1299.47	959.912	783.284	1036.69	1166.02	523.183	486.017	728.208	387.44	316.166	389.334	-1.637	2.0316	TRUE	0.0121099
transcription factor activity, sequence-specific DNA binding	I1IC31;	BRADI_3g50220v3	homeobox-leucine zipper protein HOX24-like(LOC100836770)	107.769	246.694	149.403	615.775	600.808	390.268	1322.26	1299.41	747.991	2719.95	3958.45	3891.01	4.39071	5.0983	TRUE	0.0133481
transcription factor activity, sequence-specific DNA binding	I1HQ11;	BRADI_2g45530v3	pathogenesis-related genes transcriptional activator PTI6-like(LOC100840424)	525.948	399.539	484.261	261.761	297.882	358.235	183.069	100.079	301.161	183.32	163.157	182.371	-1.41451	1.5905	TRUE	0.0135479
transcription factor activity, sequence-specific DNA binding	I1GNH3;	BRADI_1g09170v3	protein WRKY1-like(LOC100836202)	1370.46	1475.17	1221.2	2672.51	1695.42	2166	2998.81	2463.83	2004.57	3692.99	4394.19	3275.69	1.48235	1.78	TRUE	0.0140392
transcription factor activity, sequence-specific DNA binding	H9C1H4;	BRADI_4g35630v3	dehydration-responsive element-binding protein 1H(CBF5)	1433.48	562.383	1552.26	3181.94	3049.14	1362.39	4003.98	3225.33	3289.81	4319.22	6700.98	5125.56	2.18603	2.8563	FALSE	0.01471
transcription factor activity, sequence-specific DNA binding	I1HP68;	BRADI_2g42870v3	uncharacterized LOC100839820(LOC100839820)	1213.27	1762.29	1487.57	1235.73	2182.67	2269.76	690.079	2800.7	1267.82	599.486	518.238	383.214	-1.57219	1.8951	FALSE	0.0147731
transcription factor activity, sequence-specific DNA binding	I1ITN1;	BRADI_4g40357v3	MADS-box transcription factor 33(LOC104584754)	7.67306	1	1	6.18069	9.30968	27.4619	6.05746	63.2785	24.1943	22.7992	30.105	17.1342	2.8561	1.1727	FALSE	0.0160669
transcription factor activity, sequence-specific DNA binding	H9C1H5;	BRADI_4g35650v3	dehydration-responsive element-binding protein 1A(CBF7)	1649.25	1010.92	3018.53	4357.96	3880.87	1941.07	8148.57	6223.19	4524.56	12474.1	13761.9	8487.59	2.61228	3.5504	FALSE	0.0163827
transcription factor activity, sequence-specific DNA binding	I1HKG5;	BRADI_2g29960v3	dehydration-responsive element-binding protein 2B-like(LOC100845690)	617.888	516.673	264.828	779.83	534.331	692.49	1382.95	1440.95	961.515	1855.91	1714.87	1182.14	1.76402	2.3199	FALSE	0.0169862
transcription factor activity, sequence-specific DNA binding	I1HXZ3;	BRADI_3g06070v3	probable WRKY transcription factor 40(LOC100836462)	5657.53	2567.94	14091.7	15306.5	10563.4	4514.84	36743.4	22765.7	18134.8	42959.2	40089.4	25150.9	2.27747	3.6271	FALSE	0.0172206
transcription factor activity, sequence-specific DNA binding	I1I6P0;	BRADI_3g34850v3	probable WRKY transcription factor 53(LOC100822256)	525.206	132.418	2436.33	2558.53	950.57	463.386	7215.47	3490.48	2623.32	5744.09	5887.7	3583.35	2.29798	4.2128	FALSE	0.0173058
transcription factor activity, sequence-specific DNA binding	I1J0W5;	BRADI_5g19190v3	scarecrow-like protein 8(LOC100838548)	1206.6	999.491	866.05	1708.9	1672.76	1236.35	1561.23	1274.88	1567.29	1772.68	2467.44	2300.4	1.09016	1.2145	FALSE	0.0174176
transcription factor activity, sequence-specific DNA binding	I1IU55;	BRADI_4g41890v3	transcription factor VIP1-like(LOC100836708)	1078.33	872.358	1458.39	1410.15	1301.09	927.165	2197.2	1395.66	1556.38	2698.15	2132.32	1970.49	0.996355	1.3434	FALSE	0.0174607
transcription factor activity, sequence-specific DNA binding	I1HZ16;	BRADI_3g08870v3	heat stress transcription factor C-2a-like(LOC100826451)	511.86	338.116	616.175	1593.2	1460.48	1203.62	1583.98	998.399	816.892	3776.22	5130.14	3421.45	3.07181	3.3346	FALSE	0.0181081
transcription factor activity, sequence-specific DNA binding	A0A0Q3FVD4;	BRADI_2g07357v3	pathogenesis-related genes transcriptional activator PTI6(LOC100831723)	376.916	428.108	330.785	296.299	309.969	246.12	253.873	109.516	280.013	177.375	178.125	180.145	-1.08437	1.1739	FALSE	0.0191016
transcription factor activity, sequence-specific DNA binding	I1ID61;	BRADI_3g53220v3	AT-hook motif nuclear-localized protein 25-like(LOC100832651)	1131.71	1448.03	1260.52	983.604	1060.86	904.185	832.952	665.304	912.398	680.738	702.015	645.256	-0.921141	1.1223	FALSE	0.0196319
transcription factor activity, sequence-specific DNA binding	I1IGI7;	BRADI_4g01950v3	probable WRKY transcription factor 26(LOC100845536)	3957.38	2443.66	7421.15	9384.95	6833.07	3418.06	22643.2	15262.1	9808.08	29534.9	26074.1	17398.1	2.40105	3.4927	FALSE	0.0200001
transcription factor activity, sequence-specific DNA binding	I1IQQ1;	BRADI_4g32050v3	heat stress transcription factor B-4c-like(LOC100827812)	290.908	280.977	263.559	185.778	266.91	207.82	151.459	47.2371	172.228	82.2514	171.472	127.292	-1.13269	1.3149	FALSE	0.0201224
transcription factor activity, sequence-specific DNA binding	I1HSG8;	BRADI_2g52370v3	ethylene-responsive transcription factor 8(LOC100834290)	2826.67	1896.56	3416.81	4357.96	4757.16	4005.1	4617.2	4880.42	4791.98	5098.04	5308.92	4149.16	0.838519	1.0675	FALSE	0.0213566
transcription factor activity, sequence-specific DNA binding	I1IX65;	BRADI_5g08380v3	ethylene-responsive transcription factor ERF113-like(LOC100842811)	77.3695	89.5643	87.2513	137.425	214.03	159.075	157.781	209.539	142.894	244.754	362.734	309.775	1.85146	1.5724	FALSE	0.021928
transcription factor activity, sequence-specific DNA binding	A0A0Q3I6Y1;	BRADI_3g56801v3	ethylene-responsive transcription factor ERF038-like(LOC104583860)	10.6389	9.57074	115.156	137.425	72.01	18.4091	564.907	213.313	165.406	605.431	589.753	330.917	3.49492	3.7698	FALSE	0.023048
transcription factor activity, sequence-specific DNA binding	I1I7T6;	BRADI_3g38140v3	ethylene-responsive transcription factor ERF109-like(LOC100834335)	1122.07	245.266	4234.93	4962.37	2765.1	880.509	16018	8551.08	5909.4	19866	18441.1	10612.3	3.12632	5.2594	FALSE	0.024127
transcription factor activity, sequence-specific DNA binding	A0A0Q3KXI5;	BRADI_5g23340v3	transcription factor TGA4-like(LOC100845150)	1299.28	1776.57	1202.18	2351.31	2811.18	2820.58	2036.63	2378.91	1910.43	3302.58	5034.51	4948.08	1.6348	1.7559	FALSE	0.0249065
transcription factor activity, sequence-specific DNA binding	I1HCT0;	BRADI_2g05510v3	probable WRKY transcription factor 50(LOC100832123)	6.93161	5.28537	21.2944	26.9034	14.5977	7.26728	32.6091	18.9287	27.6052	62.434	50.0627	33.8248	2.12642	1.1069	FALSE	0.02545
transcription factor activity, sequence-specific DNA binding	I1I5J5;	BRADI_3g31600v3	ethylene-responsive transcription factor ERF024-like(LOC104584179)	3.96581	16.713	13.684	25.1765	17.6194	9.35638	52.839	6.66168	41.2489	123.868	101.62	69.4313	3.1014	1.765	FALSE	0.0260464
transcription factor activity, sequence-specific DNA binding	I1GQQ9;	BRADI_1g16010v3	zinc finger protein ZAT10-like(LOC100833769)	465.89	283.834	1813.55	1750.35	1193.82	450.852	5490.87	2621.41	1804.69	5440.88	5258.2	2866.77	2.40392	3.7481	FALSE	0.027881
transcription factor activity, sequence-specific DNA binding	I1HAD0;	BRADI_1g77020v3	MADS-box transcription factor 50-like(LOC100841167)	181.914	225.268	139.256	408.548	510.912	424.39	513.068	645.488	672.269	476.618	528.217	737.054	1.67252	1.794	FALSE	0.0287705
transcription factor activity, sequence-specific DNA binding	I1HSE9;	BRADI_2g52227v3	scarecrow-like protein 34(LOC100826211)	537.811	436.679	533.729	779.83	723.943	554.61	1171.8	1116.35	822.35	1818.26	1583.48	1171.56	1.60039	1.9576	FALSE	0.0294484
transcription factor activity, sequence-specific DNA binding	I1HQ59;	BRADI_2g45900v3	probable WRKY transcription factor 71(LOC100823678)	141.134	96.7065	102.472	135.698	165.683	123.56	409.39	172.738	200.88	779.825	754.404	460.547	2.55129	2.6359	FALSE	0.030867
transcription factor activity, sequence-specific DNA binding	I1HPK5;	BRADI_2g44035v3	WRKY transcription factor 22-like(LOC100824490)	417.696	189.556	668.179	729.75	575.124	485.67	1473.99	1171.08	1057.7	1461.54	1296.59	838.31	1.49559	2.1167	FALSE	0.0327802
transcription factor activity, sequence-specific DNA binding	I1IRX0;	BRADI_4g35370v3	transcription factor RF2a-like(LOC100827309)	42.5213	38.1399	53.0045	56.2607	34.9942	33.0328	123.643	60.4476	28.2874	143.685	125.736	90.0163	1.42711	1.0982	FALSE	0.0334231
transcription factor activity, sequence-specific DNA binding	I1H147;	BRADI_1g49570v3	dehydration-responsive element-binding protein 1C-like(LOC100846470)	117.408	39.5683	434.793	636.498	322.056	95.0092	2035.36	771.932	650.439	3617.68	3618.34	1896.49	3.9479	5.2113	FALSE	0.0336249
transcription factor activity, sequence-specific DNA binding	I1GLK3;	BRADI_1g03780v3	zinc finger protein ZAT8-like(LOC100837855)	903.346	423.823	2421.11	2859.01	1951.51	853.35	5397.31	3788.66	3191.57	7642.6	7646.47	3955.55	2.36015	3.5209	FALSE	0.0344317
transcription factor activity, sequence-specific DNA binding	I1IWL3;	BRADI_5g04817v3	probable WRKY transcription factor 11(LOC100832602)	235.299	180.985	338.395	496.619	349.251	259.351	1011.23	389.769	431.458	997.816	940.676	576.268	1.73649	2.0091	FALSE	0.035545
transcription factor activity, sequence-specific DNA binding	I1IP94;	BRADI_4g27720v3	ocs element-binding factor 1-like(LOC100841377)	2065.2	1836.57	2323.44	3276.92	2894.28	3509.98	2759.84	4182.15	3252.29	5537.99	6142.99	3949.43	1.32816	1.5505	FALSE	0.0358884
transcription factor activity, sequence-specific DNA binding	G9BIL0;	BRADI_1g59250v3	MADS-box transcription factor 15-like(LOC100845222)	6.93161	1	1	75.2565	8.55426	12.8382	532.033	535.085	279.331	468.691	712.826	945.129	7.89544	5.9693	FALSE	0.0359109
transcription factor activity, sequence-specific DNA binding	A0A0Q3FYV6;	BRADI_2g08620v3	probable WRKY transcription factor 31(LOC100824899)	1577.33	1293.75	2462.97	2594.8	2472	1373.53	6193.86	3180.98	2550.32	9531.2	7247.32	5289.68	2.04867	2.7275	FALSE	0.0365914
transcription factor activity, sequence-specific DNA binding	I1I981;	BRADI_3g42130v3	heat stress transcription factor B-2b-like(LOC100828608)	13.6047	15.2846	16.2208	30.3572	12.3314	30.2473	40.1953	19.8723	24.8764	56.4888	87.4835	56.6352	2.15285	1.1217	FALSE	0.036705
transcription factor activity, sequence-specific DNA binding	A0A0Q3GH30;	BRADI_2g53510v3	WRKY transcription factor SUSIBA2(LOC104583345)	138.169	19.5699	680.863	560.514	280.508	58.7983	2070.77	1180.52	634.749	3239.17	2994.66	1487.57	3.2028	4.9519	FALSE	0.0394892
transcription factor activity, sequence-specific DNA binding	I1I0F7;	BRADI_3g13570v3	MADS-box transcription factor 26-like(LOC100835552)	1486.87	1010.92	1176.81	2613.79	2583.05	1946.64	4211.34	3703.74	4691.7	3572.1	5036.17	6366.78	2.0269	2.6383	FALSE	0.0395358
transcription factor activity, sequence-specific DNA binding	I1HT80;	BRADI_2g54500v3	zinc finger protein ZAT11-like(LOC100822532)	47.7114	40.9968	79.6409	109.794	108.27	35.1219	84.4481	68.9402	46.7063	256.645	257.124	142.87	1.96364	1.4571	FALSE	0.0403408
transcription factor activity, sequence-specific DNA binding	I1GSZ1;	BRADI_1g23350v3	chitin-inducible gibberellin-responsive protein 2(LOC100837965)	2573.84	1478.02	5169.74	7443.92	4115.8	2997.46	18520.2	13709.8	9912.45	33872.9	26158.1	16615.3	3.05513	4.3781	FALSE	0.0405348
transcription factor activity, sequence-specific DNA binding	I1J1M2;	BRADI_5g21250v3	ethylene-responsive transcription factor 4-like(LOC100831095)	3814.28	3099.32	5957.42	5846.54	6826.27	4269.02	8918.57	6704.43	6962.01	9440.04	10191.1	6445.22	1.01862	1.4008	FALSE	0.0409382
transcription factor activity, sequence-specific DNA binding	I1GSJ1;	BRADI_1g21980v3	MADS-box transcription factor 18(LOC100836119)	1	3.85691	1	213.408	44.0593	49.7455	1455.02	1785.37	947.871	1955	3094.45	4220.93	10.6283	8.6725	FALSE	0.0420554
transcription factor activity, sequence-specific DNA binding	I1HB17;	BRADI_2g00280v3	probable WRKY transcription factor 26(LOC100831835)	824.011	735.226	797.556	1489.58	1458.22	948.056	2780.07	2266.62	1518.86	4273.64	3796.29	2362.16	2.14613	2.6763	FALSE	0.0423823
transcription factor activity, sequence-specific DNA binding	I1HL63;	BRADI_2g33540v3	probable WRKY transcription factor 50(LOC100835222)	64.7648	65.2805	78.3725	165.055	113.558	104.062	367.666	551.127	241.129	298.261	270.429	170.687	1.82683	1.9316	FALSE	0.0430867
transcription factor activity, sequence-specific DNA binding	A0A0Q3GGF1;	BRADI_2g52380v3	ethylene-responsive transcription factor 12-like(LOC100827269)	6.93161	1	1	11.3614	8.55426	5.87455	16.1724	8.54891	10.5506	86.2149	40.0839	59.4169	4.37803	1.8477	FALSE	0.0451795
transcription factor activity, sequence-specific DNA binding	I1GLK4;	BRADI_1g03790v3	zinc finger protein ZAT9(LOC100838335)	412.506	223.839	890.15	1228.82	904.489	417.426	2604.33	2227.93	1335.35	4870.14	4758.42	2328.22	2.96954	3.9686	FALSE	0.0458789
transcription factor activity, sequence-specific DNA binding	I1GN43;	BRADI_1g08106v3	probable WRKY transcription factor 48(LOC100838634)	155.963	95.2781	209.018	279.03	235.182	292.777	784.906	691.725	444.42	1192.03	1033.81	576.824	2.60628	2.9979	FALSE	0.047652
transcription factor activity, sequence-specific DNA binding	I1GN76;	BRADI_1g08340v3	MADS-box transcription factor 14-like(LOC100842079)	2.4829	1	1	56.2607	4.77713	10.7491	602.838	1176.74	316.169	1053.31	1951.87	2509.59	10.2647	7.8239	FALSE	0.0494205
transcription factor activity, sequence-specific DNA binding	A0A0Q3LF28;	BRADI_4g36587v3	bZIP transcription factor TRAB1-like(LOC100836290)	449.578	388.112	245.802	322.203	501.092	568.537	107.207	157.64	245.222	139.722	152.346	92.7981	-1.49326	1.8151	FALSE	0.0510841
transcription factor activity, sequence-specific DNA binding	A0A0Q3QX50;	BRADI_2g22241v3	probable WRKY transcription factor 54(LOC100842121)	482.943	170.986	609.833	598.506	520.733	257.262	1262.84	462.427	452.606	2712.02	2278.68	1248.34	2.3036	2.8173	FALSE	0.0521488
transcription factor activity, sequence-specific DNA binding	I1IPU5;	BRADI_4g29380v3	homeobox-leucine zipper protein HOX25(LOC100836063)	165.602	119.562	277.512	410.274	463.321	484.973	456.171	399.205	298.432	538.052	415.954	306.437	1.16356	1.061	FALSE	0.0529455
transcription factor activity, sequence-specific DNA binding	I1IP15;	BRADI_4g27100v3	transcription factor HBP-1b(c38)-like(LOC100845620)	875.171	556.669	914.249	669.309	822.903	594.999	671.113	832.323	611.555	508.326	312.008	349.276	-1.00423	1.0488	FALSE	0.0539872
transcription factor activity, sequence-specific DNA binding	I1J0A2;	BRADI_5g17480v3	ethylene-responsive transcription factor 2(LOC100832404)	1682.61	1263.76	2309.49	3280.38	2659.34	1960.57	5279.72	4160.45	3544.26	6144.4	6819.89	3527.71	1.64977	2.1871	FALSE	0.0546683
transcription factor activity, sequence-specific DNA binding	A0A0Q3FR95;	BRADI_3g50625v3	ethylene-responsive transcription factor ERF038-like(LOC100834626)	54.3845	6.71382	36.5153	51.08	73.5209	28.1582	122.379	14.2106	92.4127	92.1602	76.6731	81.671	1.35968	1.0246	FALSE	0.0553659
transcription factor activity, sequence-specific DNA binding	A0A0Q3JI53;	BRADI_3g33410v3	homeobox-leucine zipper protein HOX1(LOC100830219)	61.799	76.7082	78.3725	156.421	121.868	166.038	54.1033	38.7445	33.0626	213.046	437.575	373.199	2.239	1.4258	FALSE	0.0555907
transcription factor activity, sequence-specific DNA binding	I1HKK0;	BRADI_2g30695v3	probable WRKY transcription factor 70(LOC100836752)	376.174	356.686	351.079	446.539	498.07	516.31	856.975	599.251	509.227	920.528	1013.85	611.318	1.23178	1.4095	FALSE	0.0565178
transcription factor activity, sequence-specific DNA binding	I1GZW1;	BRADI_1g46120v3	ethylene-responsive transcription factor ERF014(LOC100828853)	175.241	105.277	386.594	346.379	306.947	76.9037	810.194	195.384	504.452	1007.73	545.68	596.297	1.68813	2.1492	FALSE	0.0565713
transcription factor activity, sequence-specific DNA binding	I1GQB7;	BRADI_1g14750v3	zinc finger protein 1(LOC100831213)	1936.93	1303.75	2861.25	3701.74	3491.82	1746.09	6324.09	4321.81	3694.34	6140.44	6564.6	3453.16	1.40493	1.9358	FALSE	0.0568637
transcription factor activity, sequence-specific DNA binding	A0A0Q3KIG9;	BRADI_2g57201v3	ethylene-responsive transcription factor ERF096(LOC100825408)	61.799	46.7106	222.97	223.77	118.846	38.6037	1321	500.171	273.191	1742.95	1704.06	723.145	3.65311	4.4654	FALSE	0.0580526
transcription factor activity, sequence-specific DNA binding	I1HPK7;	BRADI_2g44050v3	heat stress transcription factor C-1a-like(LOC100824797)	25.4679	6.71382	1	33.811	41.793	53.9237	47.7815	71.771	57.6213	44.5983	112.431	104.481	2.97841	1.7633	FALSE	0.0581497
transcription factor activity, sequence-specific DNA binding	I1HSZ2;	BRADI_2g53760v3	probable WRKY transcription factor 33(LOC100845575)	168.568	42.4252	1211.06	1161.47	301.66	137.487	7727.53	2240.19	1326.48	9459.86	9181.55	3658.46	3.97099	6.3797	FALSE	0.0614882
transcription factor activity, sequence-specific DNA binding	A0A0Q3GK22;	BRADI_2g56145v3	ethylene-responsive transcription factor ABR1-like(LOC100840520)	26.9508	45.2821	35.2469	56.2607	30.4616	34.4255	205.827	36.8573	38.5201	425.093	523.227	211.301	3.43152	2.8087	FALSE	0.0620833
transcription factor activity, sequence-specific DNA binding	I1IT58;	BRADI_4g38870v3	AT-hook motif nuclear-localized protein 19-like(LOC100829943)	247.162	259.551	257.217	477.623	507.891	583.857	389.16	471.863	270.463	579.669	1169.36	1024.69	1.86031	1.6967	FALSE	0.0634731
transcription factor activity, sequence-specific DNA binding	I1IQ58;	BRADI_4g30360v3	probable WRKY transcription factor 40(LOC100839756)	370.984	92.4212	311.758	463.808	380.979	287.902	2739.61	653.98	444.42	5597.44	4933.89	2080.09	4.02408	4.9152	FALSE	0.0664632
transcription factor activity, sequence-specific DNA binding	I1IC65;	BRADI_3g50490v3	ethylene-responsive transcription factor 1-like(LOC100844374)	897.415	610.951	2173.77	2859.01	1681.07	1605.42	5005.36	4703.03	3345.07	5914.52	4828.28	2517.38	1.84848	2.6893	FALSE	0.0672042
transcription factor activity, sequence-specific DNA binding	A0A0Q3JZT4;	BRADI_2g11170v3	probable WRKY transcription factor 47(LOC100846801)	33.6239	15.2846	41.5889	40.7186	53.1244	35.8182	199.505	81.2071	60.35	290.334	203.072	112.827	2.74393	2.1656	FALSE	0.0753546
transcription factor activity, sequence-specific DNA binding	A0A0Q3ILV3;	BRADI_2g30800v3	WRKY transcription factor 55-like(LOC100837064)	5.44871	3.85691	1	13.0883	8.55426	5.87455	90.7699	17.985	23.5121	133.777	93.3045	41.6137	4.70447	2.2779	FALSE	0.0836371
transcription factor activity, sequence-specific DNA binding	I1HQX3;	BRADI_2g48090v3	WRKY transcription factor 6-like(LOC100820905)	15.0876	6.71382	6.07361	28.6303	19.1302	3.78546	46.5171	21.7595	31.0161	58.4705	26.7787	31.5994	2.0676	1.0162	FALSE	0.0848176
transcription factor activity, sequence-specific DNA binding	A0A0Q3IFK7;	BRADI_2g15360v3	probable WRKY transcription factor 48(LOC100836015)	7.67306	1	1	14.8152	9.30968	12.1418	9.85055	9.49252	5.0931	100.087	73.3468	29.9303	4.39395	1.773	FALSE	0.0856268
transcription factor activity, sequence-specific DNA binding	I1GVK0;	BRADI_1g30870v3	probable WRKY transcription factor 60(LOC100837154)	414.73	120.99	2123.04	1506.85	740.562	270.493	7972.82	2514.79	1892.7	9049.64	6109.73	2965.8	2.76917	4.7405	FALSE	0.0858019
transcription factor activity, sequence-specific DNA binding	I1ICK6;	BRADI_3g51610v3	ethylene-responsive transcription factor ERF027-like(LOC100844777)	131.495	73.8513	480.456	482.804	184.568	69.9401	3017.77	615.292	546.065	4184.46	3534.35	1240.55	3.70753	4.9378	FALSE	0.0879418
transcription factor activity, sequence-specific DNA binding	I1GSU7;	BRADI_1g22940v3	zinc finger protein 1(LOC100837436)	122.598	100.992	157.013	168.509	189.856	94.3129	310.769	286.915	183.825	734.245	534.869	284.183	2.02897	2.0705	FALSE	0.0931178
transcription factor activity, sequence-specific DNA binding	A0A0Q3GLJ9;	BRADI_1g00666v3	ethylene-responsive transcription factor 1B-like(LOC100840669)	8.41451	1	3.5368	13.0883	7.04341	8.66001	75.5975	67.9965	15.3259	70.361	49.2312	21.0287	3.44064	1.6871	FALSE	0.0934533
transcription factor activity, sequence-specific DNA binding	I1H8V0;	BRADI_1g72150v3	MADS-box transcription factor 47-like(LOC100827009)	369.501	375.255	548.95	413.728	445.19	500.99	1030.19	879.504	584.949	851.168	748.583	512.287	0.707126	1.0392	FALSE	0.0945286
transcription factor activity, sequence-specific DNA binding	I1I256;	BRADI_3g18580v3	probable WRKY transcription factor 17(LOC100842247)	439.939	390.968	543.876	734.931	536.597	658.368	1318.47	744.567	776.643	1572.52	1205.95	723.701	1.34904	1.5905	FALSE	0.0975358
transcription factor activity, sequence-specific DNA binding	I1IMA5;	BRADI_4g21265v3	ethylene-responsive transcription factor ERF022-like(LOC100829024)	22.5021	22.4268	46.6625	59.7145	35.7496	19.8018	65.4826	34.0265	55.5747	125.85	94.9676	49.959	1.56382	1.0291	FALSE	0.0999189
transcription factor activity, sequence-specific DNA binding	I1HR89;	BRADI_2g48990v3	heat stress transcription factor C-1b-like(LOC100839917)	187.846	166.701	70.7621	244.492	349.251	329.684	93.2986	173.681	164.724	278.444	746.92	525.64	1.86662	1.4064	FALSE	0.100572
transcription factor activity, sequence-specific DNA binding	I1HJB2;	BRADI_2g25050v3	ethylene-responsive transcription factor ERF019-like(LOC100831629)	3.96581	1	4.80521	11.3614	6.28798	2.39273	138.816	27.4212	27.6052	98.1054	107.441	23.2541	4.54944	2.2307	FALSE	0.111088
transcription factor activity, sequence-specific DNA binding	I1IBM3;	BRADI_3g48880v3	two-component response regulator-like PRR1(LOC100831155)	565.245	528.1	401.815	667.582	747.361	1172.29	449.85	400.148	685.913	718.391	1615.91	1763.52	1.45456	1.228	FALSE	0.114155
transcription factor activity, sequence-specific DNA binding	I1H8Q4;	BRADI_1g71740v3	ethylene-responsive transcription factor ERF060-like(LOC100844506)	273.854	312.403	502.019	432.724	390.044	464.082	811.458	702.105	754.131	730.281	628.005	424.94	0.712445	1.0379	FALSE	0.116149
transcription factor activity, sequence-specific DNA binding	H9C1H0;	BRADI_4g35570v3	dehydration-responsive element-binding protein 1H-like(LOC100830551)	21.7606	5.28537	44.1257	30.3572	48.5918	17.0164	69.2757	66.1093	54.8925	78.288	176.462	72.213	2.19975	1.5762	FALSE	0.116149
transcription factor activity, sequence-specific DNA binding	A0A0Q3R4M9;	BRADI_2g42023v3	probable WRKY transcription factor 75(LOC100843345)	1	1	1	1	1	1	49.0459	16.0978	12.5971	181.339	144.03	32.1557	6.89694	3.0005	FALSE	0.118771
transcription factor activity, sequence-specific DNA binding	I1HQ04;	BRADI_2g45480v3	probable WRKY transcription factor 53(LOC100841626)	1	1	1	1	1	5.87455	79.3906	38.7445	20.7833	64.4158	46.7365	11.5707	5.3543	2.104	FALSE	0.123922
transcription factor activity, sequence-specific DNA binding	I1HMP7;	BRADI_2g38380v3	ocs element-binding factor 1-like(LOC100838899)	5859.21	5493.41	8952.11	8842.71	6465.93	6638.05	13159.2	12960.6	8515.34	16439.6	13492.4	7929.01	0.898896	1.2843	FALSE	0.129375
transcription factor activity, sequence-specific DNA binding	I1ICK8;	BRADI_3g51630v3	dehydration-responsive element-binding protein 1G(LOC100845084)	44.0042	9.57074	131.645	163.328	78.8089	19.8018	1108.58	294.464	307.983	1368.4	316.997	688.651	3.68004	4.133	FALSE	0.139399
transcription factor activity, sequence-specific DNA binding	A0A0Q3HWA1;	BRADI_4g44370v3	probable WRKY transcription factor 70(LOC100839746)	44.7456	1	7.34201	71.8027	64.4558	42.7819	199.505	123.67	63.0787	189.266	116.589	34.9375	2.68244	1.9511	FALSE	0.155598
transcription factor activity, sequence-specific DNA binding	A0A0Q3JTC4;	BRADI_1g21762v3	nuclear transcription factor Y subunit A-4-like(LOC100832222)	264.957	252.408	247.07	339.472	326.589	332.47	252.609	334.096	310.029	375.549	489.133	880.592	1.19099	1.0603	FALSE	0.165885
transcription factor activity, sequence-specific DNA binding	I1IJ53;	BRADI_4g09410v3	zinc finger protein ZAT11-like(LOC104584886)	6.93161	3.85691	25.0996	44.1724	30.4616	5.17819	36.4022	32.1392	25.5586	86.2149	37.5892	24.9231	2.05109	1.0271	FALSE	0.172302
transcription factor activity, sequence-specific DNA binding	I1HV24;	BRADI_2g60331v3	dehydration-responsive element-binding protein 1H-like(LOC100837867)	263.474	219.554	72.0305	166.782	322.056	379.822	36.4022	84.9816	168.817	28.7444	98.2939	88.3472	-1.36572	1.5037	FALSE	0.180435
transcription factor activity, sequence-specific DNA binding	I1HZ03;	BRADI_3g08790v3	ethylene-responsive transcription factor ERF039-like(LOC100826141)	164.119	120.99	33.9785	123.61	109.026	224.533	57.8964	65.1657	91.7305	38.6531	44.2417	31.043	-1.48571	1.1112	FALSE	0.214937
transcription factor activity, sequence-specific DNA binding	I1IUS3;	BRADI_4g43680v3	scarecrow-like protein 9(LOC100824633)	247.162	210.983	867.319	322.203	232.16	344.308	370.195	434.119	330.495	1215.81	1616.74	363.741	1.2699	1.5067	FALSE	0.23441
transcription factor activity, sequence-specific DNA binding	I1HRB8;	BRADI_2g49250v3	zinc finger protein ZAT6-like(LOC104582860)	55.126	25.2838	274.975	95.9793	105.249	28.8546	582.608	143.486	202.926	389.422	226.356	159.56	1.12544	1.801	FALSE	0.251631
transcription factor activity, sequence-specific DNA binding	I1I8G1;	BRADI_3g39970v3	ETHYLENE INSENSITIVE 3-like 3 protein(LOC100821424)	59.5747	646.662	617.443	904.167	48.5918	627.728	648.355	752.116	782.101	821.441	707.836	684.756	0.742123	1.6048	FALSE	0.257751
transcription factor activity, sequence-specific DNA binding	I1I3Q2;	BRADI_3g24210v3	scarecrow-like protein 21(LOC100831355)	25.4679	878.072	795.02	976.696	755.67	36.5146	834.216	771.932	735.03	1035.47	907.413	886.156	0.736	1.9442	FALSE	0.298274
transcription factor activity, sequence-specific DNA binding	A0A0Q3I4R4;	BRADI_3g18073v3	ethylene-responsive transcription factor 11-like(LOC104584063)	9.15597	1	78.3725	56.2607	41.0376	42.7819	135.023	97.2486	78.769	117.923	71.6836	26.5922	1.28814	1.3283	FALSE	0.303192
transcription factor activity, sequence-specific DNA binding	I1HAE1;	BRADI_1g77120v3	dehydration-responsive element-binding protein 1H-like(LOC100841302)	221.211	118.133	63.1517	187.505	341.697	275.368	61.6895	52.8987	146.987	44.5983	94.1361	82.7837	-0.86155	1.0475	FALSE	0.322206
transcription factor activity, sequence-specific DNA binding	I1HV25;	BRADI_2g60340v3	dehydration-responsive element-binding protein 1H-like(LOC100838171)	363.57	213.84	88.5197	398.186	476.918	628.425	55.3677	262.381	430.094	46.5801	145.694	164.567	-0.900088	1.1464	FALSE	0.329113
transcription factor activity, sequence-specific DNA binding	A0A0Q3MNQ9;	BRADI_2g22440v3	probable WRKY transcription factor 33(LOC100846086)	165.602	95.2781	646.617	306.661	130.178	55.3164	1013.76	502.059	215.206	981.963	639.647	194.61	1.00097	1.7156	FALSE	0.353663
transcription factor activity, sequence-specific DNA binding	A0A0Q3NCI0;	BRADI_1g17961v3	ethylene-responsive transcription factor RAP2-3-like(LOC100837018)	9.15597	90.9927	1	21.7228	20.6411	11.4455	66.747	46.2934	26.923	76.3062	57.5469	57.1915	0.917432	1.2166	FALSE	0.407431
transcription, DNA-templated	I1H041;	BRADI_1g46690v3	ethylene-responsive transcription factor 1-like(LOC100840803)	3056.52	2957.9	3401.59	3946.96	3326.38	3250.93	5502.25	4195.36	3841.7	8524.47	8155.4	8065.88	1.39399	1.7788	TRUE	1.26443e-05
transcription, DNA-templated	I1GQ62;	BRADI_1g14230v3	auxin-responsive protein IAA12(LOC100831313)	4547.58	4823.47	4866.59	2979.9	3314.3	3502.32	2623.29	2157.16	2936.44	1919.33	1639.2	1645.02	-1.45214	1.8282	TRUE	2.5944e-05
transcription, DNA-templated	I1J2M8;	BRADI_5g24110v3	ethylene-responsive transcription factor RAP2-1-like(LOC100835071)	1117.63	1148.05	1103.24	1087.22	1452.93	1429.24	667.32	1531.54	1203.69	563.815	634.658	597.409	-0.907593	1.104	TRUE	8.97175e-05
transcription, DNA-templated	A0A0Q3GJF8;	BRADI_2g54791v3	transcription factor PCL1-like(LOC100824981)	112.218	102.42	135.451	140.879	131.689	120.775	193.183	208.595	154.491	333.933	317.829	298.648	1.44083	1.4309	TRUE	0.000146246
transcription, DNA-templated	I1IGR6;	BRADI_4g02580v3	auxin-responsive protein IAA31-like(LOC100824337)	3288.6	3210.74	3116.2	2050.83	2314.11	1924.36	1274.22	1067.28	1832.66	1077.09	753.573	836.084	-1.85029	2.3651	TRUE	0.000235435
transcription, DNA-templated	A0A0Q3JPZ7;	BRADI_1g50597v3	growth-regulating factor 5-like(LOC100842886)	508.153	485.247	533.729	382.644	357.561	314.364	303.183	162.358	317.533	218.992	207.23	193.498	-1.30113	1.4353	TRUE	0.000294984
transcription, DNA-templated	A0A0Q3JMW1;	BRADI_1g46270v3	uncharacterized LOC104581615(LOC104581615)	277.561	330.973	309.222	173.69	189.101	148.629	165.367	45.3498	202.244	127.832	99.1255	95.0235	-1.51114	1.4679	TRUE	0.000884199
transcription, DNA-templated	I1INF2;	BRADI_4g25170v3	B3 domain-containing protein Os11g0156000-like(LOC100824846)	282.752	229.553	221.702	120.156	155.107	171.609	102.149	70.8274	128.568	22.7992	37.5892	82.2274	-2.36366	2.0451	TRUE	0.00170563
transcription, DNA-templated	A0A0Q3HIP1;	BRADI_4g16450v3	growth-regulating factor 8-like(LOC100841471)	443.647	495.246	411.962	377.463	275.22	312.275	255.137	185.005	333.906	147.649	191.43	175.694	-1.39186	1.4469	TRUE	0.0019393
transcription, DNA-templated	I1GNQ5;	BRADI_1g09900v3	growth-regulating factor 6-like(LOC100833132)	2475.22	2729.35	2504.83	2073.28	1780.78	1844.28	1701.57	795.522	1735.79	1449.65	1448.77	1366.29	-0.854172	1.1729	TRUE	0.00223418
transcription, DNA-templated	I1GNG3;	BRADI_1g09090v3	auxin-responsive protein IAA13(LOC100844126)	11933.9	12015.7	13708.6	8732.19	9143.16	7838.58	8249.72	5508.87	8571.96	7200.67	4764.24	5012.06	-1.14939	1.4751	TRUE	0.00272348
transcription, DNA-templated	A0A0Q3JXC7;	BRADI_2g05700v3	uncharacterized LOC100823359(LOC100823359)	772.11	653.804	523.582	1346.25	1343.39	1475.2	1480.31	1729.7	1339.44	1810.33	1877.86	2236.42	1.60362	1.8506	TRUE	0.00276553
transcription, DNA-templated	I1J0C2;	BRADI_5g17640v3	ethylene-responsive transcription factor ERF039-like(LOC100821891)	551.898	370.97	406.889	1009.51	1024.6	900.007	812.722	937.064	927.406	835.314	975.602	971.278	1.06506	1.1092	TRUE	0.00285299
transcription, DNA-templated	I1GZN2;	BRADI_1g45470v3	ethylene-responsive transcription factor RAP2-4(LOC100839894)	5709.43	6364.77	5153.25	4784.5	3553.77	5235.57	4065.93	7653.7	5126.93	2198.75	2884.06	2318.76	-1.21881	1.3209	TRUE	0.00289536
transcription, DNA-templated	I1HCT9;	BRADI_2g05590v3	uncharacterized LOC100828575(LOC100828575)	1108.73	1228.04	1236.42	1639.82	1807.22	1509.33	1307.09	1472.09	1370.14	2254.24	2554.76	2590.26	1.05017	1.1033	TRUE	0.00295147
transcription, DNA-templated	I1J360;	BRADI_5g25570v3	ethylene-responsive transcription factor 7-like(LOC100836608)	1486.87	752.368	2109.08	2978.17	2668.41	1528.82	4528.69	2989.42	3559.95	5345.76	6086.44	4496.32	1.87308	2.5486	TRUE	0.00334201
transcription, DNA-templated	I1HZ56;	BRADI_3g09160v3	uncharacterized LOC104583488(LOC104583488)	669.789	633.806	770.92	479.35	541.13	457.815	481.459	421.852	472.389	419.148	298.703	299.205	-1.02838	1.1177	TRUE	0.00356224
transcription, DNA-templated	I1HC42;	BRADI_2g03467v3	NAC transcription factor 29-like(LOC100824786)	95.1643	49.5675	50.4677	163.328	200.432	70.6365	76.8619	126.501	78.769	222.955	200.577	206.294	1.69	1.219	TRUE	0.00422753
transcription, DNA-templated	A0A0Q3EXB7;	BRADI_4g41616v3	ethylene-responsive transcription factor ABR1-like(LOC104584778)	18.7948	30.9976	59.3465	75.2565	66.7221	62.2801	60.4252	86.8688	39.2023	117.923	123.241	152.328	1.85017	1.2536	TRUE	0.0043208
transcription, DNA-templated	I1IPP6;	BRADI_4g29010v3	ethylene-responsive transcription factor RAP2-13-like(LOC100838838)	4721.08	4724.9	4481	3618.85	3381.53	4359.55	2831.91	3494.26	3444.66	2601.05	3068.67	2401.66	-0.786996	1.0118	TRUE	0.00447876
transcription, DNA-templated	I1IPB1;	BRADI_4g27850v3	ethylene-responsive transcription factor ERF118(LOC100830240)	244.938	248.123	314.295	401.64	366.626	386.786	688.815	575.661	449.195	767.934	721.973	608.536	1.37804	1.6053	TRUE	0.0044845
transcription, DNA-templated	A0A0Q3GPL5;	BRADI_1g06970v3	transcription factor JUNGBRUNNEN 1-like(LOC100833834)	8.41451	1	1	14.8152	22.9074	26.7655	25.0229	24.5903	31.6983	24.7809	36.7576	29.3739	3.12588	1.2627	TRUE	0.00463357
transcription, DNA-templated	I1I7M0;	BRADI_3g37544v3	ethylene-responsive transcription factor ERF017-like(LOC104584226)	3.22435	1	1	9.63448	7.79883	2.39273	47.7815	7.60529	18.7368	48.5618	41.747	56.0788	4.8084	1.9018	TRUE	0.00630079
transcription, DNA-templated	I1IU87;	BRADI_4g42167v3	B3 domain-containing protein Os11g0156000-like(LOC100841176)	579.332	438.108	493.14	334.291	324.322	413.944	198.241	161.414	250.679	159.539	240.493	245.238	-1.22713	1.484	TRUE	0.00644918
transcription, DNA-templated	I1H0D5;	BRADI_1g47400v3	two-component response regulator ORR22(LOC100828175)	710.569	490.96	606.028	1196.01	995.14	1137.47	1240.08	1294.69	1190.05	1562.61	1534.42	1207.73	1.25189	1.4514	TRUE	0.0068238
transcription, DNA-templated	I1I1Z7;	BRADI_3g18070v3	ethylene-responsive transcription factor 9-like(LOC100838809)	446.612	285.263	703.695	1187.38	822.148	673.688	1466.4	1524.94	1111.6	1413.98	1421.32	1106.47	1.45722	1.9057	TRUE	0.0068829
transcription, DNA-templated	I1H323;	BRADI_1g55370v3	auxin-responsive protein IAA24(LOC100831978)	4385.94	3005.04	5872.43	6666.82	7055.92	4131.14	10845.5	9970.28	7726.05	12747.6	12503.7	9472.33	1.38846	1.9615	TRUE	0.00690307
transcription, DNA-templated	I1H223;	BRADI_1g52240v3	scarecrow-like protein 22(LOC100841394)	280.527	210.983	235.654	239.312	272.953	271.886	189.39	114.234	182.461	70.361	85.8203	104.481	-1.4801	1.455	TRUE	0.00709899
transcription, DNA-templated	I1HK81;	BRADI_2g27920v3	ethylene-responsive transcription factor RAP2-3-like(LOC100834608)	9.89742	1	14.9524	1	31.217	3.08909	25.0229	7.60529	22.1477	127.832	115.757	87.2345	3.67783	2.1789	TRUE	0.00814495
transcription, DNA-templated	I1J332;	BRADI_5g25320v3	protein PHR1-LIKE 1-like(LOC100827834)	6038.64	5036.31	6823.73	4983.1	5609.28	5239.05	5117.88	5082.36	4641.9	3155.93	2672.01	1441.95	-1.29985	1.6287	TRUE	0.00818465
transcription, DNA-templated	I1ILH1;	BRADI_4g17410v3	auxin response factor 23-like(LOC100823699)	3852.84	3293.59	3296.31	5570.24	5511.83	5539.88	4983.86	5436.21	4367.66	6847.92	8285.95	8571.04	1.18269	1.3194	TRUE	0.00829032
transcription, DNA-templated	I1GMZ1;	BRADI_1g07630v3	uncharacterized LOC100829239(LOC100829239)	2553.08	2730.78	2794.02	2741.58	3234.98	3080.32	2986.17	3675.43	3619.3	1673.59	1472.05	1083.1	-0.933746	1.0271	TRUE	0.00917812
transcription, DNA-templated	I1HFM9;	BRADI_2g13860v3	transcription factor DIVARICATA(LOC100840715)	127.047	165.272	192.529	123.61	155.107	137.487	98.3561	204.82	141.53	60.4523	43.4102	22.1414	-1.94406	1.3967	TRUE	0.0101178
transcription, DNA-templated	I1HU19;	BRADI_2g57100v3	NAC domain-containing protein 48(LOC100825087)	2295.05	1865.13	3499.25	4235.35	3943.57	2753.03	6593.4	5742.89	3624.08	13314.3	12979.3	9281.51	2.21556	2.8465	TRUE	0.0108052
transcription, DNA-templated	I1H850;	BRADI_1g70067v3	B3 domain-containing protein Os03g0212300-like(LOC100821375)	12.8632	22.4268	9.87881	23.4497	2.51085	8.66001	64.2182	2.88723	18.0546	135.758	138.209	96.1362	3.03453	1.8877	TRUE	0.0109556
transcription, DNA-templated	I1IUV9;	BRADI_4g44000v3	NAC transcription factor 29-like(LOC100831889)	148.549	169.558	351.079	484.531	346.23	391.661	483.987	1066.34	389.845	857.113	596.406	642.474	1.64715	1.9212	TRUE	0.0110213
transcription, DNA-templated	I1H145;	BRADI_1g49560v3	dehydration-responsive element-binding protein 1C-like(LOC100842630)	170.792	55.2813	933.275	1092.4	506.38	156.289	3451.45	1548.53	1331.26	5278.38	5645.71	3529.94	3.64008	5.5012	TRUE	0.0112929
transcription, DNA-templated	A0A0Q3I7I0;	BRADI_3g57862v3	ethylene-responsive transcription factor ERF019-like(LOC100830738)	155.222	146.703	221.702	127.063	162.661	97.0983	253.873	147.26	187.918	377.531	354.418	285.296	0.958058	1.0783	TRUE	0.0113228
transcription, DNA-templated	I1IRF7;	BRADI_4g34157v3	NAC domain-containing protein 92-like(LOC100836586)	826.235	939.496	272.438	1669.18	2308.83	1633.28	1547.32	2442.13	1625.28	1588.38	2143.13	2314.31	1.56866	1.9112	TRUE	0.0114187
transcription, DNA-templated	A0A0Q3JFT4;	BRADI_2g59480v3	auxin response factor 4(LOC100834181)	4616.54	4326.36	3744.05	6887.86	5072.93	5884.58	7238.22	6909.19	5178.09	12999.2	12589.3	9919.64	1.48481	1.7908	TRUE	0.0114629
transcription, DNA-templated	I1GTB5;	BRADI_1g24310v3	scarecrow-like protein 23(LOC100829345)	175.241	193.842	231.849	121.883	160.395	100.58	129.965	85.9252	121.064	66.3975	55.8838	62.1987	-1.70374	1.3688	TRUE	0.0119761
transcription, DNA-templated	A0A0Q3P1B1;	BRADI_1g76207v3	NAC domain-containing protein 67-like(LOC100824125)	6.93161	1	20.026	11.3614	23.6628	10.7491	37.6666	40.6318	35.7914	46.5801	42.5786	33.2684	2.13061	1.2712	TRUE	0.0130737
transcription, DNA-templated	I1HQ11;	BRADI_2g45530v3	pathogenesis-related genes transcriptional activator PTI6-like(LOC100840424)	525.948	399.539	484.261	261.761	297.882	358.235	183.069	100.079	301.161	183.32	163.157	182.371	-1.41451	1.5905	TRUE	0.0135479
transcription, DNA-templated	H9C1H4;	BRADI_4g35630v3	dehydration-responsive element-binding protein 1H(CBF5)	1433.48	562.383	1552.26	3181.94	3049.14	1362.39	4003.98	3225.33	3289.81	4319.22	6700.98	5125.56	2.18603	2.8563	FALSE	0.01471
transcription, DNA-templated	I1HP68;	BRADI_2g42870v3	uncharacterized LOC100839820(LOC100839820)	1213.27	1762.29	1487.57	1235.73	2182.67	2269.76	690.079	2800.7	1267.82	599.486	518.238	383.214	-1.57219	1.8951	FALSE	0.0147731
transcription, DNA-templated	I1ITN1;	BRADI_4g40357v3	MADS-box transcription factor 33(LOC104584754)	7.67306	1	1	6.18069	9.30968	27.4619	6.05746	63.2785	24.1943	22.7992	30.105	17.1342	2.8561	1.1727	FALSE	0.0160669
transcription, DNA-templated	H9C1H5;	BRADI_4g35650v3	dehydration-responsive element-binding protein 1A(CBF7)	1649.25	1010.92	3018.53	4357.96	3880.87	1941.07	8148.57	6223.19	4524.56	12474.1	13761.9	8487.59	2.61228	3.5504	FALSE	0.0163827
transcription, DNA-templated	I1GKU9;	BRADI_1g01600v3	transcription factor BTF3 homolog 4(LOC100836116)	3371.64	4114.95	4229.85	2632.79	2828.56	3005.81	2806.63	1191.84	2523.03	2440.52	2236.27	2099.56	-0.789954	1.094	FALSE	0.0163855
transcription, DNA-templated	I1HSS7;	BRADI_2g53260v3	NAC domain-containing protein 68-like(LOC100834178)	137.427	146.703	63.1517	147.786	152.841	251.691	355.022	536.029	279.331	371.586	257.124	274.169	1.37843	1.5976	FALSE	0.0165596
transcription, DNA-templated	I1HKG5;	BRADI_2g29960v3	dehydration-responsive element-binding protein 2B-like(LOC100845690)	617.888	516.673	264.828	779.83	534.331	692.49	1382.95	1440.95	961.515	1855.91	1714.87	1182.14	1.76402	2.3199	FALSE	0.0169862
transcription, DNA-templated	I1I1F0;	BRADI_3g16480v3	NAC domain-containing protein 14-like(LOC100838012)	3080.25	2432.23	4346.55	6128.03	4139.22	3775.3	11247.5	9871.2	6989.97	16994.4	14208.4	11013.4	2.09828	2.8912	FALSE	0.0170762
transcription, DNA-templated	I1H2K0;	BRADI_1g53770v3	NAC domain-containing protein 67-like(LOC100824217)	1399.38	1098.05	1808.47	2909.09	2476.53	1488.43	5258.23	4634.14	3429.66	5078.22	5495.2	3668.47	1.72575	2.3907	FALSE	0.0171027
transcription, DNA-templated	I1GLQ0;	BRADI_1g04150v3	NAC domain-containing protein 67-like(LOC100823743)	8431.3	4663.48	11712.2	15760.7	15196.4	9857.35	18918.4	25910.7	16674.3	20270.3	20822.7	15443.7	1.18844	1.7467	FALSE	0.0173968
transcription, DNA-templated	I1J0W5;	BRADI_5g19190v3	scarecrow-like protein 8(LOC100838548)	1206.6	999.491	866.05	1708.9	1672.76	1236.35	1561.23	1274.88	1567.29	1772.68	2467.44	2300.4	1.09016	1.2145	FALSE	0.0174176
transcription, DNA-templated	A0A0Q3FVD4;	BRADI_2g07357v3	pathogenesis-related genes transcriptional activator PTI6(LOC100831723)	376.916	428.108	330.785	296.299	309.969	246.12	253.873	109.516	280.013	177.375	178.125	180.145	-1.08437	1.1739	FALSE	0.0191016
transcription, DNA-templated	A0A0Q3F128;	BRADI_3g03538v3	protein PHR1-LIKE 1-like(LOC100844682)	70.6964	10.9992	42.8573	64.8952	130.933	62.2801	50.3102	44.4062	46.0241	111.978	133.22	179.033	1.76809	1.1494	FALSE	0.0196624
transcription, DNA-templated	A0A0Q3I8Y1;	BRADI_2g00423v3	protein REVEILLE 6-like(LOC100825279)	1	1	1	1	1	1	74.3332	1	1	109.996	112.431	69.9876	6.60691	2.7447	FALSE	0.0197432
transcription, DNA-templated	I1HSG8;	BRADI_2g52370v3	ethylene-responsive transcription factor 8(LOC100834290)	2826.67	1896.56	3416.81	4357.96	4757.16	4005.1	4617.2	4880.42	4791.98	5098.04	5308.92	4149.16	0.838519	1.0675	FALSE	0.0213566
transcription, DNA-templated	I1IX65;	BRADI_5g08380v3	ethylene-responsive transcription factor ERF113-like(LOC100842811)	77.3695	89.5643	87.2513	137.425	214.03	159.075	157.781	209.539	142.894	244.754	362.734	309.775	1.85146	1.5724	FALSE	0.021928
transcription, DNA-templated	I1H479;	BRADI_1g58830v3	uncharacterized LOC100838028(LOC100838028)	953.765	956.637	1369.61	638.225	967.945	923.683	558.585	1151.26	765.046	240.791	296.208	211.857	-2.13094	2.2402	FALSE	0.0228813
transcription, DNA-templated	A0A0Q3HBL1;	BRADI_5g27467v3	protein SOMBRERO(SWN5)	131.495	190.985	103.741	260.034	238.959	309.49	549.734	585.097	344.821	324.024	392.67	257.478	1.19258	1.3843	FALSE	0.0228873
transcription, DNA-templated	A0A0Q3I6Y1;	BRADI_3g56801v3	ethylene-responsive transcription factor ERF038-like(LOC104583860)	10.6389	9.57074	115.156	137.425	72.01	18.4091	564.907	213.313	165.406	605.431	589.753	330.917	3.49492	3.7698	FALSE	0.023048
transcription, DNA-templated	I1I7T6;	BRADI_3g38140v3	ethylene-responsive transcription factor ERF109-like(LOC100834335)	1122.07	245.266	4234.93	4962.37	2765.1	880.509	16018	8551.08	5909.4	19866	18441.1	10612.3	3.12632	5.2594	FALSE	0.024127
transcription, DNA-templated	I1I1D5;	BRADI_3g16340v3	probable transcription factor KAN2(LOC100821114)	561.537	425.251	467.772	363.648	368.137	388.179	296.861	222.749	386.434	236.827	264.608	261.373	-0.931191	1.0324	FALSE	0.024785
transcription, DNA-templated	A0A0Q3KXI5;	BRADI_5g23340v3	transcription factor TGA4-like(LOC100845150)	1299.28	1776.57	1202.18	2351.31	2811.18	2820.58	2036.63	2378.91	1910.43	3302.58	5034.51	4948.08	1.6348	1.7559	FALSE	0.0249065
transcription, DNA-templated	A0A0Q3NMA9;	BRADI_1g43710v3	probable transcription factor GLK1(LOC100831717)	86.2669	56.7098	99.9354	7.90759	12.3314	11.4455	8.58619	10.4361	13.2793	12.8905	5.98943	5.45082	-3.31958	1.5771	FALSE	0.025945
transcription, DNA-templated	I1I5J5;	BRADI_3g31600v3	ethylene-responsive transcription factor ERF024-like(LOC104584179)	3.96581	16.713	13.684	25.1765	17.6194	9.35638	52.839	6.66168	41.2489	123.868	101.62	69.4313	3.1014	1.765	FALSE	0.0260464
transcription, DNA-templated	I1HAD0;	BRADI_1g77020v3	MADS-box transcription factor 50-like(LOC100841167)	181.914	225.268	139.256	408.548	510.912	424.39	513.068	645.488	672.269	476.618	528.217	737.054	1.67252	1.794	FALSE	0.0287705
transcription, DNA-templated	I1HSE9;	BRADI_2g52227v3	scarecrow-like protein 34(LOC100826211)	537.811	436.679	533.729	779.83	723.943	554.61	1171.8	1116.35	822.35	1818.26	1583.48	1171.56	1.60039	1.9576	FALSE	0.0294484
transcription, DNA-templated	I1IXY0;	BRADI_5g10640v3	NAC transcription factor NAM-1(LOC100840174)	55.8674	19.5699	27.6364	121.883	146.042	155.593	94.563	156.696	126.522	165.485	246.314	305.881	2.79966	2.0137	FALSE	0.0301626
transcription, DNA-templated	A0A0Q3E9T5;	BRADI_5g21983v3	NAC domain-containing protein 21/22-like(LOC100837850)	56.6089	42.4252	28.9048	42.4455	67.4775	35.8182	35.1379	62.3349	55.5747	1	9.31572	4.33811	-3.12611	1.2588	FALSE	0.0331579
transcription, DNA-templated	I1J039;	BRADI_5g16917v3	NAC domain-containing protein 7-like(SWN2)	181.173	106.706	269.901	289.392	183.058	157.682	629.389	680.402	380.294	750.099	579.774	423.827	1.65263	2.1286	FALSE	0.0334558
transcription, DNA-templated	I1H147;	BRADI_1g49570v3	dehydration-responsive element-binding protein 1C-like(LOC100846470)	117.408	39.5683	434.793	636.498	322.056	95.0092	2035.36	771.932	650.439	3617.68	3618.34	1896.49	3.9479	5.2113	FALSE	0.0336249
transcription, DNA-templated	I1IZM6;	BRADI_5g15587v3	protein CUP-SHAPED COTYLEDON 1-like(LOC100840483)	52.9016	32.426	25.0996	78.7103	145.286	30.9437	38.9309	34.9701	26.923	161.521	115.757	209.632	2.14056	1.2552	FALSE	0.0343583
transcription, DNA-templated	G9BIL0;	BRADI_1g59250v3	MADS-box transcription factor 15-like(LOC100845222)	6.93161	1	1	75.2565	8.55426	12.8382	532.033	535.085	279.331	468.691	712.826	945.129	7.89544	5.9693	FALSE	0.0359109
transcription, DNA-templated	A0A0Q3IYG4;	BRADI_2g55797v3	transcription factor DIVARICATA-like(LOC100835709)	193.036	133.846	201.408	382.644	238.204	211.998	958.124	693.612	473.071	1711.24	1508.64	915.643	2.96867	3.4828	FALSE	0.0363142
transcription, DNA-templated	I1I0F7;	BRADI_3g13570v3	MADS-box transcription factor 26-like(LOC100835552)	1486.87	1010.92	1176.81	2613.79	2583.05	1946.64	4211.34	3703.74	4691.7	3572.1	5036.17	6366.78	2.0269	2.6383	FALSE	0.0395358
transcription, DNA-templated	I1GSZ1;	BRADI_1g23350v3	chitin-inducible gibberellin-responsive protein 2(LOC100837965)	2573.84	1478.02	5169.74	7443.92	4115.8	2997.46	18520.2	13709.8	9912.45	33872.9	26158.1	16615.3	3.05513	4.3781	FALSE	0.0405348
transcription, DNA-templated	I1J1M2;	BRADI_5g21250v3	ethylene-responsive transcription factor 4-like(LOC100831095)	3814.28	3099.32	5957.42	5846.54	6826.27	4269.02	8918.57	6704.43	6962.01	9440.04	10191.1	6445.22	1.01862	1.4008	FALSE	0.0409382
transcription, DNA-templated	I1GSJ1;	BRADI_1g21980v3	MADS-box transcription factor 18(LOC100836119)	1	3.85691	1	213.408	44.0593	49.7455	1455.02	1785.37	947.871	1955	3094.45	4220.93	10.6283	8.6725	FALSE	0.0420554
transcription, DNA-templated	I1H5X2;	BRADI_1g63600v3	NAC transcription factor NAM-B1-like(LOC100835143)	230.109	118.133	240.728	353.287	614.406	219.658	327.206	403.923	185.19	1197.97	953.15	612.431	2.23026	2.1569	FALSE	0.0445935
transcription, DNA-templated	A0A0Q3GGF1;	BRADI_2g52380v3	ethylene-responsive transcription factor 12-like(LOC100827269)	6.93161	1	1	11.3614	8.55426	5.87455	16.1724	8.54891	10.5506	86.2149	40.0839	59.4169	4.37803	1.8477	FALSE	0.0451795
transcription, DNA-templated	I1GN76;	BRADI_1g08340v3	MADS-box transcription factor 14-like(LOC100842079)	2.4829	1	1	56.2607	4.77713	10.7491	602.838	1176.74	316.169	1053.31	1951.87	2509.59	10.2647	7.8239	FALSE	0.0494205
transcription, DNA-templated	A0A0Q3IY63;	BRADI_2g55217v3	transcription factor DIVARICATA(LOC100830302)	1159.15	825.219	727.794	968.062	1063.13	1254.46	647.09	574.717	934.91	326.006	432.586	497.822	-1.11013	1.4069	FALSE	0.0510209
transcription, DNA-templated	I1HRN4;	BRADI_2g50120v3	auxin response factor 3-like(LOC100843055)	213.797	206.698	231.849	320.476	259.356	285.117	712.837	441.667	347.549	1130.59	881.635	591.289	1.99676	2.2425	FALSE	0.0525897
transcription, DNA-templated	I1IP15;	BRADI_4g27100v3	transcription factor HBP-1b(c38)-like(LOC100845620)	875.171	556.669	914.249	669.309	822.903	594.999	671.113	832.323	611.555	508.326	312.008	349.276	-1.00423	1.0488	FALSE	0.0539872
transcription, DNA-templated	I1J0A2;	BRADI_5g17480v3	ethylene-responsive transcription factor 2(LOC100832404)	1682.61	1263.76	2309.49	3280.38	2659.34	1960.57	5279.72	4160.45	3544.26	6144.4	6819.89	3527.71	1.64977	2.1871	FALSE	0.0546683
transcription, DNA-templated	A0A0Q3FR95;	BRADI_3g50625v3	ethylene-responsive transcription factor ERF038-like(LOC100834626)	54.3845	6.71382	36.5153	51.08	73.5209	28.1582	122.379	14.2106	92.4127	92.1602	76.6731	81.671	1.35968	1.0246	FALSE	0.0553659
transcription, DNA-templated	I1GZW1;	BRADI_1g46120v3	ethylene-responsive transcription factor ERF014(LOC100828853)	175.241	105.277	386.594	346.379	306.947	76.9037	810.194	195.384	504.452	1007.73	545.68	596.297	1.68813	2.1492	FALSE	0.0565713
transcription, DNA-templated	A0A0Q3KIG9;	BRADI_2g57201v3	ethylene-responsive transcription factor ERF096(LOC100825408)	61.799	46.7106	222.97	223.77	118.846	38.6037	1321	500.171	273.191	1742.95	1704.06	723.145	3.65311	4.4654	FALSE	0.0580526
transcription, DNA-templated	A0A0Q3JAX3;	BRADI_3g17287v3	NAC domain-containing protein 21/22-like(LOC100823590)	191.553	145.274	295.269	109.794	136.221	131.22	102.149	236.903	92.4127	44.5983	39.2523	29.3739	-2.48096	1.7469	FALSE	0.0585298
transcription, DNA-templated	A0A0Q3FXD5;	BRADI_2g11707v3	uncharacterized LOC100833996(LOC100833996)	23.985	15.2846	13.684	25.1765	25.9291	9.35638	23.7586	8.54891	10.5506	66.3975	149.851	109.489	2.62091	1.4168	FALSE	0.0612277
transcription, DNA-templated	I1GM67;	BRADI_1g05410v3	auxin-responsive protein IAA14-like(LOC100828418)	95.9058	62.4236	45.3941	49.3531	41.793	26.0691	18.7011	17.0414	37.1558	16.8539	7.65258	28.8176	-1.93375	1.1502	FALSE	0.0613967
transcription, DNA-templated	A0A0Q3GK22;	BRADI_2g56145v3	ethylene-responsive transcription factor ABR1-like(LOC100840520)	26.9508	45.2821	35.2469	56.2607	30.4616	34.4255	205.827	36.8573	38.5201	425.093	523.227	211.301	3.43152	2.8087	FALSE	0.0620833
transcription, DNA-templated	I1HMM9;	BRADI_2g38230v3	trihelix transcription factor GT-3b-like(LOC100826845)	29.1752	10.9992	74.5673	121.883	60.6786	44.871	382.838	190.666	166.771	660.92	557.322	247.464	3.67513	3.4749	FALSE	0.0652515
transcription, DNA-templated	I1HE56;	BRADI_2g09530v3	NAC domain-containing protein 74-like(LOC100839502)	1475.75	1268.04	2291.73	2437.65	1549.62	1620.05	6469.49	4300.1	2705.18	10825.3	7512.59	4949.75	2.20935	3.0137	FALSE	0.0655947
transcription, DNA-templated	I1IC65;	BRADI_3g50490v3	ethylene-responsive transcription factor 1-like(LOC100844374)	897.415	610.951	2173.77	2859.01	1681.07	1605.42	5005.36	4703.03	3345.07	5914.52	4828.28	2517.38	1.84848	2.6893	FALSE	0.0672042
transcription, DNA-templated	I1H5X6;	BRADI_1g63630v3	NAC domain-containing protein 92-like(LOC100836066)	1079.81	879.5	1656.26	1493.04	1419.69	838.727	2222.49	2115.64	1857.9	2729.86	2018.39	1687.86	0.831964	1.2617	FALSE	0.0760351
transcription, DNA-templated	A0A0Q3EN37;	BRADI_4g22060v3	auxin-responsive protein IAA27-like(LOC100822779)	91.4571	149.559	88.5197	121.883	105.249	56.0128	45.2528	1	69.2184	54.507	37.5892	57.1915	-1.14234	1.1475	FALSE	0.0832509
transcription, DNA-templated	I1HTN2;	BRADI_2g55780v3	NAC domain-containing protein 90-like(LOC100834788)	41.0384	8.14228	94.8617	201.32	55.3907	49.0492	880.998	458.652	261.594	623.267	571.458	193.498	3.26867	3.5003	FALSE	0.0874632
transcription, DNA-templated	I1ICK6;	BRADI_3g51610v3	ethylene-responsive transcription factor ERF027-like(LOC100844777)	131.495	73.8513	480.456	482.804	184.568	69.9401	3017.77	615.292	546.065	4184.46	3534.35	1240.55	3.70753	4.9378	FALSE	0.0879418
transcription, DNA-templated	I1GR23;	BRADI_1g17480v3	NAC domain-containing protein 18-like(LOC100826391)	141.876	165.272	120.23	151.24	245.003	150.022	270.31	279.366	181.779	203.138	321.155	394.897	1.10485	1.101	FALSE	0.0921577
transcription, DNA-templated	A0A0Q3GLJ9;	BRADI_1g00666v3	ethylene-responsive transcription factor 1B-like(LOC100840669)	8.41451	1	3.5368	13.0883	7.04341	8.66001	75.5975	67.9965	15.3259	70.361	49.2312	21.0287	3.44064	1.6871	FALSE	0.0934533
transcription, DNA-templated	I1H8V0;	BRADI_1g72150v3	MADS-box transcription factor 47-like(LOC100827009)	369.501	375.255	548.95	413.728	445.19	500.99	1030.19	879.504	584.949	851.168	748.583	512.287	0.707126	1.0392	FALSE	0.0945286
transcription, DNA-templated	I1IMA5;	BRADI_4g21265v3	ethylene-responsive transcription factor ERF022-like(LOC100829024)	22.5021	22.4268	46.6625	59.7145	35.7496	19.8018	65.4826	34.0265	55.5747	125.85	94.9676	49.959	1.56382	1.0291	FALSE	0.0999189
transcription, DNA-templated	I1HJB2;	BRADI_2g25050v3	ethylene-responsive transcription factor ERF019-like(LOC100831629)	3.96581	1	4.80521	11.3614	6.28798	2.39273	138.816	27.4212	27.6052	98.1054	107.441	23.2541	4.54944	2.2307	FALSE	0.111088
transcription, DNA-templated	I1H8Q4;	BRADI_1g71740v3	ethylene-responsive transcription factor ERF060-like(LOC100844506)	273.854	312.403	502.019	432.724	390.044	464.082	811.458	702.105	754.131	730.281	628.005	424.94	0.712445	1.0379	FALSE	0.116149
transcription, DNA-templated	H9C1H0;	BRADI_4g35570v3	dehydration-responsive element-binding protein 1H-like(LOC100830551)	21.7606	5.28537	44.1257	30.3572	48.5918	17.0164	69.2757	66.1093	54.8925	78.288	176.462	72.213	2.19975	1.5762	FALSE	0.116149
transcription, DNA-templated	I1IMW9;	BRADI_4g23640v3	NAC domain-containing protein 71-like(LOC100828131)	1970.3	2349.38	1899.8	2154.44	2234.79	2757.21	4369.38	2759.18	2243.34	4725.47	3926.85	2443.38	0.835137	1.0501	FALSE	0.130239
transcription, DNA-templated	I1ICK8;	BRADI_3g51630v3	dehydration-responsive element-binding protein 1G(LOC100845084)	44.0042	9.57074	131.645	163.328	78.8089	19.8018	1108.58	294.464	307.983	1368.4	316.997	688.651	3.68004	4.133	FALSE	0.139399
transcription, DNA-templated	I1GNX8;	BRADI_1g10520v3	phytochrome A type 3(LOC100836209)	1492.06	1122.34	1121	2458.37	2011.94	1101.95	1429.73	1952.39	1639.61	1731.06	2640.41	4499.11	1.24777	1.2893	FALSE	0.167712
transcription, DNA-templated	I1HV24;	BRADI_2g60331v3	dehydration-responsive element-binding protein 1H-like(LOC100837867)	263.474	219.554	72.0305	166.782	322.056	379.822	36.4022	84.9816	168.817	28.7444	98.2939	88.3472	-1.36572	1.5037	FALSE	0.180435
transcription, DNA-templated	I1HZ03;	BRADI_3g08790v3	ethylene-responsive transcription factor ERF039-like(LOC100826141)	164.119	120.99	33.9785	123.61	109.026	224.533	57.8964	65.1657	91.7305	38.6531	44.2417	31.043	-1.48571	1.1112	FALSE	0.214937
transcription, DNA-templated	I1H027;	BRADI_1g46602v3	auxin response factor 16(LOC100838160)	1082.78	863.787	1457.13	1289.26	850.854	888.865	2189.62	945.557	1224.84	3169.81	1778.9	1292.85	0.874806	1.0912	FALSE	0.229393
transcription, DNA-templated	I1IUS3;	BRADI_4g43680v3	scarecrow-like protein 9(LOC100824633)	247.162	210.983	867.319	322.203	232.16	344.308	370.195	434.119	330.495	1215.81	1616.74	363.741	1.2699	1.5067	FALSE	0.23441
transcription, DNA-templated	I1I3Q2;	BRADI_3g24210v3	scarecrow-like protein 21(LOC100831355)	25.4679	878.072	795.02	976.696	755.67	36.5146	834.216	771.932	735.03	1035.47	907.413	886.156	0.736	1.9442	FALSE	0.298274
transcription, DNA-templated	A0A0Q3I4R4;	BRADI_3g18073v3	ethylene-responsive transcription factor 11-like(LOC104584063)	9.15597	1	78.3725	56.2607	41.0376	42.7819	135.023	97.2486	78.769	117.923	71.6836	26.5922	1.28814	1.3283	FALSE	0.303192
transcription, DNA-templated	I1HAE1;	BRADI_1g77120v3	dehydration-responsive element-binding protein 1H-like(LOC100841302)	221.211	118.133	63.1517	187.505	341.697	275.368	61.6895	52.8987	146.987	44.5983	94.1361	82.7837	-0.86155	1.0475	FALSE	0.322206
transcription, DNA-templated	I1HV25;	BRADI_2g60340v3	dehydration-responsive element-binding protein 1H-like(LOC100838171)	363.57	213.84	88.5197	398.186	476.918	628.425	55.3677	262.381	430.094	46.5801	145.694	164.567	-0.900088	1.1464	FALSE	0.329113
transcription, DNA-templated	A0A0Q3NCI0;	BRADI_1g17961v3	ethylene-responsive transcription factor RAP2-3-like(LOC100837018)	9.15597	90.9927	1	21.7228	20.6411	11.4455	66.747	46.2934	26.923	76.3062	57.5469	57.1915	0.917432	1.2166	FALSE	0.407431
transition metal ion binding	I1GN85;	BRADI_1g08410v3	protein TsetseEP-like(LOC100841078)	1743.41	1543.73	1661.34	2247.69	2227.24	2250.95	2509.5	2622.36	2086.44	4442.08	4143.89	4440.69	1.39641	1.6581	TRUE	0.000103407
transition metal ion binding	I1HQD4;	BRADI_2g46540v3	uncharacterized LOC100837684(LOC100837684)	936.712	903.784	825.461	434.451	645.378	445.281	285.482	579.435	410.31	179.357	140.704	215.195	-2.31635	2.4488	TRUE	0.000157856
transition metal ion binding	I1I6X3;	BRADI_3g35490v3	uncharacterized LOC100834333(LOC100834333)	577.849	498.103	554.023	261.761	326.589	285.117	301.919	125.557	282.06	183.32	149.851	159.56	-1.72597	1.7922	TRUE	0.0011916
transition metal ion binding	I1IB05;	BRADI_3g47220v3	uncharacterized LOC100845416(LOC100845416)	402.125	146.703	576.855	923.163	819.126	331.773	1897.55	1112.58	992.896	2593.12	2471.6	2522.39	2.75275	3.5765	TRUE	0.00185004
transition metal ion binding	I1HBK2;	BRADI_2g01800v3	putative uncharacterized protein DDB_G0267716(LOC100834605)	1273.33	1163.76	1344.24	1054.41	893.913	962.68	739.389	415.246	831.9	547.961	628.837	581.275	-1.1049	1.4345	TRUE	0.00192634
transition metal ion binding	I1H5J8;	BRADI_1g62660v3	fibrous sheath CABYR-binding protein-like(LOC100840247)	1433.48	1305.18	1137.49	1107.94	1289	1570.61	679.964	1132.39	868.056	355.732	471.67	536.767	-1.5066	1.868	TRUE	0.00243654
transition metal ion binding	I1IB03;	BRADI_3g47200v3	uncharacterized LOC100845606(LOC100845606)	20.2777	5.28537	32.7101	66.6221	33.4833	22.5873	153.988	16.0978	78.769	193.229	152.346	148.99	3.08526	2.1831	TRUE	0.00248746
transition metal ion binding	I1I6U3;	BRADI_3g35250v3	heavy metal-associated isoprenylated plant protein 26-like(LOC100830537)	55.126	58.1382	22.5628	75.2565	72.7655	75.511	133.758	76.4891	93.0948	181.339	145.694	132.855	1.75951	1.3903	TRUE	0.00501878
transition metal ion binding	I1H6S6;	BRADI_1g66100v3	5'-3' exoribonuclease 2-like(LOC100822303)	4465.28	4466.35	4536.81	6697.9	7614.94	7796.11	8803.51	10795	8211.77	11205.8	11195.6	9674.85	1.25192	1.6018	TRUE	0.00656514
transition metal ion binding	I1HSZ1;	BRADI_2g53750v3	copper transport protein CCH(LOC100845274)	81.0768	26.7122	80.9093	73.5296	90.1403	78.2965	194.448	155.753	153.127	246.736	253.798	258.035	2.0072	1.9579	TRUE	0.00740245
transition metal ion binding	I1IWI6;	BRADI_5g04560v3	heavy metal-associated isoprenylated plant protein 26(LOC100838873)	890.742	789.508	1186.96	1128.66	1174.93	773.965	1504.33	1111.63	1082.94	2773.46	2053.32	2183.01	1.28973	1.5756	TRUE	0.0112205
transition metal ion binding	I1H8C6;	BRADI_1g70700v3	heavy metal-associated isoprenylated plant protein 26-like(LOC100820949)	42.5213	120.99	102.472	223.77	170.215	217.569	271.574	271.817	181.779	851.168	1169.36	834.415	3.42405	3.3764	TRUE	0.0125304
transition metal ion binding	I1HXC8;	BRADI_3g04270v3	heavy metal-associated isoprenylated plant protein 26-like(LOC100821225)	58.0918	63.8521	37.7837	203.047	164.927	140.969	127.436	261.437	110.149	1398.13	2193.86	1870.9	5.09598	4.7708	FALSE	0.016569
transition metal ion binding	I1IX48;	BRADI_5g08240v3	neurofilament medium polypeptide(LOC100839569)	1497.25	1455.17	1533.23	961.154	876.539	750.288	1252.72	545.465	1145.02	940.346	569.795	723.701	-1.00579	1.1115	FALSE	0.0165718
transition metal ion binding	I1IB06;	BRADI_3g47232v3	uncharacterized LOC100845716(LOC100845716)	2108.95	1115.2	3539.84	4473.66	3861.98	1934.11	7244.55	3885.86	5191.74	7050.06	7128.4	6903.66	1.64007	2.3671	FALSE	0.0202993
transition metal ion binding	I1IYN8;	BRADI_5g12930v3	uncharacterized LOC100830489(LOC100830489)	18.0534	36.7114	51.7361	95.9793	77.298	30.2473	205.827	143.486	86.9552	284.389	198.914	168.462	2.61349	2.1919	FALSE	0.0272992
transition metal ion binding	I1HZE2;	BRADI_3g09910v3	uncharacterized LOC100826249(LOC100826249)	190.812	202.412	39.0521	351.56	201.943	193.197	815.251	555.845	449.195	807.569	468.343	530.647	2.06322	2.5613	FALSE	0.0302549
transition metal ion binding	I1IPN6;	BRADI_4g28920v3	heavy metal-associated isoprenylated plant protein 26-like(LOC100837619)	340.585	343.829	151.94	544.972	455.011	374.251	466.286	887.053	629.291	480.582	514.911	525.083	0.862433	1.1157	FALSE	0.063644
transition metal ion binding	I1IYP1;	BRADI_5g12960v3	uncharacterized LOC100833023(LOC100833023)	49.9358	16.713	64.4201	116.702	79.5643	50.4419	314.562	265.212	138.801	486.527	315.334	161.229	2.87735	2.6453	FALSE	0.0950022
transition metal ion binding	I1IDY9;	BRADI_3g55480v3	RNA polymerase II degradation factor 1-like(LOC106866434)	27.6923	20.9984	77.1041	75.2565	65.2112	26.0691	295.597	82.1507	138.119	409.239	188.935	131.186	2.53556	2.2566	FALSE	0.135508
transition metal ion binding	I1J345;	BRADI_5g25440v3	uncharacterized LOC100833849(LOC100833849)	1702.63	1576.59	1932.78	3257.93	2345.09	1847.76	5609.72	5808.94	2909.83	6762.71	4530.57	2601.95	1.41468	1.8839	FALSE	0.136718
transition metal ion binding	I1H541;	BRADI_1g61390v3	uncharacterized LOC100840181(LOC100840181)	238.264	225.268	477.919	166.782	298.638	137.487	220.999	129.331	190.647	145.667	70.852	182.927	-1.23688	1.1416	FALSE	0.146681
transition metal ion binding	I1I5M9;	BRADI_3g31920v3	uncharacterized LOC100827173(LOC100827173)	259.025	322.403	737.942	246.219	235.937	339.433	288.011	665.304	252.044	197.193	124.073	109.489	-1.61491	1.2648	FALSE	0.183964
trehalose biosynthetic process	I1IU17;	BRADI_4g41580v3	probable alpha,alpha-trehalose-phosphate synthase [UDP-forming] 7(LOC100824241)	751.349	770.938	554.023	1033.68	757.181	894.436	1082.03	938.008	928.088	1192.03	1394.71	1298.41	0.90395	1.0662	TRUE	0.00292757
trehalose biosynthetic process	I1H7W5;	BRADI_1g69420v3	alpha,alpha-trehalose-phosphate synthase [UDP-forming] 6-like(LOC100820838)	1331.16	1685.15	971.328	2610.34	1960.57	1992.6	1843.18	2000.52	2172.39	2426.65	2647.89	3139.94	1.04263	1.1818	TRUE	0.00878938
trehalose biosynthetic process	A0A0Q3QK38;	BRADI_3g58960v3	probable trehalose-phosphate phosphatase 4(LOC100843888)	2764.39	1883.7	2142.06	3012.71	2549.81	2883.25	2136.51	1759.9	1904.98	1098.89	998.055	586.839	-1.33918	1.7582	FALSE	0.0170723
trehalose biosynthetic process	I1I713;	BRADI_3g35820v3	probable alpha,alpha-trehalose-phosphate synthase [UDP-forming] 8(LOC100841352)	2444.08	3256.45	2971.6	2712.23	2538.48	3278.79	2007.55	7537.64	3061.96	1742.95	1180.17	452.758	-1.36112	1.6212	FALSE	0.0224044
trehalose biosynthetic process	A0A0Q3G1U6;	BRADI_2g19640v3	alpha,alpha-trehalose-phosphate synthase [UDP-forming] 1-like(LOC100828278)	1446.09	1595.16	1238.96	2803.75	1572.29	3272.52	3694.21	6027.86	3119.26	3387.8	2861.61	2403.88	1.01557	1.4545	FALSE	0.0251194
trehalose biosynthetic process	I1H4Y8;	BRADI_1g60950v3	probable trehalose-phosphate phosphatase 9(LOC100834071)	2012.56	762.367	3051.51	4178.36	2827.8	1982.16	8468.45	2861.09	3356.66	11719	8634.38	4982.02	2.12047	2.849	FALSE	0.0665843
trehalose biosynthetic process	I1IPP8;	BRADI_4g29030v3	probable trehalose-phosphate phosphatase 7(LOC100828724)	2204.59	948.066	2657.03	5281.85	3670.86	2317.11	10994.7	4110.44	5010.28	14045.6	11490.8	4782.29	2.38368	3.0745	FALSE	0.0932074
trehalose biosynthetic process	I1HRK4;	BRADI_2g49870v3	probable alpha,alpha-trehalose-phosphate synthase [UDP-forming] 7(LOC100836339)	2521.19	2380.81	3617.21	2710.5	1882.01	2834.51	6603.51	5507.93	3132.91	9761.08	5481.89	3054.82	1.10288	1.5252	FALSE	0.235412
trehalose biosynthetic process	I1ICA7;	BRADI_3g50810v3	probable trehalose-phosphate phosphatase 1(LOC100826238)	1316.33	972.35	4010.42	2330.58	1548.11	1153.48	10023.6	5194.65	2667.66	10900.6	5647.37	1554.33	1.52295	2.2871	FALSE	0.280688
trehalose biosynthetic process	I1IDC7;	BRADI_3g53790v3	probable alpha,alpha-trehalose-phosphate synthase [UDP-forming] 11(LOC100821815)	4121.25	4836.32	3358.46	5000.36	4467.08	4610.24	2075.82	6552.51	4730.58	5906.59	1475.38	813.83	-0.587581	1.3224	FALSE	0.484309

## Sheet: 600 TFs Fig 5B
600 TFs w/ GO:BP 0006351 or GO:MF 0003700			DESeq2 Normd, filtered, +1 pseudocount to all
Gene Name	Uniprot	Protein Name	T1_Rep1	T1_Rep2	T1_Rep3	T2_Rep1	T2_Rep2	T2_Rep3	T3_Rep1	T3_Rep2	T3_Rep3	T4_Rep1	T4_Rep2	T4_Rep3	Log2(FC T4/T1)	VIP Score from PLSDA component 1	Sig? (Meet new B-H Adjusted p-value threshold of <0.0145?)	T.test T4vsT1	Rank (p-value)	B-H Correction
BRADI_3g38200v3	I1I7U3;	ABF2	641.614	728.084	756.968	829.91	821.393	858.921	849.389	1010.67	770.504	1217.79	1329.02	1062.52	0.763138	0.86311	TRUE	0.0124318	2836	0.0130307
BRADI_4g38870v3	I1IT58;	AT-hook motif nuclear-localized protein	247.162	259.551	257.217	477.623	507.891	583.857	389.16	471.863	270.463	579.669	1169.36	1024.69	1.86031	1.6967	FALSE	0.0634731	7904	0.0363169
BRADI_5g19920v3	I1J155;	AT-hook motif nuclear-localized protein	2720.64	3167.89	3169.47	2128.54	2305.05	2036.47	1982.26	1856.14	1985.47	1396.15	1626.72	1650.58	-0.954703	1.1595	TRUE	0.00296526	956	0.00439257
BRADI_2g30423v3	I1HKH9;	AT-hook motif nuclear-localized protein	191.553	173.843	235.654	140.879	180.791	154.897	104.678	53.8423	113.56	80.2697	54.2206	68.8749	-1.56341	1.4588	TRUE	0.00995507	2425	0.0111423
BRADI_3g53220v3	I1ID61;	AT-hook motif nuclear-localized protein	1131.71	1448.03	1260.52	983.604	1060.86	904.185	832.952	665.304	912.398	680.738	702.015	645.256	-0.921141	1.1223	FALSE	0.0196319	3846	0.0176714
BRADI_1g66880v3	I1H720;	AT-hook motif nuclear-localized protein	142.617	100.992	107.546	140.879	214.786	159.771	200.77	200.102	159.267	256.645	213.051	198.505	0.928174	0.83961	TRUE	0.0101412	2458	0.0112939
BRADI_3g12530v3	I1I024;	AT-hook motif nuclear-localized protein	789.904	910.926	929.47	797.099	939.239	776.75	640.769	353.911	602.004	577.687	695.363	631.347	-0.465894	0.75553	TRUE	0.0136749	3040	0.013968
BRADI_1g35720v3	A0A0Q3NJN9;	AT-hook motif nuclear-localized protein	77.3695	63.8521	69.4937	76.9834	79.5643	52.531	90.7699	46.2934	65.8075	66.3975	72.5152	71.6567	-0.000999176	0.013158	FALSE	0.991826	21710	0.0997519
BRADI_1g46602v3	I1H027;	Auxin response factor	1082.78	863.787	1457.13	1289.26	850.854	888.865	2189.62	945.557	1224.84	3169.81	1778.9	1292.85	0.874806	1.0912	FALSE	0.229393	13721	0.0630445
BRADI_4g17410v3	I1ILH1;	Auxin response factor	3852.84	3293.59	3296.31	5570.24	5511.83	5539.88	4983.86	5436.21	4367.66	6847.92	8285.95	8571.04	1.18269	1.3194	TRUE	0.00829032	2107	0.00968112
BRADI_2g50120v3	I1HRN4;	Auxin response factor	213.797	206.698	231.849	320.476	259.356	285.117	712.837	441.667	347.549	1130.59	881.635	591.289	1.99676	2.2425	FALSE	0.0525897	7120	0.0327146
BRADI_2g59480v3	A0A0Q3JFT4;	Auxin response factor	4616.54	4326.36	3744.05	6887.86	5072.93	5884.58	7238.22	6909.19	5178.09	12999.2	12589.3	9919.64	1.48481	1.7908	TRUE	0.0114629	2684	0.0123323
BRADI_3g04920v3	A0A2K2CVA1;	Auxin response factor	936.712	896.642	500.75	1446.41	1145.47	2321.29	1286.86	2685.58	1936.36	1148.43	1590.97	1411.35	0.830502	1.0674	FALSE	0.0332767	5400	0.0248116
BRADI_2g46190v3	I1HQ90;	Auxin response factor	220.47	142.417	188.723	242.765	245.003	275.368	405.597	292.577	343.456	324.024	342.776	262.485	0.752473	0.8543	FALSE	0.0193809	3816	0.0175335
BRADI_4g07470v3	I1IIF9;	Auxin response factor	649.029	542.385	524.85	823.003	756.426	871.456	776.056	807.789	727.526	999.798	1029.65	908.41	0.775496	0.81773	TRUE	0.00159585	571	0.0026236
BRADI_3g40437v3	A0A0Q3M3D4;	Auxin response factor	1639.61	1703.72	1681.63	2465.28	2071.62	2356.8	2380.53	2870.53	2236.52	2759.59	2470.77	2452.84	0.612595	0.74804	TRUE	0.0102929	2477	0.0113812
BRADI_2g16610v3	A0A0Q3K2A8;	Auxin response factor	535.587	428.108	422.109	589.872	624.226	595.695	483.987	285.028	554.933	619.304	788.499	1084.22	0.846592	0.70107	FALSE	0.104378	10090	0.046361
BRADI_2g19867v3	A0A2K2D9G1;	Auxin response factor	252.352	223.839	169.697	384.371	424.039	329.684	468.815	484.13	513.32	322.042	296.208	265.824	0.452881	0.56556	FALSE	0.0613153	7759	0.0356506
BRADI_3g03407v3	A0A0Q3J4I0;	Auxin response factor	243.455	210.983	234.386	230.677	197.411	229.408	141.345	42.519	198.833	163.503	134.883	272.5	-0.270933	0.56252	FALSE	0.449258	17051	0.078345
BRADI_3g28950v3	I1I4R9;	Auxin response factor	699.447	696.658	880.003	593.325	655.199	584.554	963.182	644.544	728.208	954.218	998.886	930.664	0.341386	0.50366	FALSE	0.0671298	8153	0.0374609
BRADI_1g34340v3	I1GWQ9;	Auxin response factor	2895.63	2602.22	2665.91	3361.54	2704.67	2736.32	3349.04	3760.36	2606.26	4154.73	3011.29	3393.08	0.371182	0.47146	FALSE	0.132865	11191	0.0514198
BRADI_3g49320v3	A0A2K2D490;	Auxin response factor	1161.37	788.079	975.133	1023.32	1116.76	802.516	1523.3	432.231	1056.34	1413.98	1390.56	1097.01	0.415817	0.43101	FALSE	0.093377	9606	0.0441371
BRADI_5g25157v3	A0A0Q3P813;	Auxin response factor	61.0576	78.1366	59.3465	70.0759	81.8306	50.4419	129.965	26.4776	58.3035	108.014	88.3151	106.151	0.607403	0.416	FALSE	0.016334	3408	0.0156589
BRADI_3g45880v3	A0A0Q3JNE2;	Auxin response factor	5925.2	5646.26	6128.65	6941.4	5844.97	6610.89	5642.6	6201.48	5437.32	6019.55	4938.04	4944.74	-0.154519	0.25336	FALSE	0.23185	13773	0.0632834
BRADI_1g33160v3	I1GWC1;	Auxin response factor	1026.43	969.493	670.716	1018.14	947.549	984.963	816.515	971.978	1004.49	708.482	761.888	847.768	-0.202055	0.23208	FALSE	0.40783	16533	0.0759649
BRADI_5g15904v3	I1IZQ9;	Auxin response factor	321.307	225.268	145.598	377.463	319.034	265.619	330.999	150.091	249.997	282.407	291.219	280.289	0.30296	0.19992	FALSE	0.399755	16424	0.0754641
BRADI_1g32547v3	I1GW40;	Auxin response factor	2595.34	2310.81	2107.82	3126.68	2277.85	2386.05	3211.22	3659.39	2759.07	2624.83	2272.85	2363.83	0.0500385	0.1812	FALSE	0.666169	19190	0.0881731
BRADI_2g08120v3	A0A0Q3JYC1;	Auxin response factor	1726.36	1429.46	957.375	1821.15	1548.11	1949.43	1841.92	2316.63	1619.14	1727.1	1219.25	1449.18	0.0957814	0.17996	FALSE	0.745589	19857	0.0912378
BRADI_5g25767v3	A0A2K2CJD0;	Auxin response factor	890	905.213	685.937	779.83	714.122	621.461	801.343	603.969	862.598	839.277	804.299	1021.35	0.103086	0.14968	FALSE	0.564337	18262	0.0839092
BRADI_5g10950v3	I1IY20;	Auxin response factor	3969.99	3456.43	3449.79	4300.97	4167.93	4585.17	3555.13	4168.94	3388.73	4257.78	3402.96	3475.42	0.0340762	0.057633	FALSE	0.80432	20314	0.0933376
BRADI_4g01730v3	A0A0Q3IHY2;	Auxin response factor	1773.81	1592.3	1684.17	1980.02	1609.3	1661.83	1782.49	1761.78	1808.79	1586.39	1586.81	1765.75	-0.032159	0.024461	FALSE	0.665119	19179	0.0881226
BRADI_1g14230v3	I1GQ62;	Auxin-responsive protein	4547.58	4823.47	4866.59	2979.9	3314.3	3502.32	2623.29	2157.16	2936.44	1919.33	1639.2	1645.02	-1.45214	1.8282	TRUE	2.5944e-05	27	0.000124058
BRADI_1g09090v3	I1GNG3;	Auxin-responsive protein	11933.9	12015.7	13708.6	8732.19	9143.16	7838.58	8249.72	5508.87	8571.96	7200.67	4764.24	5012.06	-1.14939	1.4751	TRUE	0.00272348	886	0.00407094
BRADI_1g05410v3	I1GM67;	Auxin-responsive protein	95.9058	62.4236	45.3941	49.3531	41.793	26.0691	18.7011	17.0414	37.1558	16.8539	7.65258	28.8176	-1.93375	1.1502	FALSE	0.0613967	7764	0.0356736
BRADI_1g55370v3	I1H323;	Auxin-responsive protein	4385.94	3005.04	5872.43	6666.82	7055.92	4131.14	10845.5	9970.28	7726.05	12747.6	12503.7	9472.33	1.38846	1.9615	TRUE	0.00690307	1839	0.00844973
BRADI_4g22060v3	A0A0Q3EN37;	Auxin-responsive protein	91.4571	149.559	88.5197	121.883	105.249	56.0128	45.2528	1	69.2184	54.507	37.5892	57.1915	-1.14234	1.1475	FALSE	0.0832509	9110	0.0418581
BRADI_4g02580v3	I1IGR6;	Auxin-responsive protein	3288.6	3210.74	3116.2	2050.83	2314.11	1924.36	1274.22	1067.28	1832.66	1077.09	753.573	836.084	-1.85029	2.3651	TRUE	0.000235435	137	0.00062948
BRADI_4g02600v3	I1IGR9;	Auxin-responsive protein	5058.44	4530.63	5781.11	3836.44	4734.5	3645.08	4140.53	2667.65	3560.64	4119.06	2494.05	2741.03	-0.716456	0.96903	FALSE	0.0370155	5798	0.0266403
BRADI_1g14240v3	I1GQ63;	Auxin-responsive protein	890	976.635	868.587	650.313	1050.29	576.197	879.734	518.1	891.25	512.29	526.554	485.026	-0.843919	0.90429	TRUE	0.00299623	971	0.0044615
BRADI_2g19367v3	I1HHF9;	Auxin-responsive protein	123.339	83.8504	74.5673	104.614	136.221	136.791	127.436	95.3613	125.84	193.229	162.325	255.809	1.11758	0.89298	FALSE	0.0374493	5841	0.0268379
BRADI_2g49420v3	I1HRE3;	Auxin-responsive protein	1381.58	1140.91	1042.36	1177.02	1044.24	1129.81	927.779	897.433	1101.36	1069.16	576.448	683.087	-0.614319	0.79593	FALSE	0.0938327	9627	0.0442336
BRADI_2g34030v3	I1HL98;	Auxin-responsive protein	978.974	786.651	961.18	1104.49	970.211	637.477	994.791	892.715	1057.02	1574.5	1357.29	1142.63	0.579387	0.69815	FALSE	0.0500978	6929	0.031837
BRADI_3g08667v3	A0A0Q3LNR0;	Auxin-responsive protein	472.563	546.67	259.754	441.359	458.033	413.944	428.355	218.031	369.379	234.846	273.756	363.741	-0.552035	0.65116	FALSE	0.2528	14187	0.0651856
BRADI_1g36930v3	I1GXM5;	Auxin-responsive protein	537.811	568.097	985.28	833.364	865.207	597.088	950.538	854.026	972.43	884.857	876.645	986.856	0.394247	0.59197	FALSE	0.265651	14438	0.0663389
BRADI_2g31820v3	I1HKT2;	Auxin-responsive protein	4787.07	4576.34	4550.76	5361.29	7712.39	6578.16	7913.4	5960.86	6815.34	5415.12	4828.28	7054.99	0.314082	0.37998	FALSE	0.231456	13763	0.0632375
BRADI_2g33417v3	I1HL49;	Auxin-responsive protein	83.3011	153.845	9.87881	64.8952	127.912	133.309	32.6091	241.621	63.7609	48.5618	47.568	36.6065	-0.896092	0.3784	FALSE	0.456344	17127	0.0786942
BRADI_2g46420v3	I1HQC0;	Auxin-responsive protein	1631.45	1466.6	1797.06	1496.49	1842.73	1615.17	1578.93	1390	1589.12	1342.64	1243.37	1451.97	-0.277708	0.35828	FALSE	0.07595	8723	0.0400799
BRADI_3g13370v3	A0A0Q3PZG1;	Auxin-responsive protein	72.1793	46.7106	65.6885	61.4414	75.0317	59.4946	95.8274	87.8124	75.3581	46.5801	75.0099	124.51	0.415011	0.33052	FALSE	0.468625	17265	0.0793282
BRADI_2g16850v3	I1HGI5;	Auxin-responsive protein	2087.44	1869.42	1802.13	2420.38	2453.87	2280.9	2450.07	2070.34	2199	2567.36	2217.97	2100.12	0.257732	0.25843	FALSE	0.0983172	9819	0.0451158
BRADI_2g07770v3	I1HDJ6;	Auxin-responsive protein	4248.03	3817.83	3810.01	4421.85	5273.12	5429.86	4588.12	4862.5	4579.14	4448.03	4404.17	5079.94	0.230383	0.2284	FALSE	0.0681173	8211	0.0377274
BRADI_3g55410v3	I1IDX7;	Auxin-responsive protein	617.888	619.521	485.53	584.691	662.753	622.157	585.137	423.739	595.864	476.618	577.279	560.69	-0.0937056	0.17809	FALSE	0.545846	18091	0.0831235
BRADI_2g04910v3	I1HCL6;	Auxin-responsive protein	706.862	679.517	527.387	669.309	930.174	617.979	728.01	653.037	672.269	651.012	571.458	567.923	-0.0961379	0.12719	FALSE	0.556555	18192	0.0835876
BRADI_3g54610v3	I1IDN2;	Auxin-responsive protein	89.9742	125.276	64.4201	104.614	108.27	106.847	75.5975	73.6582	50.1172	106.032	73.3468	111.714	0.0577556	0.10896	FALSE	0.868007	20785	0.0955017
BRADI_2g05650v3	I1HCV2;	Auxin-responsive protein	485.909	578.096	398.01	671.036	720.921	708.506	596.516	770.989	730.255	528.143	516.575	396.566	-0.0206034	0.020231	FALSE	0.92288	21234	0.0975648
BRADI_2g11120v3	I1HEP3;	Auxin-responsive protein	113.701	59.5667	143.061	106.341	142.265	102.669	70.5401	76.4891	100.599	115.941	74.1783	154.553	0.123803	0.0175	FALSE	0.793222	20210	0.0928598
BRADI_4g35570v3	H9C1H0;	CBF1	21.7606	5.28537	44.1257	30.3572	48.5918	17.0164	69.2757	66.1093	54.8925	78.288	176.462	72.213	2.19975	1.5762	FALSE	0.116149	10574	0.0485848
BRADI_4g35580v3	H9C1H1;	CBF2	25.4679	10.9992	27.6364	26.9034	42.5484	30.2473	38.9309	28.3648	33.0626	54.507	71.6836	39.3883	1.36904	0.7288	FALSE	0.0476148	6732	0.0309318
BRADI_4g35600v3	H9C1H3;	CBF4	46.2285	26.7122	37.7837	45.8993	57.6569	76.9037	30.0804	38.7445	35.7914	32.7079	52.5575	29.3739	0.0501283	0.12669	FALSE	0.894231	20987	0.0964299
BRADI_4g35630v3	H9C1H4;	CBF5	1433.48	562.383	1552.26	3181.94	3049.14	1362.39	4003.98	3225.33	3289.81	4319.22	6700.98	5125.56	2.18603	2.8563	FALSE	0.01471	3187	0.0146434
BRADI_4g35650v3	H9C1H5;	CBF7	1649.25	1010.92	3018.53	4357.96	3880.87	1941.07	8148.57	6223.19	4524.56	12474.1	13761.9	8487.59	2.61228	3.5504	FALSE	0.0163827	3413	0.0156819
BRADI_4g08880v3	A0A0Q3EKS1;	DNA-directed RNA polymerase (EC 2.7.7.6)	755.056	922.354	838.145	783.284	813.083	785.803	768.47	712.484	790.969	682.719	967.287	980.179	0.0642875	0.030724	FALSE	0.748331	19880	0.0913435
BRADI_3g43050v3	A0A2K2D2R1;	DNA-directed RNA polymerase subunit (EC 2.7.7.6)	624.561	566.669	482.993	921.436	741.317	1014.21	939.159	1220.15	893.297	1011.69	1084.54	1074.76	0.921441	1.0811	TRUE	0.00148382	541	0.00248576
BRADI_2g34876v3	A0A2K2DBU6;	DNA-directed RNA polymerase subunit (EC 2.7.7.6)	201.933	170.986	130.377	246.219	182.302	187.626	223.528	135.937	218.617	286.371	242.156	233.555	0.598537	0.52195	FALSE	0.0333202	5405	0.0248346
BRADI_1g02621v3	A0A0Q3JJ72;	DNA-directed RNA polymerase subunit (EC 2.7.7.6)	1231.81	1135.19	1336.63	1213.28	1239.9	1331.75	1362.72	1217.32	1121.83	1507.12	1681.61	1700.66	0.400713	0.44261	TRUE	0.00962121	2369	0.0108849
BRADI_3g29917v3	A0A2K2D031;	DNA-directed RNA polymerase subunit beta (EC 2.7.7.6)	1319.3	1325.18	1350.58	1484.4	1289.76	1340.11	1465.13	1151.26	1337.4	1439.75	1409.68	1475.33	0.114403	0.10626	TRUE	0.0145161	3165	0.0145424
BRADI_1g78540v3	I1HAW6;	GATA transcription factor	1317.82	1383.75	1327.75	809.187	759.448	706.417	558.585	222.749	680.455	337.896	286.229	305.881	-2.11522	2.5337	TRUE	5.28286e-06	13	5.97317e-05
BRADI_2g49620v3	I1HRH3;	GATA transcription factor	705.379	830.933	723.989	517.342	531.309	432.05	410.654	217.087	454.652	302.225	297.04	276.951	-1.36716	1.5859	TRUE	0.00560221	1590	0.00730564
BRADI_3g33200v3	I1I637;	GATA transcription factor	816.597	816.648	951.033	917.982	842.544	615.194	1027.66	372.784	904.894	849.186	662.931	655.826	-0.253434	0.33477	FALSE	0.15592	11975	0.0550221
BRADI_3g50160v3	A0A0Q3QFK4;	GATA transcription factor	317.6	383.826	295.269	327.383	385.512	432.05	295.597	300.125	351.643	282.407	310.345	265.267	-0.216142	0.29599	FALSE	0.219378	13509	0.0620704
BRADI_5g15270v3	I1IZI1;	General transcription factor IIH subunit	442.164	449.535	542.608	429.27	424.039	430.657	336.057	347.306	453.97	316.097	386.849	356.509	-0.437031	0.50809	FALSE	0.0394729	6050	0.0277982
BRADI_1g59250v3	G9BIL0;	MADS-box	6.93161	1	1	75.2565	8.55426	12.8382	532.033	535.085	279.331	468.691	712.826	945.129	7.89544	5.9693	FALSE	0.0359109	5697	0.0261763
BRADI_1g77020v3	I1HAD0;	MADS-box transcription factor 13	181.914	225.268	139.256	408.548	510.912	424.39	513.068	645.488	672.269	476.618	528.217	737.054	1.67252	1.794	FALSE	0.0287705	4951	0.0227486
BRADI_2g48690v3	I1HR49;	MADS-box transcription factor 19	85.5255	53.8529	33.9785	95.9793	129.422	108.937	175.482	134.993	182.461	86.2149	126.567	132.855	0.995516	0.88697	FALSE	0.0518686	7069	0.0324802
BRADI_2g57000v3	I1HU09;	MADS-box transcription factor 20	48.4529	72.4228	49.1993	82.1641	47.081	56.7092	103.414	105.741	80.1333	36.6714	44.2417	57.1915	-0.300409	0.02794	FALSE	0.345842	15696	0.0721191
BRADI_3g13570v3	I1I0F7;	MADS-box transcription factor 24	1486.87	1010.92	1176.81	2613.79	2583.05	1946.64	4211.34	3703.74	4691.7	3572.1	5036.17	6366.78	2.0269	2.6383	FALSE	0.0395358	6058	0.027835
BRADI_3g32090v3	I1I5Q0;	MADS-box transcription factor 25	519.275	598.095	420.841	764.288	627.248	1014.21	500.424	754.947	682.502	688.665	831.74	568.479	0.44148	0.35742	FALSE	0.125939	10959	0.0503538
BRADI_1g08340v3	I1GN76;	MADS-box transcription factor 33	2.4829	1	1	56.2607	4.77713	10.7491	602.838	1176.74	316.169	1053.31	1951.87	2509.59	10.2647	7.8239	FALSE	0.0494205	6867	0.0315521
BRADI_4g40357v3	I1ITN1;	MADS-box transcription factor 34	7.67306	1	1	6.18069	9.30968	27.4619	6.05746	63.2785	24.1943	22.7992	30.105	17.1342	2.8561	1.1727	FALSE	0.0160669	3370	0.0154843
BRADI_5g11270v3	I1IY59;	MADS-box transcription factor 36	244.196	278.12	63.1517	154.694	247.269	306.704	145.138	547.352	487.397	46.5801	51.7259	91.6854	-1.62366	0.93487	FALSE	0.182337	12660	0.0581695
BRADI_4g38470v3	I1IT06;	Protein HIRA	1220.69	1176.62	1211.06	1349.71	1214.97	1344.98	1302.03	1316.4	1300.56	1443.71	1315.72	1344.03	0.185496	0.21033	FALSE	0.0394689	6049	0.0277936
BRADI_1g54400v3	I1H2R5;	Repressor of RNA polymerase III transcription	680.911	705.229	514.703	831.637	868.984	867.278	509.275	990.85	816.892	589.578	613.037	599.078	-0.077286	0.14137	FALSE	0.637172	18945	0.0870474
BRADI_2g02687v3	I1HBV1;	Repressor of RNA polymerase III transcription	73.6622	92.4212	39.0521	71.8027	62.9449	97.7947	43.9884	118.952	43.2954	76.3062	78.3362	52.7407	0.0157215	0.023344	FALSE	0.968801	21562	0.0990719
BRADI_1g00750v3	I1GKK0;	RNA polymerase sigma factor	41.7798	30.9976	17.4892	30.3572	46.3256	34.4255	27.5517	1	23.5121	42.6166	46.7365	22.1414	0.304707	0.077075	FALSE	0.532126	17951	0.0824802
BRADI_4g19540v3	I1ILU6;	RNA polymerase sigma factor	268.664	273.835	245.802	235.858	217.807	238.46	191.919	336.926	208.384	240.791	311.176	248.577	0.0222344	0.031624	FALSE	0.876808	20861	0.0958509
BRADI_1g66830v3	I1H713;	RNA polymerase sigma factor	112.218	126.704	102.472	94.2524	121.868	85.2601	84.4481	50.0679	122.429	135.758	142.367	89.46	0.106643	0.0021599	FALSE	0.665531	19183	0.088141
BRADI_1g47400v3	I1H0D5;	Two-component response regulator	710.569	490.96	606.028	1196.01	995.14	1137.47	1240.08	1294.69	1190.05	1562.61	1534.42	1207.73	1.25189	1.4514	TRUE	0.0068238	1822	0.00837162
BRADI_3g54120v3	I1IDG8;	Two-component response regulator	1153.22	922.354	630.127	1290.99	1494.48	1420.19	1265.36	1695.73	1216.65	1384.26	1346.48	1840.86	0.756697	0.86947	FALSE	0.0472549	6703	0.0307986
BRADI_3g06120v3	I1HXZ9;	Two-component response regulator	3414.64	3409.3	3503.06	3684.47	3460.85	3276	2642.26	3013.96	3021.03	2525.74	2549.77	2587.48	-0.430442	0.60428	TRUE	7.85486e-05	58	0.000266495
BRADI_2g58020v3	I1HUC7;	Two-component response regulator	1766.4	2075.12	1504.06	1986.93	1950.75	1452.92	1716.74	1221.09	998.353	1503.16	1647.51	1455.3	-0.214837	0.41413	FALSE	0.270797	14547	0.0668397
BRADI_1g69480v3	I1H7X4;	Two-component response regulator	1812.37	730.941	803.898	1910.95	1683.33	1785.78	1855.82	729.47	716.611	2307.75	1931.91	879.48	0.612944	0.38688	FALSE	0.346963	15716	0.072211
BRADI_2g21820v3	I1HI90;	ABSCISIC ACID-INSENSITIVE 5-like protein 2(LOC100841220)	339.102	372.399	264.828	339.472	385.512	371.466	550.999	346.362	477.164	649.03	660.437	588.508	0.959022	1.105	TRUE	0.00215243	732	0.00336335
BRADI_1g46060v3	I1GZV5;	ABSCISIC ACID-INSENSITIVE 5-like protein 5(LOC100825896)	229.367	310.975	276.243	456.901	309.214	380.519	440.999	323.716	258.866	1265.35	1374.76	1015.23	2.16233	2.2212	TRUE	0.00968225	2384	0.0109539
BRADI_3g16390v3	I1I1E1;	AT-hook motif nuclear-localized protein 23-like(LOC100835436)	894.449	808.078	873.661	719.389	892.403	792.767	572.493	438.837	795.062	419.148	272.092	276.394	-1.4127	1.6677	TRUE	0.00206585	697	0.00320254
BRADI_3g11600v3	I1HZZ6;	AT-hook motif nuclear-localized protein 26-like(LOC100834416)	1401.6	1272.33	1472.35	1228.82	1216.48	992.623	944.216	596.42	956.058	704.519	680.394	621.332	-1.04732	1.3399	TRUE	0.00245907	808	0.00371255
BRADI_1g70067v3	I1H850;	B3 domain-containing protein Os03g0212300-like(LOC100821375)	12.8632	22.4268	9.87881	23.4497	2.51085	8.66001	64.2182	2.88723	18.0546	135.758	138.209	96.1362	3.03453	1.8877	TRUE	0.0109556	2598	0.0119371
BRADI_4g25170v3	I1INF2;	B3 domain-containing protein Os11g0156000-like(LOC100824846)	282.752	229.553	221.702	120.156	155.107	171.609	102.149	70.8274	128.568	22.7992	37.5892	82.2274	-2.36366	2.0451	TRUE	0.00170563	598	0.00274766
BRADI_4g42167v3	I1IU87;	B3 domain-containing protein Os11g0156000-like(LOC100841176)	579.332	438.108	493.14	334.291	324.322	413.944	198.241	161.414	250.679	159.539	240.493	245.238	-1.22713	1.484	TRUE	0.00644918	1741	0.00799945
BRADI_3g09340v3	I1HZ75;	basic leucine zipper 19(LOC100828100)	1212.53	1278.04	1421.61	860.994	893.913	794.159	951.802	423.739	815.528	619.304	474.164	395.453	-1.39371	1.6486	TRUE	0.000869246	353	0.00162194
BRADI_2g50220v3	I1HRQ0;	basic leucine zipper 6-like(LOC100844577)	1830.9	2410.81	2418.57	1261.63	1345.66	1172.29	1656.05	659.642	1501.12	1146.45	714.489	672.517	-1.39448	1.6402	TRUE	0.00601102	1660	0.00762727
BRADI_1g64550v3	I1H689;	bZIP transcription factor 53(LOC100827640)	18.0534	30.9976	61.8833	63.1683	30.4616	37.211	75.5975	80.2635	31.6983	246.736	214.714	278.62	2.73796	2.1886	TRUE	0.00122279	466	0.00214115
BRADI_4g36587v3	A0A0Q3LF28;	bZIP transcription factor TRAB1-like(LOC100836290)	449.578	388.112	245.802	322.203	501.092	568.537	107.207	157.64	245.222	139.722	152.346	92.7981	-1.49326	1.8151	FALSE	0.0510841	7006	0.0321908
BRADI_1g23350v3	I1GSZ1;	chitin-inducible gibberellin-responsive protein 2(LOC100837965)	2573.84	1478.02	5169.74	7443.92	4115.8	2997.46	18520.2	13709.8	9912.45	33872.9	26158.1	16615.3	3.05513	4.3781	FALSE	0.0405348	6154	0.0282761
BRADI_2g15940v3	I1HG84;	common plant regulatory factor 1(LOC100835529)	112.218	110.991	207.75	232.404	240.47	297.651	263.988	165.189	131.297	662.902	849.203	691.989	2.35457	2.1846	TRUE	0.00252487	827	0.00379985
BRADI_1g49560v3	I1H145;	dehydration-responsive element-binding protein 1C-like(LOC100842630)	170.792	55.2813	933.275	1092.4	506.38	156.289	3451.45	1548.53	1331.26	5278.38	5645.71	3529.94	3.64008	5.5012	TRUE	0.0112929	2656	0.0122036
BRADI_1g49570v3	I1H147;	dehydration-responsive element-binding protein 1C-like(LOC100846470)	117.408	39.5683	434.793	636.498	322.056	95.0092	2035.36	771.932	650.439	3617.68	3618.34	1896.49	3.9479	5.2113	FALSE	0.0336249	5436	0.024977
BRADI_3g51630v3	I1ICK8;	dehydration-responsive element-binding protein 1G(LOC100845084)	44.0042	9.57074	131.645	163.328	78.8089	19.8018	1108.58	294.464	307.983	1368.4	316.997	688.651	3.68004	4.133	FALSE	0.139399	11418	0.0524628
BRADI_2g60331v3	I1HV24;	dehydration-responsive element-binding protein 1H-like(LOC100837867)	263.474	219.554	72.0305	166.782	322.056	379.822	36.4022	84.9816	168.817	28.7444	98.2939	88.3472	-1.36572	1.5037	FALSE	0.180435	12601	0.0578984
BRADI_2g60340v3	I1HV25;	dehydration-responsive element-binding protein 1H-like(LOC100838171)	363.57	213.84	88.5197	398.186	476.918	628.425	55.3677	262.381	430.094	46.5801	145.694	164.567	-0.900088	1.1464	FALSE	0.329113	15454	0.0710072
BRADI_1g77120v3	I1HAE1;	dehydration-responsive element-binding protein 1H-like(LOC100841302)	221.211	118.133	63.1517	187.505	341.697	275.368	61.6895	52.8987	146.987	44.5983	94.1361	82.7837	-0.86155	1.0475	FALSE	0.322206	15363	0.070589
BRADI_2g29960v3	I1HKG5;	dehydration-responsive element-binding protein 2B-like(LOC100845690)	617.888	516.673	264.828	779.83	534.331	692.49	1382.95	1440.95	961.515	1855.91	1714.87	1182.14	1.76402	2.3199	FALSE	0.0169862	3506	0.0161092
BRADI_1g63780v3	I1H5Z2;	ETHYLENE INSENSITIVE 3-like 1 protein(LOC100839437)	5074.75	4302.08	5696.12	5893.17	5487.66	4812.88	9447.07	7481.02	6216.38	11507	10101.3	8826.41	1.01375	1.3945	TRUE	0.00977911	2401	0.011032
BRADI_3g39970v3	I1I8G1;	ETHYLENE INSENSITIVE 3-like 3 protein(LOC100821424)	59.5747	646.662	617.443	904.167	48.5918	627.728	648.355	752.116	782.101	821.441	707.836	684.756	0.742123	1.6048	FALSE	0.257751	14291	0.0656635
BRADI_3g18073v3	A0A0Q3I4R4;	ethylene-responsive transcription factor 11-like(LOC104584063)	9.15597	1	78.3725	56.2607	41.0376	42.7819	135.023	97.2486	78.769	117.923	71.6836	26.5922	1.28814	1.3283	FALSE	0.303192	15092	0.0693439
BRADI_2g52380v3	A0A0Q3GGF1;	ethylene-responsive transcription factor 12-like(LOC100827269)	6.93161	1	1	11.3614	8.55426	5.87455	16.1724	8.54891	10.5506	86.2149	40.0839	59.4169	4.37803	1.8477	FALSE	0.0451795	6543	0.0300634
BRADI_1g00666v3	A0A0Q3GLJ9;	ethylene-responsive transcription factor 1B-like(LOC100840669)	8.41451	1	3.5368	13.0883	7.04341	8.66001	75.5975	67.9965	15.3259	70.361	49.2312	21.0287	3.44064	1.6871	FALSE	0.0934533	9612	0.0441647
BRADI_1g46690v3	I1H041;	ethylene-responsive transcription factor 1-like(LOC100840803)	3056.52	2957.9	3401.59	3946.96	3326.38	3250.93	5502.25	4195.36	3841.7	8524.47	8155.4	8065.88	1.39399	1.7788	TRUE	1.26443e-05	21	9.64896e-05
BRADI_3g50490v3	I1IC65;	ethylene-responsive transcription factor 1-like(LOC100844374)	897.415	610.951	2173.77	2859.01	1681.07	1605.42	5005.36	4703.03	3345.07	5914.52	4828.28	2517.38	1.84848	2.6893	FALSE	0.0672042	8159	0.0374885
BRADI_5g17480v3	I1J0A2;	ethylene-responsive transcription factor 2(LOC100832404)	1682.61	1263.76	2309.49	3280.38	2659.34	1960.57	5279.72	4160.45	3544.26	6144.4	6819.89	3527.71	1.64977	2.1871	FALSE	0.0546683	7269	0.0333992
BRADI_5g21250v3	I1J1M2;	ethylene-responsive transcription factor 4-like(LOC100831095)	3814.28	3099.32	5957.42	5846.54	6826.27	4269.02	8918.57	6704.43	6962.01	9440.04	10191.1	6445.22	1.01862	1.4008	FALSE	0.0409382	6183	0.0284093
BRADI_5g25570v3	I1J360;	ethylene-responsive transcription factor 7-like(LOC100836608)	1486.87	752.368	2109.08	2978.17	2668.41	1528.82	4528.69	2989.42	3559.95	5345.76	6086.44	4496.32	1.87308	2.5486	TRUE	0.00334201	1046	0.0048061
BRADI_2g52370v3	I1HSG8;	ethylene-responsive transcription factor 8(LOC100834290)	2826.67	1896.56	3416.81	4357.96	4757.16	4005.1	4617.2	4880.42	4791.98	5098.04	5308.92	4149.16	0.838519	1.0675	FALSE	0.0213566	4053	0.0186225
BRADI_3g18070v3	I1I1Z7;	ethylene-responsive transcription factor 9-like(LOC100838809)	446.612	285.263	703.695	1187.38	822.148	673.688	1466.4	1524.94	1111.6	1413.98	1421.32	1106.47	1.45722	1.9057	TRUE	0.0068829	1833	0.00842217
BRADI_2g56145v3	A0A0Q3GK22;	ethylene-responsive transcription factor ABR1-like(LOC100840520)	26.9508	45.2821	35.2469	56.2607	30.4616	34.4255	205.827	36.8573	38.5201	425.093	523.227	211.301	3.43152	2.8087	FALSE	0.0620833	7815	0.0359079
BRADI_4g41616v3	A0A0Q3EXB7;	ethylene-responsive transcription factor ABR1-like(LOC104584778)	18.7948	30.9976	59.3465	75.2565	66.7221	62.2801	60.4252	86.8688	39.2023	117.923	123.241	152.328	1.85017	1.2536	TRUE	0.0043208	1303	0.00598695
BRADI_1g46120v3	I1GZW1;	ethylene-responsive transcription factor ERF014(LOC100828853)	175.241	105.277	386.594	346.379	306.947	76.9037	810.194	195.384	504.452	1007.73	545.68	596.297	1.68813	2.1492	FALSE	0.0565713	7418	0.0340838
BRADI_3g37544v3	I1I7M0;	ethylene-responsive transcription factor ERF017-like(LOC104584226)	3.22435	1	1	9.63448	7.79883	2.39273	47.7815	7.60529	18.7368	48.5618	41.747	56.0788	4.8084	1.9018	TRUE	0.00630079	1711	0.00786161
BRADI_3g57862v3	A0A0Q3I7I0;	ethylene-responsive transcription factor ERF019-like(LOC100830738)	155.222	146.703	221.702	127.063	162.661	97.0983	253.873	147.26	187.918	377.531	354.418	285.296	0.958058	1.0783	TRUE	0.0113228	2660	0.012222
BRADI_2g25050v3	I1HJB2;	ethylene-responsive transcription factor ERF019-like(LOC100831629)	3.96581	1	4.80521	11.3614	6.28798	2.39273	138.816	27.4212	27.6052	98.1054	107.441	23.2541	4.54944	2.2307	FALSE	0.111088	10375	0.0476705
BRADI_4g21265v3	I1IMA5;	ethylene-responsive transcription factor ERF022-like(LOC100829024)	22.5021	22.4268	46.6625	59.7145	35.7496	19.8018	65.4826	34.0265	55.5747	125.85	94.9676	49.959	1.56382	1.0291	FALSE	0.0999189	9896	0.0454696
BRADI_3g31600v3	I1I5J5;	ethylene-responsive transcription factor ERF024-like(LOC104584179)	3.96581	16.713	13.684	25.1765	17.6194	9.35638	52.839	6.66168	41.2489	123.868	101.62	69.4313	3.1014	1.765	FALSE	0.0260464	4642	0.0213288
BRADI_3g51610v3	I1ICK6;	ethylene-responsive transcription factor ERF027-like(LOC100844777)	131.495	73.8513	480.456	482.804	184.568	69.9401	3017.77	615.292	546.065	4184.46	3534.35	1240.55	3.70753	4.9378	FALSE	0.0879418	9375	0.0430757
BRADI_3g50625v3	A0A0Q3FR95;	ethylene-responsive transcription factor ERF038-like(LOC100834626)	54.3845	6.71382	36.5153	51.08	73.5209	28.1582	122.379	14.2106	92.4127	92.1602	76.6731	81.671	1.35968	1.0246	FALSE	0.0553659	7325	0.0336565
BRADI_3g56801v3	A0A0Q3I6Y1;	ethylene-responsive transcription factor ERF038-like(LOC104583860)	10.6389	9.57074	115.156	137.425	72.01	18.4091	564.907	213.313	165.406	605.431	589.753	330.917	3.49492	3.7698	FALSE	0.023048	4264	0.019592
BRADI_5g17640v3	I1J0C2;	ethylene-responsive transcription factor ERF039-like(LOC100821891)	551.898	370.97	406.889	1009.51	1024.6	900.007	812.722	937.064	927.406	835.314	975.602	971.278	1.06506	1.1092	TRUE	0.00285299	917	0.00421338
BRADI_3g08790v3	I1HZ03;	ethylene-responsive transcription factor ERF039-like(LOC100826141)	164.119	120.99	33.9785	123.61	109.026	224.533	57.8964	65.1657	91.7305	38.6531	44.2417	31.043	-1.48571	1.1112	FALSE	0.214937	13417	0.0616477
BRADI_1g71740v3	I1H8Q4;	ethylene-responsive transcription factor ERF060-like(LOC100844506)	273.854	312.403	502.019	432.724	390.044	464.082	811.458	702.105	754.131	730.281	628.005	424.94	0.712445	1.0379	FALSE	0.116149	10573	0.0485802
BRADI_2g57201v3	A0A0Q3KIG9;	ethylene-responsive transcription factor ERF096(LOC100825408)	61.799	46.7106	222.97	223.77	118.846	38.6037	1321	500.171	273.191	1742.95	1704.06	723.145	3.65311	4.4654	FALSE	0.0580526	7514	0.0345249
BRADI_3g38140v3	I1I7T6;	ethylene-responsive transcription factor ERF109-like(LOC100834335)	1122.07	245.266	4234.93	4962.37	2765.1	880.509	16018	8551.08	5909.4	19866	18441.1	10612.3	3.12632	5.2594	FALSE	0.024127	4389	0.0201663
BRADI_5g08380v3	I1IX65;	ethylene-responsive transcription factor ERF113-like(LOC100842811)	77.3695	89.5643	87.2513	137.425	214.03	159.075	157.781	209.539	142.894	244.754	362.734	309.775	1.85146	1.5724	FALSE	0.021928	4121	0.0189349
BRADI_4g27850v3	I1IPB1;	ethylene-responsive transcription factor ERF118(LOC100830240)	244.938	248.123	314.295	401.64	366.626	386.786	688.815	575.661	449.195	767.934	721.973	608.536	1.37804	1.6053	TRUE	0.0044845	1343	0.00617074
BRADI_4g29010v3	I1IPP6;	ethylene-responsive transcription factor RAP2-13-like(LOC100838838)	4721.08	4724.9	4481	3618.85	3381.53	4359.55	2831.91	3494.26	3444.66	2601.05	3068.67	2401.66	-0.786996	1.0118	TRUE	0.00447876	1340	0.00615696
BRADI_5g24110v3	I1J2M8;	ethylene-responsive transcription factor RAP2-1-like(LOC100835071)	1117.63	1148.05	1103.24	1087.22	1452.93	1429.24	667.32	1531.54	1203.69	563.815	634.658	597.409	-0.907593	1.104	TRUE	8.97175e-05	68	0.000312443
BRADI_2g27920v3	I1HK81;	ethylene-responsive transcription factor RAP2-3-like(LOC100834608)	9.89742	1	14.9524	1	31.217	3.08909	25.0229	7.60529	22.1477	127.832	115.757	87.2345	3.67783	2.1789	TRUE	0.00814495	2071	0.00951571
BRADI_1g17961v3	A0A0Q3NCI0;	ethylene-responsive transcription factor RAP2-3-like(LOC100837018)	9.15597	90.9927	1	21.7228	20.6411	11.4455	66.747	46.2934	26.923	76.3062	57.5469	57.1915	0.917432	1.2166	FALSE	0.407431	16526	0.0759327
BRADI_1g45470v3	I1GZN2;	ethylene-responsive transcription factor RAP2-4(LOC100839894)	5709.43	6364.77	5153.25	4784.5	3553.77	5235.57	4065.93	7653.7	5126.93	2198.75	2884.06	2318.76	-1.21881	1.3209	TRUE	0.00289536	930	0.00427311
BRADI_2g56096v3	I1HTR4;	G-box-binding factor 4-like(LOC100825393)	607.507	823.791	1109.58	1099.31	1276.91	1021.17	1714.21	1585.33	824.396	4321.2	3386.33	3283.48	2.11292	2.5265	TRUE	0.00593382	1643	0.00754916
BRADI_1g50597v3	A0A0Q3JPZ7;	growth-regulating factor 5-like(LOC100842886)	508.153	485.247	533.729	382.644	357.561	314.364	303.183	162.358	317.533	218.992	207.23	193.498	-1.30113	1.4353	TRUE	0.000294984	161	0.000739754
BRADI_1g09900v3	I1GNQ5;	growth-regulating factor 6-like(LOC100833132)	2475.22	2729.35	2504.83	2073.28	1780.78	1844.28	1701.57	795.522	1735.79	1449.65	1448.77	1366.29	-0.854172	1.1729	TRUE	0.00223418	754	0.00346444
BRADI_4g16450v3	A0A0Q3HIP1;	growth-regulating factor 8-like(LOC100841471)	443.647	495.246	411.962	377.463	275.22	312.275	255.137	185.005	333.906	147.649	191.43	175.694	-1.39186	1.4469	TRUE	0.0019393	668	0.00306929
BRADI_2g41530v3	I1HNR4;	heat stress transcription factor A-6a-like(LOC100834488)	46.97	92.4212	53.0045	132.244	134.71	159.771	32.6091	74.6018	56.2569	502.381	646.3	555.126	3.14661	2.4511	TRUE	0.00351209	1092	0.00501746
BRADI_4g32130v3	I1IQQ9;	heat stress transcription factor B-1-like(LOC100845639)	279.044	178.129	357.421	622.683	572.102	521.881	1462.61	1163.53	823.032	1661.7	1483.69	1216.07	2.42066	2.9621	TRUE	0.00561078	1592	0.00731483
BRADI_3g42130v3	I1I981;	heat stress transcription factor B-2b-like(LOC100828608)	13.6047	15.2846	16.2208	30.3572	12.3314	30.2473	40.1953	19.8723	24.8764	56.4888	87.4835	56.6352	2.15285	1.1217	FALSE	0.036705	5776	0.0265392
BRADI_4g32050v3	I1IQQ1;	heat stress transcription factor B-4c-like(LOC100827812)	290.908	280.977	263.559	185.778	266.91	207.82	151.459	47.2371	172.228	82.2514	171.472	127.292	-1.13269	1.3149	FALSE	0.0201224	3901	0.0179241
BRADI_2g44050v3	I1HPK7;	heat stress transcription factor C-1a-like(LOC100824797)	25.4679	6.71382	1	33.811	41.793	53.9237	47.7815	71.771	57.6213	44.5983	112.431	104.481	2.97841	1.7633	FALSE	0.0581497	7524	0.0345709
BRADI_2g48990v3	I1HR89;	heat stress transcription factor C-1b-like(LOC100839917)	187.846	166.701	70.7621	244.492	349.251	329.684	93.2986	173.681	164.724	278.444	746.92	525.64	1.86662	1.4064	FALSE	0.100572	9922	0.045589
BRADI_3g08870v3	I1HZ16;	heat stress transcription factor C-2a-like(LOC100826451)	511.86	338.116	616.175	1593.2	1460.48	1203.62	1583.98	998.399	816.892	3776.22	5130.14	3421.45	3.07181	3.3346	FALSE	0.0181081	3652	0.01678
BRADI_1g38140v3	A0A0Q3H586;	heat stress transcription factor C-2b-like(LOC100822722)	471.08	283.834	574.318	1011.23	824.414	643.745	1800.19	1052.19	956.74	3861.43	4834.1	3936.63	3.24844	3.9089	TRUE	0.00433936	1310	0.00601911
BRADI_3g33410v3	A0A0Q3JI53;	homeobox-leucine zipper protein HOX1(LOC100830219)	61.799	76.7082	78.3725	156.421	121.868	166.038	54.1033	38.7445	33.0626	213.046	437.575	373.199	2.239	1.4258	FALSE	0.0555907	7340	0.0337254
BRADI_4g31690v3	A0A0Q3HAK0;	homeobox-leucine zipper protein HOX11(LOC100822266)	61.0576	35.2829	53.0045	104.614	78.8089	74.1183	243.758	136.88	116.289	234.846	218.872	164.567	2.04962	1.7931	TRUE	0.010818	2572	0.0118177
BRADI_1g73190v3	I1H976;	homeobox-leucine zipper protein HOX21(LOC100822372)	2209.04	2423.66	2358.96	1406.69	1159.82	1145.82	1315.94	741.736	1305.34	857.113	570.627	587.395	-1.79476	2.1104	TRUE	0.0002652	148	0.000680022
BRADI_5g17170v3	A0A0Q3P4X7;	homeobox-leucine zipper protein HOX22-like(LOC100825679)	554.864	490.96	401.815	1261.63	1113.74	1101.95	1425.94	1360.75	1143.66	1851.95	2413.39	2101.78	2.13694	2.4362	TRUE	0.00645934	1745	0.00801783
BRADI_3g50220v3	I1IC31;	homeobox-leucine zipper protein HOX24-like(LOC100836770)	107.769	246.694	149.403	615.775	600.808	390.268	1322.26	1299.41	747.991	2719.95	3958.45	3891.01	4.39071	5.0983	TRUE	0.0133481	2974	0.0136648
BRADI_4g29380v3	I1IPU5;	homeobox-leucine zipper protein HOX25(LOC100836063)	165.602	119.562	277.512	410.274	463.321	484.973	456.171	399.205	298.432	538.052	415.954	306.437	1.16356	1.061	FALSE	0.0529455	7152	0.0328616
BRADI_1g51270v3	I1H1Q4;	homeobox-leucine zipper protein HOX28-like(LOC100829933)	707.603	800.935	644.08	258.308	405.153	484.973	155.253	121.783	256.137	90.1784	94.9676	87.2345	-2.9824	3.1357	TRUE	0.0051531	1495	0.00686914
BRADI_1g51257v3	I1H1Q3;	homeobox-leucine zipper protein HOX2-like(LOC100829626)	1139.87	1299.47	959.912	783.284	1036.69	1166.02	523.183	486.017	728.208	387.44	316.166	389.334	-1.637	2.0316	TRUE	0.0121099	2783	0.0127872
BRADI_3g46320v3	A0A0Q3I275;	homeobox-leucine zipper protein HOX7-like(LOC100827090)	212.314	166.701	313.027	391.279	707.323	470.35	384.103	608.687	260.23	789.733	993.897	1164.89	2.09106	2.057	TRUE	0.0112988	2657	0.0122082
BRADI_4g02570v3	I1IGR5;	light-inducible protein CPRF2-like(LOC100834249)	135.944	113.848	113.888	104.614	94.6728	77.6001	38.9309	259.55	94.4592	32.7079	45.9049	35.4938	-1.67229	1.0661	TRUE	0.00190726	659	0.00302794
BRADI_1g21980v3	I1GSJ1;	MADS-box transcription factor 18(LOC100836119)	1	3.85691	1	213.408	44.0593	49.7455	1455.02	1785.37	947.871	1955	3094.45	4220.93	10.6283	8.6725	FALSE	0.0420554	6270	0.028809
BRADI_1g72150v3	I1H8V0;	MADS-box transcription factor 47-like(LOC100827009)	369.501	375.255	548.95	413.728	445.19	500.99	1030.19	879.504	584.949	851.168	748.583	512.287	0.707126	1.0392	FALSE	0.0945286	9655	0.0443622
BRADI_4g44000v3	I1IUV9;	NAC transcription factor 29-like(LOC100831889)	148.549	169.558	351.079	484.531	346.23	391.661	483.987	1066.34	389.845	857.113	596.406	642.474	1.64715	1.9212	TRUE	0.0110213	2607	0.0119785
BRADI_1g21762v3	A0A0Q3JTC4;	nuclear transcription factor Y subunit A-4-like(LOC100832222)	264.957	252.408	247.07	339.472	326.589	332.47	252.609	334.096	310.029	375.549	489.133	880.592	1.19099	1.0603	FALSE	0.165885	12248	0.0562764
BRADI_1g11800v3	I1GPC2;	nuclear transcription factor Y subunit A-4-like(LOC100846874)	2672.45	2716.49	2336.13	3123.23	3474.45	3482.82	2504.44	3744.31	2556.46	5238.75	5451.12	6487.51	1.15289	1.2607	TRUE	0.00947479	2337	0.0107379
BRADI_2g38380v3	I1HMP7;	ocs element-binding factor 1-like(LOC100838899)	5859.21	5493.41	8952.11	8842.71	6465.93	6638.05	13159.2	12960.6	8515.34	16439.6	13492.4	7929.01	0.898896	1.2843	FALSE	0.129375	11062	0.0508271
BRADI_4g27720v3	I1IP94;	ocs element-binding factor 1-like(LOC100841377)	2065.2	1836.57	2323.44	3276.92	2894.28	3509.98	2759.84	4182.15	3252.29	5537.99	6142.99	3949.43	1.32816	1.5505	FALSE	0.0358884	5695	0.0261671
BRADI_2g07357v3	A0A0Q3FVD4;	pathogenesis-related genes transcriptional activator PTI6(LOC100831723)	376.916	428.108	330.785	296.299	309.969	246.12	253.873	109.516	280.013	177.375	178.125	180.145	-1.08437	1.1739	FALSE	0.0191016	3786	0.0173957
BRADI_2g45530v3	I1HQ11;	pathogenesis-related genes transcriptional activator PTI6-like(LOC100840424)	525.948	399.539	484.261	261.761	297.882	358.235	183.069	100.079	301.161	183.32	163.157	182.371	-1.41451	1.5905	TRUE	0.0135479	3018	0.0138669
BRADI_5g04817v3	I1IWL3;	probable WRKY transcription factor 11(LOC100832602)	235.299	180.985	338.395	496.619	349.251	259.351	1011.23	389.769	431.458	997.816	940.676	576.268	1.73649	2.0091	FALSE	0.035545	5660	0.0260062
BRADI_3g18580v3	I1I256;	probable WRKY transcription factor 17(LOC100842247)	439.939	390.968	543.876	734.931	536.597	658.368	1318.47	744.567	776.643	1572.52	1205.95	723.701	1.34904	1.5905	FALSE	0.0975358	9784	0.044955
BRADI_2g00280v3	I1HB17;	probable WRKY transcription factor 26(LOC100831835)	824.011	735.226	797.556	1489.58	1458.22	948.056	2780.07	2266.62	1518.86	4273.64	3796.29	2362.16	2.14613	2.6763	FALSE	0.0423823	6291	0.0289055
BRADI_4g01950v3	I1IGI7;	probable WRKY transcription factor 26(LOC100845536)	3957.38	2443.66	7421.15	9384.95	6833.07	3418.06	22643.2	15262.1	9808.08	29534.9	26074.1	17398.1	2.40105	3.4927	FALSE	0.0200001	3890	0.0178736
BRADI_2g08620v3	A0A0Q3FYV6;	probable WRKY transcription factor 31(LOC100824899)	1577.33	1293.75	2462.97	2594.8	2472	1373.53	6193.86	3180.98	2550.32	9531.2	7247.32	5289.68	2.04867	2.7275	FALSE	0.0365914	5764	0.0264841
BRADI_2g53760v3	I1HSZ2;	probable WRKY transcription factor 33(LOC100845575)	168.568	42.4252	1211.06	1161.47	301.66	137.487	7727.53	2240.19	1326.48	9459.86	9181.55	3658.46	3.97099	6.3797	FALSE	0.0614882	7772	0.0357103
BRADI_2g22440v3	A0A0Q3MNQ9;	probable WRKY transcription factor 33(LOC100846086)	165.602	95.2781	646.617	306.661	130.178	55.3164	1013.76	502.059	215.206	981.963	639.647	194.61	1.00097	1.7156	FALSE	0.353663	15818	0.0726797
BRADI_3g06070v3	I1HXZ3;	probable WRKY transcription factor 40(LOC100836462)	5657.53	2567.94	14091.7	15306.5	10563.4	4514.84	36743.4	22765.7	18134.8	42959.2	40089.4	25150.9	2.27747	3.6271	FALSE	0.0172206	3537	0.0162516
BRADI_4g30360v3	I1IQ58;	probable WRKY transcription factor 40(LOC100839756)	370.984	92.4212	311.758	463.808	380.979	287.902	2739.61	653.98	444.42	5597.44	4933.89	2080.09	4.02408	4.9152	FALSE	0.0664632	8104	0.0372358
BRADI_2g11170v3	A0A0Q3JZT4;	probable WRKY transcription factor 47(LOC100846801)	33.6239	15.2846	41.5889	40.7186	53.1244	35.8182	199.505	81.2071	60.35	290.334	203.072	112.827	2.74393	2.1656	FALSE	0.0753546	8684	0.0399008
BRADI_2g18530v3	I1HH54;	probable WRKY transcription factor 48(LOC100831237)	69.955	38.1399	191.26	266.942	204.965	108.937	428.355	290.689	269.78	732.263	602.227	533.985	2.64193	2.8723	TRUE	0.00257684	845	0.00388256
BRADI_2g15360v3	A0A0Q3IFK7;	probable WRKY transcription factor 48(LOC100836015)	7.67306	1	1	14.8152	9.30968	12.1418	9.85055	9.49252	5.0931	100.087	73.3468	29.9303	4.39395	1.773	FALSE	0.0856268	9241	0.04246
BRADI_1g08106v3	I1GN43;	probable WRKY transcription factor 48(LOC100838634)	155.963	95.2781	209.018	279.03	235.182	292.777	784.906	691.725	444.42	1192.03	1033.81	576.824	2.60628	2.9979	FALSE	0.047652	6735	0.0309456
BRADI_2g05510v3	I1HCT0;	probable WRKY transcription factor 50(LOC100832123)	6.93161	5.28537	21.2944	26.9034	14.5977	7.26728	32.6091	18.9287	27.6052	62.434	50.0627	33.8248	2.12642	1.1069	FALSE	0.02545	4564	0.0209704
BRADI_2g33540v3	I1HL63;	probable WRKY transcription factor 50(LOC100835222)	64.7648	65.2805	78.3725	165.055	113.558	104.062	367.666	551.127	241.129	298.261	270.429	170.687	1.82683	1.9316	FALSE	0.0430867	6345	0.0291536
BRADI_3g34850v3	I1I6P0;	probable WRKY transcription factor 53(LOC100822256)	525.206	132.418	2436.33	2558.53	950.57	463.386	7215.47	3490.48	2623.32	5744.09	5887.7	3583.35	2.29798	4.2128	FALSE	0.0173058	3549	0.0163067
BRADI_2g45480v3	I1HQ04;	probable WRKY transcription factor 53(LOC100841626)	1	1	1	1	1	5.87455	79.3906	38.7445	20.7833	64.4158	46.7365	11.5707	5.3543	2.104	FALSE	0.123922	10893	0.0500505
BRADI_2g22241v3	A0A0Q3QX50;	probable WRKY transcription factor 54(LOC100842121)	482.943	170.986	609.833	598.506	520.733	257.262	1262.84	462.427	452.606	2712.02	2278.68	1248.34	2.3036	2.8173	FALSE	0.0521488	7088	0.0325675
BRADI_1g30870v3	I1GVK0;	probable WRKY transcription factor 60(LOC100837154)	414.73	120.99	2123.04	1506.85	740.562	270.493	7972.82	2514.79	1892.7	9049.64	6109.73	2965.8	2.76917	4.7405	FALSE	0.0858019	9258	0.0425381
BRADI_2g30695v3	I1HKK0;	probable WRKY transcription factor 70(LOC100836752)	376.174	356.686	351.079	446.539	498.07	516.31	856.975	599.251	509.227	920.528	1013.85	611.318	1.23178	1.4095	FALSE	0.0565178	7413	0.0340608
BRADI_2g53520v3	I1HSW2;	probable WRKY transcription factor 70(LOC100837676)	364.311	176.7	621.249	940.432	717.899	382.608	1991.11	1829.72	1170.95	1748.9	1732.33	1359.05	2.05816	2.8788	TRUE	0.00248609	814	0.00374012
BRADI_4g44370v3	A0A0Q3HWA1;	probable WRKY transcription factor 70(LOC100839746)	44.7456	1	7.34201	71.8027	64.4558	42.7819	199.505	123.67	63.0787	189.266	116.589	34.9375	2.68244	1.9511	FALSE	0.155598	11969	0.0549945
BRADI_2g45900v3	I1HQ59;	probable WRKY transcription factor 71(LOC100823678)	141.134	96.7065	102.472	135.698	165.683	123.56	409.39	172.738	200.88	779.825	754.404	460.547	2.55129	2.6359	FALSE	0.030867	5148	0.0236537
BRADI_2g42023v3	A0A0Q3R4M9;	probable WRKY transcription factor 75(LOC100843345)	1	1	1	1	1	1	49.0459	16.0978	12.5971	181.339	144.03	32.1557	6.89694	3.0005	FALSE	0.118771	10688	0.0491086
BRADI_1g68730v3	I1H7N3;	protein indeterminate-domain 16-like(LOC100827246)	200.45	266.693	153.208	133.971	141.509	111.026	75.5975	62.3349	105.374	74.3245	42.5786	40.501	-1.97861	1.6822	FALSE	0.0322702	5310	0.0243981
BRADI_4g37540v3	I1ISN8;	protein indeterminate-domain 5, chloroplastic-like(LOC100834360)	763.212	639.52	942.154	924.89	824.414	707.81	1680.08	1038.03	854.412	1661.7	1142.75	1134.85	0.748419	1.0076	FALSE	0.0736169	8580	0.0394229
BRADI_1g05346v3	A0A0Q3N7P8;	protein WRKY1-like(LOC100835580)	455.51	465.248	447.478	389.552	368.892	364.502	288.011	465.258	337.317	129.813	140.704	135.081	-1.75419	1.6688	TRUE	5.61729e-06	15	6.89212e-05
BRADI_1g09170v3	I1GNH3;	protein WRKY1-like(LOC100836202)	1370.46	1475.17	1221.2	2672.51	1695.42	2166	2998.81	2463.83	2004.57	3692.99	4394.19	3275.69	1.48235	1.78	TRUE	0.0140392	3092	0.0142069
BRADI_3g24210v3	I1I3Q2;	scarecrow-like protein 21(LOC100831355)	25.4679	878.072	795.02	976.696	755.67	36.5146	834.216	771.932	735.03	1035.47	907.413	886.156	0.736	1.9442	FALSE	0.298274	15027	0.0690452
BRADI_1g52240v3	I1H223;	scarecrow-like protein 22(LOC100841394)	280.527	210.983	235.654	239.312	272.953	271.886	189.39	114.234	182.461	70.361	85.8203	104.481	-1.4801	1.455	TRUE	0.00709899	1888	0.00867488
BRADI_1g24310v3	I1GTB5;	scarecrow-like protein 23(LOC100829345)	175.241	193.842	231.849	121.883	160.395	100.58	129.965	85.9252	121.064	66.3975	55.8838	62.1987	-1.70374	1.3688	TRUE	0.0119761	2757	0.0126677
BRADI_2g52227v3	I1HSE9;	scarecrow-like protein 34(LOC100826211)	537.811	436.679	533.729	779.83	723.943	554.61	1171.8	1116.35	822.35	1818.26	1583.48	1171.56	1.60039	1.9576	FALSE	0.0294484	5013	0.0230334
BRADI_5g19190v3	I1J0W5;	scarecrow-like protein 8(LOC100838548)	1206.6	999.491	866.05	1708.9	1672.76	1236.35	1561.23	1274.88	1567.29	1772.68	2467.44	2300.4	1.09016	1.2145	FALSE	0.0174176	3566	0.0163849
BRADI_4g43680v3	I1IUS3;	scarecrow-like protein 9(LOC100824633)	247.162	210.983	867.319	322.203	232.16	344.308	370.195	434.119	330.495	1215.81	1616.74	363.741	1.2699	1.5067	FALSE	0.23441	13833	0.0635591
BRADI_2g13860v3	I1HFM9;	transcription factor DIVARICATA(LOC100840715)	127.047	165.272	192.529	123.61	155.107	137.487	98.3561	204.82	141.53	60.4523	43.4102	22.1414	-1.94406	1.3967	TRUE	0.0101178	2456	0.0112847
BRADI_1g68560v3	I1H7L4;	transcription factor HBP-1a-like(LOC100827008)	849.962	752.368	617.443	1028.5	1034.42	972.429	1204.68	1323.95	950.6	1368.4	1334.01	1379.64	0.878882	1.0585	TRUE	0.00934395	2312	0.010623
BRADI_4g27100v3	I1IP15;	transcription factor HBP-1b(c38)-like(LOC100845620)	875.171	556.669	914.249	669.309	822.903	594.999	671.113	832.323	611.555	508.326	312.008	349.276	-1.00423	1.0488	FALSE	0.0539872	7220	0.033174
BRADI_3g05577v3	I1HXT5;	transcription factor RF2a(LOC100835109)	1547.67	1199.47	1538.3	2860.74	2362.46	2717.52	4571.68	3414.99	3111.76	5409.18	5025.36	4515.24	1.80261	2.278	TRUE	0.00163984	580	0.00266495
BRADI_4g35370v3	I1IRX0;	transcription factor RF2a-like(LOC100827309)	42.5213	38.1399	53.0045	56.2607	34.9942	33.0328	123.643	60.4476	28.2874	143.685	125.736	90.0163	1.42711	1.0982	FALSE	0.0334231	5412	0.0248668
BRADI_5g23340v3	A0A0Q3KXI5;	transcription factor TGA4-like(LOC100845150)	1299.28	1776.57	1202.18	2351.31	2811.18	2820.58	2036.63	2378.91	1910.43	3302.58	5034.51	4948.08	1.6348	1.7559	FALSE	0.0249065	4499	0.0206718
BRADI_4g41890v3	I1IU55;	transcription factor VIP1-like(LOC100836708)	1078.33	872.358	1458.39	1410.15	1301.09	927.165	2197.2	1395.66	1556.38	2698.15	2132.32	1970.49	0.996355	1.3434	FALSE	0.0174607	3573	0.016417
BRADI_2g38230v3	I1HMM9;	trihelix transcription factor GT-3b-like(LOC100826845)	29.1752	10.9992	74.5673	121.883	60.6786	44.871	382.838	190.666	166.771	660.92	557.322	247.464	3.67513	3.4749	FALSE	0.0652515	8028	0.0368866
BRADI_3g48880v3	I1IBM3;	two-component response regulator-like PRR1(LOC100831155)	565.245	528.1	401.815	667.582	747.361	1172.29	449.85	400.148	685.913	718.391	1615.91	1763.52	1.45456	1.228	FALSE	0.114155	10497	0.048231
BRADI_2g11707v3	A0A0Q3FXD5;	uncharacterized LOC100833996(LOC100833996)	23.985	15.2846	13.684	25.1765	25.9291	9.35638	23.7586	8.54891	10.5506	66.3975	149.851	109.489	2.62091	1.4168	FALSE	0.0612277	7750	0.0356093
BRADI_1g46270v3	A0A0Q3JMW1;	uncharacterized LOC104581615(LOC104581615)	277.561	330.973	309.222	173.69	189.101	148.629	165.367	45.3498	202.244	127.832	99.1255	95.0235	-1.51114	1.4679	TRUE	0.000884199	360	0.00165411
BRADI_2g44035v3	I1HPK5;	WRKY transcription factor 22-like(LOC100824490)	417.696	189.556	668.179	729.75	575.124	485.67	1473.99	1171.08	1057.7	1461.54	1296.59	838.31	1.49559	2.1167	FALSE	0.0327802	5361	0.0246324
BRADI_2g30800v3	A0A0Q3ILV3;	WRKY transcription factor 55-like(LOC100837064)	5.44871	3.85691	1	13.0883	8.55426	5.87455	90.7699	17.985	23.5121	133.777	93.3045	41.6137	4.70447	2.2779	FALSE	0.0836371	9129	0.0419454
BRADI_2g48090v3	I1HQX3;	WRKY transcription factor 6-like(LOC100820905)	15.0876	6.71382	6.07361	28.6303	19.1302	3.78546	46.5171	21.7595	31.0161	58.4705	26.7787	31.5994	2.0676	1.0162	FALSE	0.0848176	9200	0.0422716
BRADI_4g28280v3	I1IPG0;	WRKY transcription factor 6-like(LOC100840042)	1257.02	449.535	3985.05	4138.64	2604.95	1043.46	10631.8	5704.2	4332.19	13381.7	12052.1	8669.52	2.58301	4.1621	TRUE	0.00702781	1867	0.00857839
BRADI_2g53510v3	A0A0Q3GH30;	WRKY transcription factor SUSIBA2(LOC104583345)	138.169	19.5699	680.863	560.514	280.508	58.7983	2070.77	1180.52	634.749	3239.17	2994.66	1487.57	3.2028	4.9519	FALSE	0.0394892	6051	0.0278028
BRADI_3g58015v3	A0A0Q3INJ4;	AP2/ERF domain-containing protein	56.6089	13.8561	484.261	351.56	150.574	47.6564	2075.82	335.039	322.309	4495.59	2997.99	1780.21	4.06331	5.6477	FALSE	0.0611514	7743	0.0355771
BRADI_3g12567v3	A0A0Q3J920;	AP2/ERF domain-containing protein	11.3803	28.1407	1	30.3572	49.3473	62.2801	28.816	20.8159	19.419	272.499	935.687	491.146	5.39015	3.7513	FALSE	0.104984	10126	0.0465264
BRADI_2g18980v3	I1HHA6;	HSF_DOMAIN domain-containing protein	12.1218	15.2846	136.719	66.6221	34.2387	33.0328	328.471	204.82	84.2264	682.719	825.088	145.095	3.33213	3.4131	FALSE	0.133894	11234	0.0516173
BRADI_2g45567v3	A0A0Q3MXI9;	BZIP domain-containing protein	159.671	190.985	127.84	479.35	374.18	515.613	559.849	645.488	349.596	1269.32	1669.97	1228.31	3.12264	3.2503	TRUE	0.0118211	2735	0.0125666
BRADI_2g02310v3	I1HBR1;	Uncharacterized protein	484.426	250.98	1394.97	1398.06	1001.18	400.017	4057.08	1698.56	2079.61	3901.07	2901.52	2042.81	2.05382	3.1989	FALSE	0.0319793	5274	0.0242327
BRADI_5g18850v3	A0A0Q3GSY2;	AP2/ERF domain-containing protein	1	1	1	6.18069	3.26628	1	127.436	34.0265	28.9695	86.2149	141.536	110.601	6.81742	3.1863	FALSE	0.0198951	3878	0.0178184
BRADI_4g25342v3	A0A0Q3H7N9;	BZIP domain-containing protein	9.15597	1	1	32.0841	27.4399	50.4419	12.3793	1	3.72874	113.959	207.23	167.349	5.45258	2.4443	FALSE	0.026634	4716	0.0216688
BRADI_4g05360v3	I1IHQ8;	Uncharacterized protein	37.3311	25.2838	1	51.08	50.8581	55.3164	169.161	206.708	77.4046	250.7	141.536	107.263	2.97304	2.4381	FALSE	0.0707127	8386	0.0385315
BRADI_4g42120v3	A0A0Q3EXQ1;	BZIP domain-containing protein	6.19016	13.8561	1	35.5379	31.217	26.0691	16.1724	12.3234	13.9615	86.2149	221.367	98.3616	4.26964	2.1037	FALSE	0.0959324	9719	0.0446563
BRADI_1g44270v3	A0A2K2DPA6;	Uncharacterized protein	570.435	433.822	609.833	1076.86	709.589	582.464	1242.61	902.151	997.671	1790.51	1654.17	1685.63	1.66833	2.0214	TRUE	9.87539e-05	72	0.000330822
BRADI_1g59771v3	A0A2K2DSI7;	BHLH domain-containing protein	982.682	879.5	1278.28	584.691	683.15	700.846	548.47	1394.72	689.324	218.992	264.608	300.317	-2.0022	1.9717	FALSE	0.0191944	3799	0.0174554
BRADI_2g06790v3	A0A0Q3IBN4;	BZIP domain-containing protein	376.174	400.968	438.599	315.295	254.823	244.031	224.793	109.516	231.578	123.868	134.883	67.2059	-1.89908	1.9311	TRUE	0.000481514	230	0.00105679
BRADI_1g08891v3	A0A2K2DIQ0;	HSF_DOMAIN domain-containing protein	159.671	92.4212	210.286	152.967	51.6135	67.1546	1136.4	241.621	125.84	1332.73	282.903	102.256	1.89349	1.8059	FALSE	0.389199	16274	0.0747749
BRADI_1g74350v3	A0A0Q3HLG0;	HSF_DOMAIN domain-containing protein	593.42	523.815	116.425	712.481	507.891	585.25	1398.12	824.774	1095.91	942.328	880.803	903.403	1.14412	1.7851	FALSE	0.0768785	8773	0.0403097
BRADI_1g73710v3	I1H995;	Dof-type domain-containing protein	833.65	619.521	679.595	769.469	977.01	1052.51	263.988	1135.22	561.755	226.919	313.671	272.5	-1.39124	1.6878	TRUE	0.0116094	2704	0.0124242
BRADI_1g48770v3	A0A2K2DQD7;	WRKY domain-containing protein	54.3845	83.8504	75.8357	76.9834	101.472	101.973	143.873	163.301	106.739	308.17	262.114	199.061	1.84554	1.6516	FALSE	0.0215327	4074	0.018719
BRADI_1g72449v3	I1H8Y9;	AP2/ERF domain-containing protein	6163.94	4719.19	8437.14	9509.29	10827.8	7594.16	12910.2	10190.1	10862.1	14356.7	14133.6	14680.3	1.15994	1.5352	FALSE	0.0163908	3416	0.0156956
BRADI_1g69407v3	I1H7W3;	HSF_DOMAIN domain-containing protein	264.215	268.121	214.092	325.657	288.817	298.348	504.217	343.532	375.519	714.427	662.931	556.239	1.37321	1.5275	TRUE	0.00729122	1923	0.00883569
BRADI_3g46690v3	A0A0Q3FK46;	Uncharacterized protein	39.5555	36.7114	131.645	64.8952	92.4065	35.8182	145.138	83.0944	65.1253	292.316	165.651	159.004	1.56923	1.4647	FALSE	0.0693532	8293	0.0381042
BRADI_2g06890v3	A0A0Q3ISB0;	TCP domain-containing protein	352.448	243.838	340.932	468.989	346.985	387.482	336.057	200.102	84.9086	306.188	99.1255	85.0091	-0.934651	1.3662	FALSE	0.160916	12115	0.0556653
BRADI_1g45812v3	A0A2K2DPM0;	Uncharacterized protein	30.6581	1	1	9.63448	10.8205	51.1383	93.2986	18.9287	68.5362	26.7627	42.5786	39.9446	1.7426	1.3489	FALSE	0.105766	10160	0.0466826
BRADI_1g29920v3	A0A2K2DM03;	BZIP domain-containing protein	565.986	592.381	658.032	317.022	372.67	379.822	406.861	673.796	480.575	163.503	274.587	204.625	-1.49883	1.341	TRUE	0.000875799	358	0.00164492
BRADI_5g17150v3	I1J064;	Uncharacterized protein	1167.3	1348.03	1481.23	855.814	851.61	631.21	720.424	479.412	732.983	686.683	533.206	625.227	-1.11505	1.3342	TRUE	0.00641247	1735	0.00797188
BRADI_4g44093v3	A0A2K2CU34;	GRAS domain-containing protein	619.371	778.08	545.144	472.443	451.989	443.888	373.988	252.001	397.349	272.499	278.745	336.48	-1.1298	1.3011	FALSE	0.0280352	4882	0.0224315
BRADI_2g35057v3	I1HLM1;	GATA-type domain-containing protein	535.587	458.106	652.959	446.539	498.07	427.175	263.988	635.108	381.659	213.046	228.019	259.147	-1.23367	1.2835	FALSE	0.0254617	4565	0.020975
BRADI_1g07970v3	I1GN29;	Uncharacterized protein	45.4871	43.8537	42.8573	14.8152	21.3965	27.4619	12.3793	14.2106	9.86839	1	5.98943	18.2469	-2.38913	1.2688	FALSE	0.0182297	3671	0.0168673
BRADI_2g19930v3	I1HHN4;	Dof-type domain-containing protein	84.784	109.563	47.9309	44.1724	57.6569	153.504	28.816	38.7445	54.2104	16.8539	26.7787	19.3596	-1.94341	1.2587	FALSE	0.0754732	8693	0.0399421
BRADI_4g41430v3	I1IU01;	TCP domain-containing protein	996.769	1120.91	964.986	816.095	1038.2	1006.55	614.217	1037.09	780.736	577.687	492.459	426.609	-1.04234	1.2313	TRUE	0.0012528	475	0.0021825
BRADI_2g23890v3	A0A2K2DA63;	Uncharacterized protein	3141.05	2940.76	2074.84	3530.78	2443.29	3696.61	2652.37	5606.06	3916.05	2024.36	1732.33	465.554	-0.949966	1.2209	FALSE	0.0952045	9685	0.0445001
BRADI_4g05010v3	I1IHM1;	Uncharacterized protein	737.261	699.515	606.028	907.621	834.235	798.338	1026.4	1026.71	833.264	1717.19	1348.98	1108.7	1.03118	1.1904	FALSE	0.0509086	6991	0.0321219
BRADI_1g76340v3	I1HA46;	Uncharacterized protein	2068.91	2552.22	1658.8	2594.8	2121.48	3274.61	2823.06	4023.62	2632.18	2908.22	4015	4898.57	0.912626	1.1433	FALSE	0.067297	8165	0.0375161
BRADI_2g14070v3	A0A2K2D8J7;	Uncharacterized protein	49.9358	69.5659	88.5197	78.7103	39.5267	56.7092	36.4022	7.60529	46.7063	12.8905	39.2523	16.0215	-1.60964	1.1214	FALSE	0.0320401	5287	0.0242924
BRADI_2g09434v3	A0A0Q3FZB7;	AP2/ERF domain-containing protein	119.632	93.8496	88.5197	177.143	148.308	154.897	253.873	185.005	162.678	290.334	213.051	174.025	1.16547	1.0576	FALSE	0.0579649	7509	0.0345019
BRADI_1g72457v3	I1H8Z0;	AP2/ERF domain-containing protein	688.326	542.385	500.75	323.93	433.859	384.697	280.425	487.904	335.27	335.914	226.356	303.099	-1.0006	1.0476	FALSE	0.0191765	3797	0.0174462
BRADI_3g48697v3	A0A2K2D450;	Uncharacterized protein	247.162	210.983	143.061	178.87	176.259	179.269	127.436	63.2785	136.755	102.069	101.62	93.3544	-1.01719	1.0297	FALSE	0.0786416	8871	0.04076
BRADI_4g20720v3	A0A0Q3EMH2;	Uncharacterized protein	376.916	312.403	178.576	539.792	550.95	659.761	318.356	648.319	640.889	458.783	617.195	703.672	1.036	1.0259	FALSE	0.0321713	5301	0.0243567
BRADI_1g47480v3	I1H0E3;	AP2/ERF domain-containing protein	45.4871	42.4252	37.7837	19.9959	31.217	20.4982	21.2298	16.0978	33.0626	12.8905	6.821	4.89446	-2.35286	0.99646	TRUE	0.000525878	247	0.0011349
BRADI_3g39177v3	A0A0Q3HZ21;	MADS-box domain-containing protein	750.607	506.673	217.897	974.97	1001.94	1305.29	968.239	1590.99	872.831	805.587	1014.69	722.588	0.785565	0.99304	FALSE	0.133018	11201	0.0514657
BRADI_4g43080v3	A0A0Q3HFU7;	Uncharacterized protein	138.91	206.698	73.2989	111.521	143.775	340.13	62.9539	201.046	123.793	38.6531	82.4941	63.8678	-1.17899	0.99232	FALSE	0.171434	12393	0.0569427
BRADI_3g60120v3	I1IFK4;	AP2/ERF domain-containing protein	1138.39	948.066	1493.91	1308.26	1219.5	1105.43	1773.64	1629.68	1318.98	2220.55	1901.14	1765.19	0.717399	0.97656	FALSE	0.022388	4181	0.0192106
BRADI_3g59320v3	A0A0Q3MCB5;	TCP domain-containing protein	669.789	636.663	604.759	524.25	667.286	536.504	414.447	339.757	539.925	365.641	339.45	399.904	-0.790448	0.97583	TRUE	0.000482369	231	0.00106139
BRADI_3g57710v3	A0A2K2D5K9;	WRKY domain-containing protein	563.762	543.813	453.82	451.72	424.039	406.284	385.367	299.182	428.729	246.736	311.176	283.07	-0.892687	0.97437	TRUE	0.00750668	1965	0.00902867
BRADI_3g59300v3	I1IFA1;	Uncharacterized protein	342.809	239.552	191.26	356.741	395.332	411.855	336.057	460.54	403.489	405.275	669.584	431.616	0.961478	0.97294	FALSE	0.0814968	9028	0.0414813
BRADI_1g71330v3	I1H8K2;	C2H2-type domain-containing protein	201.933	118.133	136.719	197.866	231.405	178.573	296.861	146.316	175.639	369.604	287.061	286.409	1.04585	0.96984	TRUE	0.0126485	2863	0.0131548
BRADI_2g21060v3	I1HI19;	AP2/ERF domain-containing protein	3290.82	2567.94	5418.34	4931.29	5050.27	4035.74	6206.5	6043.9	5553.3	6584.35	6714.28	4388.95	0.64934	0.95165	FALSE	0.135417	11277	0.0518149
BRADI_2g46230v3	A0A0Q3MXW2;	Uncharacterized protein	2434.44	2027.98	1975.9	2829.66	2430.45	2875.59	3336.39	3264.02	2815.01	3750.46	3433.73	3591.14	0.742974	0.95131	TRUE	0.00221165	748	0.00343687
BRADI_2g48597v3	A0A2K2DEQ8;	TF-B3 domain-containing protein	38.0726	42.4252	6.07361	52.8069	50.8581	74.1183	81.9194	85.9252	57.6213	82.2514	79.9993	56.6352	1.33822	0.95083	FALSE	0.0402904	6134	0.0281842
BRADI_3g57960v3	I1IEV0;	BZIP domain-containing protein	1741.19	1688.01	1843.99	1969.66	2691.83	2383.96	2218.7	1823.12	1927.49	3976.38	3472.81	2540.75	0.921802	0.95073	FALSE	0.0630583	7878	0.0361974
BRADI_2g40582v3	I1HNE2;	BZIP domain-containing protein	78.8524	126.704	130.377	111.521	78.8089	90.831	129.965	95.3613	94.4592	232.864	337.787	146.764	1.09463	0.94896	FALSE	0.138689	11391	0.0523387
BRADI_3g56290v3	I1IEA4;	BZIP domain-containing protein	282.01	203.841	46.6625	296.299	305.437	492.633	68.0113	96.3049	245.222	54.507	121.578	139.532	-0.754644	0.93988	FALSE	0.411326	16590	0.0762268
BRADI_4g32934v3	I1IR01;	BHLH domain-containing protein	978.974	769.509	651.69	814.368	752.649	668.117	583.872	439.78	695.463	421.129	490.796	505.055	-0.760319	0.93889	FALSE	0.0668818	8134	0.0373736
BRADI_5g12127v3	A0A0Q3I9Y7;	Uncharacterized protein	135.203	119.562	124.035	78.7103	74.2763	139.577	59.1608	271.817	125.157	54.507	45.9049	31.5994	-1.52077	0.93414	TRUE	0.000941908	377	0.00173222
BRADI_1g78509v3	A0A2K2DVU5;	TFIIS-type domain-containing protein	69.955	36.7114	1	51.08	66.7221	69.2437	47.7815	54.786	56.9391	52.5253	91.6413	85.0091	1.08989	0.93271	FALSE	0.172082	12411	0.0570254
BRADI_2g45750v3	I1HQ38;	GATA-type domain-containing protein	97.3887	96.7065	87.2513	61.4414	72.01	75.511	31.3448	50.0679	58.9856	54.507	30.105	36.6065	-1.21474	0.92726	TRUE	0.00873286	2196	0.0100901
BRADI_5g20290v3	A0A0Q3KW10;	WRKY domain-containing protein	606.024	625.235	593.344	481.077	449.723	427.175	419.505	261.437	461.474	310.152	364.397	374.868	-0.797994	0.92696	TRUE	0.00179522	620	0.00284874
BRADI_1g23060v3	A0A0Q3GWS3;	GRAS domain-containing protein	696.481	739.512	631.396	648.586	631.781	631.21	591.458	429.4	604.051	381.495	381.028	428.278	-0.795877	0.92412	TRUE	0.0039371	1205	0.00553667
BRADI_3g30457v3	I1I599;	Uncharacterized protein	3224.83	3477.86	3267.14	2422.11	2414.59	2121.43	2268.01	1641.94	2231.74	2192.81	1891.16	1926.53	-0.730083	0.92346	TRUE	0.000521931	245	0.00112571
BRADI_4g32920v3	I1IQZ9;	BZIP domain-containing protein	274.596	202.412	519.776	543.245	232.16	340.826	611.688	1105.97	364.604	553.906	480.817	411.031	0.536469	0.92342	FALSE	0.256634	14270	0.065567
BRADI_2g17610v3	I1HGT6;	Uncharacterized protein	68.4721	102.42	101.204	83.891	57.6569	42.7819	167.896	228.411	112.196	242.773	173.135	66.6495	0.826584	0.92282	FALSE	0.302777	15087	0.0693209
BRADI_3g01340v3	A0A2K2CUL5;	DIRP domain-containing protein	1211.79	1076.63	1104.51	1601.83	1406.85	1619.35	1637.09	1893.89	1498.39	1956.98	1857.07	1967.7	0.768976	0.91972	TRUE	0.000145703	96	0.000441095
BRADI_4g35910v3	I1IS35;	Homeobox domain-containing protein	1433.48	1490.88	1520.55	1765.89	2018.74	1315.74	1683.87	1740.08	1336.03	2394.94	2786.77	2662.59	0.81949	0.90635	TRUE	0.00787381	2023	0.00929517
BRADI_4g32090v3	I1IQQ5;	BZIP domain-containing protein	451.061	368.113	415.767	572.603	667.286	487.063	571.229	482.243	492.855	728.299	746.089	831.077	0.900615	0.90241	TRUE	0.00117748	452	0.00207682
BRADI_4g43322v3	A0A0Q3LIL2;	BZIP domain-containing protein	264.215	219.554	271.17	287.665	326.589	319.239	418.24	461.483	322.991	454.819	415.954	423.827	0.778076	0.89099	TRUE	0.00126195	477	0.00219169
BRADI_1g12650v3	I1GPM8;	Uncharacterized protein	89.9742	106.706	102.472	54.5338	64.4558	94.3129	66.747	77.4327	55.5747	34.6896	39.2523	45.5082	-1.32447	0.88336	TRUE	0.00125569	476	0.0021871
BRADI_1g72960v3	I1H949;	Uncharacterized protein	784.714	693.801	543.876	766.015	727.72	697.365	870.883	1246.57	872.149	968.09	1092.02	1107.03	0.647119	0.88205	FALSE	0.0149523	3221	0.0147997
BRADI_3g16500v3	A0A0Q3Q0Z7;	TF-B3 domain-containing protein	52.9016	48.139	21.2944	18.269	16.1085	24.6764	13.6436	15.1542	18.0546	14.8722	7.65258	8.23257	-1.99184	0.8723	FALSE	0.0829849	9098	0.041803
BRADI_4g19060v3	I1ILR4;	WRKY domain-containing protein	46.2285	45.2821	16.2208	49.3531	84.0968	42.0855	68.0113	88.756	39.8845	102.069	103.283	58.8606	1.29426	0.86842	FALSE	0.0489716	6824	0.0313545
BRADI_4g33740v3	A0A0Q3PMV0;	Uncharacterized protein	297.581	212.411	173.503	190.959	241.981	189.018	200.77	145.373	203.609	109.996	109.104	131.743	-0.962105	0.85996	FALSE	0.0886142	9416	0.0432641
BRADI_1g19702v3	I1GRS7;	BZIP domain-containing protein	1110.21	1020.92	1278.28	1215.01	1057.09	884.687	1926.63	1446.62	1301.92	2216.59	1637.53	1302.31	0.59685	0.85562	FALSE	0.153013	11886	0.0546131
BRADI_4g43877v3	I1IUU7;	Uncharacterized protein	566.727	693.801	453.82	417.182	449.723	420.908	403.068	251.058	456.017	369.604	340.281	300.317	-0.763015	0.85459	FALSE	0.0673818	8168	0.0375299
BRADI_3g21390v3	I1I324;	Uncharacterized protein	494.807	428.108	576.855	458.628	461.054	46.9601	465.022	413.359	417.814	347.805	433.417	60.5297	-0.833274	0.84596	FALSE	0.181942	12645	0.0581005
BRADI_4g31040v3	I1IQD0;	AP2/ERF domain-containing protein	1061.28	732.369	1131.15	850.633	1109.21	737.754	1245.14	629.447	991.531	1645.85	1161.87	2104.57	0.748061	0.84466	FALSE	0.120133	10735	0.0493246
BRADI_2g21067v3	I1HI20;	AP2/ERF domain-containing protein	32.141	52.4244	56.8097	56.2607	69.7438	26.0691	68.0113	29.3084	63.7609	90.1784	92.4729	141.757	1.19828	0.83231	FALSE	0.0507871	6980	0.0320713
BRADI_2g16790v3	A0A0Q3G027;	DOG1 domain-containing protein	116.666	122.419	111.351	76.9834	121.113	114.507	128.701	67.0529	94.4592	226.919	277.082	200.73	1.00792	0.83146	FALSE	0.0319679	5271	0.0242189
BRADI_2g11890v3	I1HEY1;	AP2/ERF domain-containing protein	4.70726	96.7065	1	1	24.4182	1	47.7815	1	6.45747	54.507	24.284	51.628	0.348745	0.82934	FALSE	0.798596	20262	0.0930987
BRADI_3g33400v3	A0A0Q3FDW7;	HTH myb-type domain-containing protein	892.966	919.497	1174.27	1073.4	1188.53	1099.86	1304.56	1974.1	1136.15	1744.93	1427.15	1388.54	0.610661	0.82478	FALSE	0.0239689	4368	0.0200698
BRADI_4g40540v3	I1ITQ3;	BZIP domain-containing protein	358.38	330.973	356.153	291.119	314.502	357.539	212.149	221.806	251.362	217.01	239.661	190.16	-0.69274	0.82465	TRUE	0.00288793	926	0.00425473
BRADI_2g16150v3	I1HGA7;	WRKY domain-containing protein	11.3803	18.1415	6.07361	40.7186	28.1953	12.8382	61.6895	4.77445	37.8379	48.5618	38.4207	35.4938	1.78274	0.82382	TRUE	0.00562589	1595	0.00732862
BRADI_2g50035v3	A0A0Q3JBZ2;	AP2/ERF domain-containing protein	181.914	176.7	323.174	249.673	297.127	220.355	329.735	252.001	239.764	460.764	420.112	298.092	0.790129	0.82255	FALSE	0.0728117	8526	0.0391748
BRADI_1g17410v3	I1GR16;	Dof-type domain-containing protein	621.595	599.523	578.123	576.056	529.043	533.719	351.229	526.593	452.606	353.75	427.596	342.044	-0.679529	0.82236	TRUE	0.00568564	1605	0.00737456
BRADI_1g05550v3	I1GM85;	HSF_DOMAIN domain-containing protein	455.51	352.4	378.984	472.443	424.794	409.766	609.16	1009.72	520.824	761.989	530.711	485.026	0.582843	0.81977	FALSE	0.136793	11325	0.0520355
BRADI_1g23470v3	I1GT03;	Uncharacterized protein	970.077	835.218	782.336	1064.77	1051.8	836.638	1281.8	1271.1	1172.99	1249.5	1274.14	1402.45	0.601459	0.80355	TRUE	0.00400825	1223	0.00561937
BRADI_1g05037v3	I1GM17;	BHLH domain-containing protein	490.358	475.247	460.162	365.375	316.013	335.951	305.712	290.689	342.774	347.805	253.798	248.02	-0.746843	0.80257	FALSE	0.021174	4030	0.0185168
BRADI_1g03470v3	I1GLG3;	Uncharacterized protein	543.742	636.663	612.37	548.426	648.4	819.925	395.482	1010.67	621.787	296.28	369.386	404.911	-0.743805	0.80251	TRUE	0.00502263	1469	0.00674968
BRADI_2g56910v3	I1HU00;	GRAS domain-containing protein	2683.57	2517.94	3007.11	3099.05	2890.5	2688.97	3853.52	5134.26	3072.19	5365.58	3742.24	3074.84	0.569617	0.7979	FALSE	0.186504	12763	0.0586427
BRADI_5g20607v3	I1J1E5;	Uncharacterized protein	9.15597	29.5691	13.684	11.3614	22.9074	5.17819	85.7124	25.5339	15.3259	50.5436	45.0733	23.2541	1.18151	0.79644	FALSE	0.10553	10151	0.0466412
BRADI_2g45000v3	I1HPV2;	Homeobox domain-containing protein	12.1218	16.713	1	35.5379	50.1027	23.2837	22.4942	1	25.5586	20.8174	42.5786	67.7622	2.13624	0.78982	FALSE	0.118615	10679	0.0490673
BRADI_2g57747v3	A0A2K2DGH0;	Uncharacterized protein	382.106	396.682	351.079	308.388	322.811	312.971	258.93	83.0944	284.106	244.754	229.682	297.536	-0.549533	0.77313	TRUE	0.012027	2767	0.0127137
BRADI_1g14550v3	I1GQ97;	Uncharacterized protein	289.425	323.831	178.576	299.753	220.074	315.757	342.379	504.89	339.363	359.695	361.071	471.117	0.589977	0.77013	FALSE	0.0823875	9068	0.0416651
BRADI_3g46680v3	I1IAU4;	Uncharacterized protein	10.6389	16.713	16.2208	14.8152	13.8422	12.8382	12.3793	11.3797	8.50402	38.6531	42.5786	63.3114	1.73	0.76923	FALSE	0.040868	6178	0.0283863
BRADI_1g45220v3	A0A2K2DPG4;	TCP domain-containing protein	67.7306	45.2821	65.6885	56.2607	49.3473	33.7291	40.1953	45.3498	48.7529	20.8174	17.6314	28.2612	-1.42157	0.76548	FALSE	0.0213734	4054	0.0186271
BRADI_1g13680v3	I1GQ01;	Uncharacterized protein	1308.92	1166.62	1095.63	1404.97	1565.49	1757.93	1108.58	1543.81	1318.98	1576.49	1747.3	2926.3	0.807478	0.76518	FALSE	0.167462	12289	0.0564648
BRADI_2g37800v3	I1HMH9;	Uncharacterized protein	4655.83	5411.99	4955.38	4119.65	5314.67	4782.24	5141.91	3883.03	4748.32	3445.27	3728.94	2592.49	-0.62125	0.76285	FALSE	0.0175492	3583	0.016463
BRADI_4g33370v3	I1IR53;	Uncharacterized protein	662.375	643.805	999.232	1035.41	1139.43	1043.46	1119.96	1364.52	742.534	1459.56	1029.65	1194.37	0.676088	0.75189	FALSE	0.0546641	7266	0.0333854
BRADI_5g13090v3	A0A0Q3E9M8;	Uncharacterized protein	155.222	119.562	143.061	137.425	118.846	114.507	99.6205	41.5754	112.196	70.361	94.9676	80.002	-0.76824	0.7501	TRUE	0.0139787	3078	0.0141426
BRADI_3g33355v3	I1I653;	AP2/ERF domain-containing protein	68.4721	70.9943	80.9093	37.2648	36.505	23.2837	40.1953	25.5339	33.0626	36.6714	17.6314	39.3883	-1.23398	0.74911	TRUE	0.0112322	2647	0.0121623
BRADI_1g03020v3	I1GLB3;	GATA-type domain-containing protein	1732.29	1723.72	1909.95	1532.76	1510.34	1528.82	1587.78	936.121	1613	1184.1	1241.71	1121.49	-0.597113	0.74785	TRUE	0.00256431	842	0.00386877
BRADI_2g44090v3	A0A0Q3ISL9;	WRKY domain-containing protein	36.5897	33.8545	44.1257	64.8952	44.0593	82.4747	89.5055	157.64	103.328	66.3975	119.915	38.2756	0.971053	0.74105	FALSE	0.264241	14409	0.0662057
BRADI_1g58450v3	A0A0Q3K9C9;	TCP domain-containing protein	874.43	905.213	654.227	876.536	760.203	1051.12	633.182	672.853	709.107	603.45	578.111	473.343	-0.556505	0.74019	FALSE	0.061968	7807	0.0358712
BRADI_2g21197v3	A0A2K2D9N7;	BZIP domain-containing protein	161.895	88.1358	105.009	116.702	162.661	107.544	69.2757	136.88	97.8701	44.5983	71.6836	73.8821	-0.900736	0.7356	FALSE	0.118131	10652	0.0489432
BRADI_4g35620v3	I1IRZ9;	AP2/ERF domain-containing protein	39.5555	22.4268	3.5368	63.1683	51.6135	41.3891	30.0804	36.8573	28.9695	34.6896	94.1361	51.0717	1.45719	0.72038	FALSE	0.154016	11920	0.0547693
BRADI_5g17057v3	I1J055;	GATA-type domain-containing protein	1684.09	1549.45	1467.27	2240.78	1890.32	1676.45	2319.85	2385.51	2050.28	2311.71	2403.41	2165.21	0.549568	0.71883	TRUE	0.00155275	559	0.00256846
BRADI_1g13207v3	I1GPU4;	WRKY domain-containing protein	204.899	186.699	217.897	170.236	180.036	208.517	126.172	173.681	231.578	119.905	135.715	94.4671	-0.799904	0.71679	TRUE	0.00566626	1599	0.007347
BRADI_2g22230v3	I1HIE7;	WRKY domain-containing protein	72.1793	18.1415	40.3205	64.8952	81.0751	66.4583	71.8044	34.9701	32.3805	167.466	104.946	47.1772	1.29061	0.70446	FALSE	0.203997	13182	0.0605679
BRADI_3g07160v3	I1HYD1;	GRAS domain-containing protein	108.51	122.419	63.1517	44.1724	96.1837	150.022	79.3906	117.064	98.5523	54.507	40.9155	38.2756	-1.13723	0.70249	FALSE	0.0866694	9307	0.0427633
BRADI_1g62320v3	I1H5F4;	Uncharacterized protein	1469.07	1426.6	1436.83	1829.78	1477.86	1874.22	1840.65	2116.58	1677.81	2167.04	2052.49	2214.72	0.570572	0.69959	TRUE	0.00289441	929	0.00426852
BRADI_2g08177v3	A0A0Q3JYC7;	RWP-RK domain-containing protein	1996.99	2006.55	1965.75	2052.55	1578.33	2395.1	2072.03	3033.77	2158.75	1320.84	1334.84	1038.6	-0.692268	0.69557	FALSE	0.0146453	3180	0.0146113
BRADI_3g60870v3	I1IFV0;	BZIP domain-containing protein	523.723	628.092	417.036	491.439	543.396	461.993	410.654	675.684	516.049	367.622	378.534	224.097	-0.693275	0.69496	FALSE	0.0666747	8115	0.0372863
BRADI_4g24937v3	I1INC4;	BZIP domain-containing protein	848.479	665.232	801.362	921.436	1089.57	1006.55	1240.08	971.035	940.367	1195.99	1204.28	1106.47	0.599076	0.69125	TRUE	0.00686664	1829	0.00840379
BRADI_1g48690v3	I1H0U1;	Uncharacterized protein	87.7498	92.4212	36.5153	95.9793	74.2763	120.775	75.5975	125.557	126.522	109.996	129.062	139.532	0.805027	0.6871	FALSE	0.0761271	8735	0.0401351
BRADI_4g09190v3	I1IJ23;	GRAS domain-containing protein	253.835	210.983	347.274	298.026	266.91	170.913	376.516	306.731	227.485	573.724	417.618	264.154	0.628542	0.6864	FALSE	0.235619	13856	0.0636648
BRADI_3g50630v3	I1IC84;	AP2/ERF domain-containing protein	164.861	139.56	72.0305	121.883	151.33	168.128	75.5975	121.783	151.763	56.4888	84.9888	68.8749	-0.839655	0.68499	FALSE	0.176158	12509	0.0574756
BRADI_4g41570v3	I1IU16;	Uncharacterized protein	436.973	336.687	414.499	532.884	559.26	387.482	687.55	706.823	624.516	520.217	573.953	576.268	0.491497	0.68066	FALSE	0.0165195	3432	0.0157692
BRADI_3g25670v3	I1I3V1;	Dof-type domain-containing protein	723.174	535.243	529.924	766.015	972.478	1432.03	625.596	1539.09	1098.63	318.079	420.944	394.341	-0.65801	0.67818	FALSE	0.0563429	7400	0.0340011
BRADI_2g52860v3	I1HSM8;	Uncharacterized protein	886.293	948.066	867.319	921.436	808.55	842.905	878.469	487.904	743.216	631.194	588.921	675.855	-0.510919	0.67524	TRUE	0.00155418	560	0.00257306
BRADI_5g13967v3	I1IZ23;	Uncharacterized protein	444.388	452.392	639.006	415.455	470.875	494.723	370.195	335.983	402.124	320.061	341.113	375.425	-0.56712	0.67217	FALSE	0.112461	10444	0.0479875
BRADI_2g00226v3	A0A0Q3MD45;	RING-type domain-containing protein	835.133	818.077	467.772	850.633	705.812	860.314	926.515	955.937	797.791	1019.62	969.781	1047.5	0.517865	0.67098	FALSE	0.120795	10759	0.0494348
BRADI_4g24867v3	I1INB5;	GRAS domain-containing protein	32.141	33.8545	17.4892	61.4414	38.7713	46.2637	52.839	66.1093	33.0626	82.2514	53.389	52.7407	1.17407	0.67082	FALSE	0.0492563	6858	0.0315108
BRADI_3g05760v3	I1HXV6;	Uncharacterized protein	1861.3	1989.41	1814.81	2337.49	2180.4	2296.91	2125.13	3161.16	2261.08	2684.28	2755.17	2778.87	0.536632	0.66985	TRUE	0.000631275	290	0.00133248
BRADI_1g17210v3	I1GQZ3;	Uncharacterized protein	2202.37	2426.52	2578.39	2366.85	2057.27	2179.92	2347.66	2607.26	2186.04	1873.75	1496.17	1356.27	-0.608778	0.66829	FALSE	0.0150822	3237	0.0148732
BRADI_2g49860v3	A0A2K2DF09;	HSF_DOMAIN domain-containing protein	789.163	893.785	918.055	881.717	650.666	674.385	1417.09	1805.19	883.746	1695.39	964.792	754.857	0.392834	0.66491	FALSE	0.442071	16962	0.077936
BRADI_4g37147v3	A0A0Q3EV32;	Uncharacterized protein	1380.1	978.064	1368.34	1986.93	1619.88	2068.51	1423.41	1631.56	1628.69	1665.66	1739.82	2579.13	0.683437	0.66198	FALSE	0.107845	10243	0.047064
BRADI_3g51447v3	A0A0Q3JQ95;	RPOL9 domain-containing protein	130.013	179.557	170.966	70.0759	124.89	149.326	118.586	93.4741	116.971	60.4523	107.441	108.932	-0.795665	0.658	FALSE	0.0371216	5806	0.0266771
BRADI_3g49810v3	A0A0Q3I3P8;	AP2/ERF domain-containing protein	586.747	345.258	581.928	867.902	734.519	824.103	882.262	1336.21	1367.41	748.117	746.089	508.949	0.403973	0.64588	FALSE	0.220766	13544	0.0622312
BRADI_2g25380v3	I1HJF6;	HTH myb-type domain-containing protein	118.891	138.132	111.351	92.5255	111.292	96.402	66.747	78.3763	84.2264	66.3975	78.3362	76.1075	-0.73816	0.6428	TRUE	0.0133547	2975	0.0136694
BRADI_3g41547v3	A0A0Q3IEY6;	AP2/ERF domain-containing protein	66.9892	89.5643	40.3205	71.8027	53.1244	58.1019	35.1379	28.3648	43.2954	26.7627	44.2417	37.7192	-0.856607	0.64138	FALSE	0.165069	12226	0.0561753
BRADI_2g12590v3	I1HF65;	GATA-type domain-containing protein	388.779	322.403	458.893	339.472	356.05	285.813	289.275	308.618	305.936	268.535	252.135	236.893	-0.627163	0.64131	FALSE	0.0664539	8102	0.0372266
BRADI_2g24175v3	A0A2K2DA68;	AP2/ERF domain-containing protein	21.7606	23.8553	60.6149	28.6303	41.0376	26.7655	55.3677	14.2106	33.7448	137.74	45.0733	47.7336	1.11786	0.63948	FALSE	0.30757	15153	0.0696241
BRADI_1g59180v3	A0A0Q3K9R4;	WRKY domain-containing protein	198.968	199.555	107.546	237.585	231.405	249.602	247.551	440.724	289.564	220.973	242.987	261.373	0.519311	0.63371	FALSE	0.126395	10972	0.0504135
BRADI_2g47220v3	I1HQL3;	Uncharacterized protein	439.939	379.541	862.245	619.229	480.695	370.073	979.618	434.119	579.492	942.328	709.499	571.817	0.402984	0.63309	FALSE	0.392804	16330	0.0750322
BRADI_1g54690v3	I1H2V1;	BHLH domain-containing protein	405.832	548.099	493.14	444.812	310.725	342.915	389.16	302.956	436.916	318.079	363.565	256.366	-0.625461	0.62232	FALSE	0.0341629	5499	0.0252665
BRADI_4g33750v3	I1IR95;	Uncharacterized protein	322.79	312.403	348.542	460.354	403.642	411.159	499.16	678.514	455.335	490.49	464.186	433.842	0.497203	0.62169	TRUE	0.00391715	1198	0.0055045
BRADI_1g23756v3	A0A0Q3JU15;	AP2/ERF domain-containing protein	25.4679	26.7122	63.1517	35.5379	12.3314	13.5346	13.6436	4.77445	19.419	14.8722	13.4736	20.4723	-1.2403	0.61941	FALSE	0.212008	13362	0.061395
BRADI_3g60352v3	A0A2K2D604;	TCP domain-containing protein	150.032	106.706	170.966	137.425	180.791	156.986	113.528	84.038	106.056	82.2514	79.9993	128.405	-0.557301	0.61814	FALSE	0.139593	11427	0.0525041
BRADI_3g52420v3	I1ICW0;	WRKY domain-containing protein	553.381	520.958	706.232	620.956	631.025	474.528	367.666	373.727	413.039	440.947	508.259	401.573	-0.398548	0.61053	FALSE	0.112294	10434	0.0479416
BRADI_3g33820v3	I1I6B1;	SH2 domain-containing protein	322.048	215.268	154.477	265.215	345.474	411.159	347.436	450.16	350.96	276.462	348.597	372.087	0.527463	0.60557	FALSE	0.16439	12210	0.0561018
BRADI_1g23550v3	I1GT13;	BES1_N domain-containing protein	512.602	446.678	533.729	424.09	444.435	488.455	458.7	318.998	448.513	339.878	330.303	355.396	-0.541787	0.60525	FALSE	0.0207924	3975	0.0182641
BRADI_2g16647v3	A0A0Q3FZZ5;	Uncharacterized protein	1800.5	1555.16	1649.92	1929.94	1693.15	1996.78	2158.01	2147.72	1864.73	2297.84	2192.19	2490.12	0.479719	0.60431	TRUE	0.00482429	1418	0.00651535
BRADI_1g17680v3	I1GR46;	Uncharacterized protein	4076.76	3356.44	3546.18	5219.68	4477.65	4607.45	5669.15	6241.12	4740.81	5080.21	4800	4997.6	0.438364	0.60295	FALSE	0.0164222	3421	0.0157186
BRADI_1g48320v3	I1H0P6;	AP2/ERF domain-containing protein	1216.24	1022.35	1700.66	1529.3	1921.29	1472.42	1910.19	2197.73	1690.09	1933.2	1787.22	1564.35	0.423921	0.60271	FALSE	0.142971	11543	0.0530371
BRADI_1g16120v3	A0A0Q3GVH1;	Uncharacterized protein	175.241	242.409	219.165	280.757	207.987	251.691	209.62	301.069	166.771	371.586	353.587	291.972	0.675578	0.60073	FALSE	0.0164261	3423	0.0157278
BRADI_1g07310v3	I1GMV2;	BZIP domain-containing protein	19.5363	40.9968	36.5153	49.3531	46.3256	51.1383	17.4367	43.4626	28.2874	46.5801	101.62	81.671	1.24405	0.59606	FALSE	0.0952491	9686	0.0445047
BRADI_4g45290v3	A0A0Q3EZ83;	Uncharacterized protein	107.769	162.416	178.576	82.1641	77.298	108.24	69.2757	110.459	97.1879	92.1602	98.2939	69.9876	-0.784986	0.5936	FALSE	0.0839312	9148	0.0420327
BRADI_1g17700v3	I1GR48;	BZIP domain-containing protein	873.688	1070.91	895.223	874.81	729.986	713.381	811.458	669.078	896.708	613.358	687.878	629.678	-0.556518	0.59181	FALSE	0.0286281	4936	0.0226797
BRADI_3g21480v3	I1I334;	Homeobox domain-containing protein	348.741	302.404	337.127	448.266	609.873	578.983	501.689	1383.39	838.722	312.134	452.544	517.851	0.376011	0.58173	FALSE	0.244185	14020	0.0644183
BRADI_1g25297v3	A0A2K2DL16;	MADS-box domain-containing protein	25.4679	43.8537	16.2208	33.811	31.9725	33.0328	43.9884	40.6318	31.6983	56.4888	50.8943	53.8534	0.914467	0.57546	FALSE	0.084581	9179	0.0421752
BRADI_2g48907v3	A0A0Q3R8V2;	WRKY domain-containing protein	892.966	726.656	925.665	1042.32	1097.12	658.368	1298.24	889.884	898.072	1368.4	1156.89	999.095	0.469542	0.57444	FALSE	0.0724662	8498	0.0390461
BRADI_1g17335v3	A0A0Q3KTW5;	BZIP domain-containing protein	184.88	212.411	151.94	142.605	167.949	162.557	147.666	66.1093	133.344	139.722	111.599	131.743	-0.519829	0.57264	FALSE	0.0681291	8216	0.0377504
BRADI_3g47847v3	I1IB86;	Uncharacterized protein	144.842	160.987	84.7145	170.236	197.411	170.913	202.034	244.452	172.91	193.229	183.114	199.618	0.560489	0.56722	FALSE	0.111255	10382	0.0477026
BRADI_1g38577v3	A0A0Q3JKE9;	E2F_TDP domain-containing protein	80.3353	70.9943	105.009	83.891	90.8957	76.2074	107.207	149.147	95.1414	131.795	137.378	110.601	0.567091	0.55795	FALSE	0.0363742	5742	0.026383
BRADI_3g51685v3	I1ICL4;	Uncharacterized protein	96.6472	122.419	132.914	90.7986	102.982	74.1183	68.0113	15.1542	89.6839	90.1784	70.0205	88.3472	-0.501979	0.55731	FALSE	0.0645025	7978	0.0366569
BRADI_3g52790v3	I1ID12;	BHLH domain-containing protein	64.0234	76.7082	30.1732	51.08	64.4558	111.026	97.0917	63.2785	119.018	70.361	102.452	95.5798	0.651152	0.55131	FALSE	0.13622	11308	0.0519574
BRADI_4g32737v3	I1IQY0;	Homeobox domain-containing protein	641.614	473.819	408.157	707.301	881.071	848.476	738.125	633.221	728.89	583.632	716.983	1003.55	0.596767	0.55011	FALSE	0.16011	12088	0.0555413
BRADI_2g22130v3	A0A2K2D9T0;	TF-B3 domain-containing protein	333.912	305.261	343.469	263.488	253.312	269.1	253.873	245.396	306.618	191.247	222.198	244.682	-0.578298	0.54677	TRUE	0.00629524	1706	0.00783863
BRADI_1g63170v3	I1H5R3;	BZIP domain-containing protein	585.264	766.652	683.4	577.783	452.745	449.459	590.194	492.623	529.01	643.085	408.47	362.072	-0.525851	0.54637	FALSE	0.126045	10964	0.0503768
BRADI_2g59119v3	A0A2K2DGU4;	MADS-box domain-containing protein	147.066	59.5667	35.2469	64.8952	143.02	123.56	40.1953	38.7445	67.1718	60.4523	52.5575	46.6209	-0.599551	0.54366	FALSE	0.504768	17672	0.0811983
BRADI_5g23300v3	A0A0Q3IF86;	Uncharacterized protein	915.951	783.794	783.604	999.146	960.391	958.501	955.596	1226.75	1015.41	1043.4	1199.3	1138.74	0.445347	0.5422	TRUE	0.00910993	2266	0.0104117
BRADI_4g35780v3	I1IS20;	HSF_DOMAIN domain-containing protein	891.483	913.783	1452.05	1088.94	915.065	807.39	2324.9	1472.09	1138.88	1972.83	1187.65	803.816	0.283382	0.53983	FALSE	0.587472	18480	0.0849109
BRADI_1g11090v3	I1GP39;	GRAS domain-containing protein	3750.52	3783.55	3832.84	3301.1	3126.95	2979.35	3555.13	2618.58	3214.77	2664.46	2816.7	2796.11	-0.457613	0.53931	TRUE	0.000339124	178	0.000817864
BRADI_5g02880v3	A0A0Q3E6C7;	TCP domain-containing protein	168.568	180.985	168.429	166.782	180.036	138.184	100.885	93.4741	149.716	102.069	154.009	121.172	-0.457382	0.53677	FALSE	0.0814275	9025	0.0414676
BRADI_3g56180v3	I1IE89;	Homeobox domain-containing protein	4673.63	4484.92	4068.77	3910.69	5113.72	4768.31	3446.39	3795.27	3729.14	3048.92	3448.7	3923.28	-0.344041	0.53493	FALSE	0.0447728	6504	0.0298842
BRADI_4g08480v3	I1IIT5;	DOG1 domain-containing protein	73.6622	36.7114	112.619	161.601	77.298	102.669	203.298	144.429	93.0948	139.722	109.104	75.5512	0.540675	0.5326	FALSE	0.305929	15125	0.0694955
BRADI_2g58630v3	I1HUJ3;	BHLH domain-containing protein	1807.18	1879.42	1786.91	1940.3	1789.09	1671.58	1731.92	1557.96	1604.13	1279.22	1360.62	1460.87	-0.416591	0.53081	TRUE	0.00429017	1295	0.00595019
BRADI_3g19400v3	A0A0Q3FCE0;	Uncharacterized protein	359.121	263.836	311.758	481.077	374.936	377.037	385.367	578.491	395.985	407.257	432.586	460.547	0.476345	0.53031	FALSE	0.0281752	4905	0.0225372
BRADI_5g19260v3	I1J0X2;	TF-B3 domain-containing protein	136.686	156.702	143.061	209.954	131.689	122.167	277.896	152.922	140.166	302.225	175.63	164.567	0.557711	0.52992	FALSE	0.259033	14310	0.0657508
BRADI_2g19480v3	I1HHH6;	GATA-type domain-containing protein	371.726	329.545	430.988	301.48	276.73	300.437	293.068	200.102	279.331	224.937	302.861	290.859	-0.467873	0.52714	FALSE	0.0538523	7211	0.0331327
BRADI_3g38840v3	I1I832;	BZIP domain-containing protein	210.089	165.272	195.066	211.681	180.791	281.635	124.908	351.081	186.554	133.777	104.946	144.539	-0.573712	0.52565	FALSE	0.0247921	4486	0.020612
BRADI_2g04590v3	I1HCH7;	BZIP domain-containing protein	371.726	310.975	443.672	341.199	387.023	349.879	529.505	327.49	358.464	647.048	553.995	370.974	0.480933	0.52354	FALSE	0.200997	13118	0.0602738
BRADI_3g57267v3	I1IEL9;	Uncharacterized protein	763.212	620.95	664.374	515.615	576.635	413.248	634.447	258.606	618.376	456.801	446.723	584.613	-0.461087	0.52249	FALSE	0.0380208	5900	0.027109
BRADI_4g01380v3	I1IGB5;	Uncharacterized protein	781.007	709.514	380.252	804.007	684.66	1086.63	449.85	893.658	659.308	399.33	409.302	617.438	-0.39159	0.51816	FALSE	0.370209	16027	0.07364
BRADI_3g35850v3	I1I717;	Homeobox domain-containing protein	2945.3	2709.35	2800.36	2159.62	2492.39	1973.8	1824.21	2078.84	1947.27	1960.94	2297.8	2213.06	-0.385641	0.51677	TRUE	0.00810273	2064	0.00948355
BRADI_2g08600v3	A0A0Q3ICD5;	RWP-RK domain-containing protein	173.758	206.698	98.667	168.509	232.916	184.144	141.345	189.723	170.864	242.773	237.998	243.013	0.595163	0.51251	FALSE	0.125021	10926	0.0502022
BRADI_3g51090v3	I1ICE5;	C2H2-type domain-containing protein	182.656	128.133	97.3986	71.8027	167.194	45.5673	98.3561	55.7296	117.653	72.3427	61.7048	122.841	-0.668087	0.5115	FALSE	0.187172	12782	0.05873
BRADI_3g15591v3	A0A2K2CXC0;	AP2/ERF domain-containing protein	38.0726	33.8545	32.7101	32.0841	44.0593	28.1582	27.5517	29.3084	35.1092	56.4888	78.3362	61.6424	0.908895	0.50379	FALSE	0.0368896	5790	0.0266036
BRADI_1g71930v3	I1H8S4;	Homeobox domain-containing protein	1996.25	1936.56	1332.82	1843.6	2055	1976.59	1218.58	981.414	1454.05	1263.37	1633.38	1627.77	-0.218841	0.5016	FALSE	0.382842	16201	0.0744394
BRADI_1g75420v3	I1H9U0;	GATA-type domain-containing protein	88.4913	118.133	83.4461	51.08	88.6294	65.7619	49.0459	84.9816	76.0402	52.5253	54.2206	66.6495	-0.742339	0.5005	FALSE	0.0535573	7194	0.0330546
BRADI_3g36820v3	A0A2K2D1L9;	AP2/ERF domain-containing protein	75.1451	78.1366	65.6885	68.349	70.4992	79.6892	85.7124	84.038	93.777	92.1602	129.894	110.601	0.603292	0.50005	FALSE	0.0609239	7728	0.0355082
BRADI_5g13900v3	I1IZ15;	Myb-like domain-containing protein	279.044	268.121	282.585	313.568	289.573	331.077	342.379	238.791	292.293	379.513	464.186	367.08	0.545184	0.49867	FALSE	0.0505576	6964	0.0319978
BRADI_4g41970v3	I1IU66;	BHLH domain-containing protein	1144.32	1275.18	1190.76	1379.06	1262.56	1283.7	1420.88	1573.06	1312.16	1348.58	1758.11	1667.83	0.403254	0.49797	FALSE	0.0780405	8842	0.0406267
BRADI_3g15590v3	A0A0Q3HP32;	Uncharacterized protein	649.77	653.804	654.227	524.25	744.339	734.272	767.205	567.168	639.524	724.336	891.614	1115.37	0.480365	0.49615	FALSE	0.150568	11807	0.0542501
BRADI_3g50930v3	I1ICC3;	GRAS domain-containing protein	1403.83	1426.6	1213.59	1436.05	1186.26	1173.68	1251.46	817.226	1360.59	993.853	1092.85	1007.44	-0.386247	0.4961	FALSE	0.0270554	4772	0.0219261
BRADI_5g24100v3	A0A0Q3GVD3;	Uncharacterized protein	1451.28	1443.74	702.426	1556.93	1916	1982.16	1522.03	1327.72	1552.97	1116.72	1921.1	2119.03	0.519518	0.49544	FALSE	0.260813	14351	0.0659392
BRADI_2g14890v3	A0A0Q3QT27;	GATA-type domain-containing protein	50.6772	29.5691	26.368	28.6303	36.505	15.6237	22.4942	11.3797	31.0161	8.92697	23.4524	23.2541	-0.938377	0.49411	FALSE	0.145663	11639	0.0534782
BRADI_2g34921v3	A0A0Q3K909;	SHS2_Rpb7-N domain-containing protein	393.969	549.527	443.672	393.005	455.011	491.241	342.379	378.445	417.132	310.152	377.702	353.171	-0.414139	0.49257	FALSE	0.113131	10464	0.0480794
BRADI_2g06400v3	A0A0Q3IS52;	BES1_N domain-containing protein	1772.33	1846.57	1921.36	2183.8	1827.62	1707.79	2544.9	2479.87	2143.74	2710.04	2446.65	1829.73	0.334602	0.49156	FALSE	0.203274	13170	0.0605128
BRADI_2g53060v3	A0A2K2DFM8;	BZIP domain-containing protein	352.448	226.696	306.685	463.808	414.218	357.539	379.045	247.283	340.045	431.038	441.733	462.216	0.591726	0.48969	FALSE	0.0481279	6766	0.031088
BRADI_2g24940v3	I1HJ94;	Uncharacterized protein	82.5597	59.5667	41.5889	54.5338	50.8581	51.1383	94.563	56.6732	65.8075	88.1967	94.1361	83.8964	0.535197	0.48716	FALSE	0.139115	11404	0.0523985
BRADI_1g39472v3	A0A0Q3NLD2;	WRKY domain-containing protein	45.4871	10.9992	36.5153	54.5338	88.6294	60.8874	27.5517	53.8423	54.2104	32.7079	10.1473	9.90163	-0.817897	0.48444	FALSE	0.358826	15873	0.0729324
BRADI_1g27901v3	A0A0Q3KYP4;	MADS-box domain-containing protein	36.5897	52.4244	16.2208	19.9959	35.7496	44.1746	25.0229	38.7445	35.1092	8.92697	22.6209	16.5779	-1.12873	0.48077	FALSE	0.203245	13169	0.0605082
BRADI_2g04000v3	A0A0Q3IR73;	AP2/ERF domain-containing protein	319.083	360.971	249.607	301.48	282.018	321.328	447.321	333.152	362.558	431.038	399.323	360.403	0.357112	0.47586	FALSE	0.0983675	9822	0.0451296
BRADI_3g57320v3	I1IEM5;	Uncharacterized protein	554.123	546.67	469.04	572.603	566.059	569.234	440.999	724.751	479.893	403.294	395.165	364.854	-0.432372	0.4744	FALSE	0.0242443	4402	0.0202261
BRADI_2g14320v3	I1HFR5;	Uncharacterized protein	712.793	876.643	745.552	629.59	631.781	686.223	679.964	535.085	649.075	577.687	613.869	557.908	-0.416503	0.46944	FALSE	0.0485988	6796	0.0312259
BRADI_1g76690v3	I1HA86;	BZIP domain-containing protein	65.5063	55.2813	73.2989	30.3572	47.081	28.8546	50.3102	27.4212	48.0707	42.6166	29.2734	34.9375	-0.861417	0.46942	TRUE	0.0132187	2950	0.0135545
BRADI_2g20760v3	I1HHY4;	GRAS domain-containing protein	46.97	10.9992	6.07361	33.811	40.2821	29.551	13.6436	12.3234	24.1943	8.92697	7.65258	11.5707	-1.18589	0.46718	FALSE	0.451505	17072	0.0784415
BRADI_1g43900v3	I1GZ56;	Uncharacterized protein	116.666	145.274	116.425	85.6179	108.27	91.5274	66.747	19.8723	112.196	96.1236	87.4835	105.594	-0.387705	0.46224	FALSE	0.0698621	8330	0.0382742
BRADI_4g35670v3	I1IS05;	TCP domain-containing protein	682.394	692.373	715.11	582.964	573.613	624.246	625.596	613.405	625.198	490.49	573.953	467.223	-0.448316	0.4594	FALSE	0.0216688	4092	0.0188017
BRADI_3g27190v3	I1I464;	Uncharacterized protein	858.859	962.351	995.427	881.717	792.686	999.587	795.021	1045.58	853.73	664.884	719.478	716.469	-0.423014	0.45887	FALSE	0.0165453	3435	0.0157829
BRADI_4g01140v3	A0A2K2CJT8;	Uncharacterized protein	506.67	536.671	378.984	496.619	491.271	617.979	606.631	645.488	632.702	603.45	668.752	518.407	0.3322	0.44171	FALSE	0.132964	11197	0.0514473
BRADI_1g49630v3	I1H154;	GRAS domain-containing protein	583.039	796.65	802.63	481.077	547.173	452.941	750.768	301.069	656.579	514.271	489.964	581.831	-0.460409	0.43995	FALSE	0.0963382	9736	0.0447344
BRADI_5g17620v3	I1J0C0;	AP2/ERF domain-containing protein	188.587	100.992	332.053	434.451	340.186	179.966	339.85	265.212	365.286	280.426	173.967	345.382	0.363532	0.43875	FALSE	0.521033	17836	0.0819518
BRADI_4g35240v3	I1IRV2;	BZIP domain-containing protein	706.862	566.669	783.604	676.216	597.031	621.461	813.987	572.83	683.866	843.241	906.582	870.578	0.349151	0.43517	FALSE	0.0880251	9382	0.0431079
BRADI_5g10320v3	I1IXU0;	GRAS domain-containing protein	98.8716	48.139	135.451	108.068	95.4282	45.5673	118.586	80.2635	122.429	179.357	98.2939	95.0235	0.399862	0.43278	FALSE	0.467173	17254	0.0792777
BRADI_2g41540v3	I1HNR5;	Uncharacterized protein	309.444	293.833	285.122	342.925	338.675	347.093	305.712	291.633	325.72	411.221	419.281	411.031	0.482842	0.43092	TRUE	0.00131894	492	0.00226061
BRADI_3g07877v3	A0A0Q3F3A4;	TFIIS central domain-containing protein	976.75	935.21	808.972	1063.04	990.608	1067.83	1035.25	1238.08	981.981	1190.05	1120.3	1192.71	0.364509	0.4308	FALSE	0.0208	3978	0.0182779
BRADI_1g06460v3	A0A0Q3GPA3;	TCP domain-containing protein	37.3311	30.9976	27.6364	42.4455	41.793	33.7291	28.816	30.252	31.0161	22.7992	13.4736	19.3596	-0.786586	0.42893	FALSE	0.0269606	4758	0.0218618
BRADI_2g50687v3	A0A0Q3N098;	TCP domain-containing protein	37.3311	12.4276	49.1993	47.6262	53.1244	68.5474	61.6895	35.9137	53.5282	12.8905	20.9577	16.0215	-0.988654	0.42435	FALSE	0.267708	14478	0.0665227
BRADI_3g21380v3	I1I323;	Uncharacterized protein	280.527	268.121	373.91	268.669	283.529	285.813	215.942	311.449	243.857	173.412	272.924	256.922	-0.391588	0.42405	FALSE	0.18355	12695	0.0583303
BRADI_3g03747v3	I1HX60;	Uncharacterized protein	1220.69	1128.05	1214.86	1441.23	1273.89	1270.47	1439.85	1637.23	1157.98	1637.92	1524.44	1367.96	0.346276	0.4174	FALSE	0.0405323	6153	0.0282715
BRADI_2g44270v3	I1HPN1;	WRKY domain-containing protein	1461.66	875.215	1405.12	2037.01	840.278	626.335	1295.71	2866.75	2307.46	1604.23	1175.18	1022.46	0.0229019	0.4122	FALSE	0.941473	21354	0.0981162
BRADI_1g63840v3	A0A0Q3LFY5;	BZIP domain-containing protein	358.38	385.255	430.988	465.535	532.82	631.906	373.988	385.994	593.136	240.791	336.955	382.657	-0.290485	0.40891	FALSE	0.22611	13655	0.0627412
BRADI_4g25717v3	A0A0Q3H7U8;	WRKY domain-containing protein	528.913	539.528	434.793	185.778	395.332	509.346	396.746	565.281	437.598	417.166	359.408	263.598	-0.531249	0.40827	FALSE	0.0552329	7317	0.0336197
BRADI_4g01547v3	I1IGD8;	TCP domain-containing protein	20.2777	449.535	456.356	304.934	102.227	19.1055	351.229	235.016	318.898	341.86	29.2734	66.0932	-1.0829	0.40662	FALSE	0.410174	16571	0.0761395
BRADI_1g12330v3	I1GPJ0;	Uncharacterized protein	329.463	405.253	228.044	429.27	407.419	414.641	444.792	637.939	409.628	379.513	422.607	378.207	0.293938	0.40405	FALSE	0.291127	14908	0.0684984
BRADI_3g35560v3	I1I6Y1;	AP2/ERF domain-containing protein	4088.62	4050.67	5177.35	4556.55	5361.5	5926.37	3772.6	6057.11	6142.7	3136.12	3888.6	3496.56	-0.339921	0.39921	FALSE	0.111419	10393	0.0477532
BRADI_1g45517v3	I1GZP0;	TF-B3 domain-containing protein	101.096	113.848	151.94	83.891	106.004	83.171	111	40.6318	76.0402	84.2332	79.9993	109.489	-0.422616	0.3979	FALSE	0.172	12410	0.0570208
BRADI_3g06562v3	A0A0Q3I034;	AP2/ERF domain-containing protein	263.474	335.259	382.789	204.774	285.04	276.064	220.999	273.704	280.013	234.846	240.493	255.253	-0.425956	0.39049	FALSE	0.133433	11210	0.0515071
BRADI_1g14300v3	I1GQ71;	WRKY domain-containing protein	698.706	742.369	831.803	835.091	737.54	785.803	867.09	666.247	772.55	946.291	986.413	992.419	0.363977	0.39027	FALSE	0.0206398	3952	0.0181584
BRADI_2g16442v3	A0A0Q3G2U4;	AP2/ERF domain-containing protein	37.3311	19.5699	55.5413	44.1724	44.0593	22.5873	35.1379	18.9287	24.8764	24.7809	23.4524	20.4723	-0.710684	0.38916	FALSE	0.294766	14973	0.0687971
BRADI_2g52777v3	A0A0Q3RAX7;	Uncharacterized protein	1209.57	1369.46	1344.24	1118.3	1113.74	1342.2	1137.66	1465.49	1206.42	1027.54	1035.48	956.813	-0.377587	0.38897	TRUE	0.0128329	2898	0.0133156
BRADI_4g34350v3	I1IRH9;	BHLH domain-containing protein	1282.23	1183.76	945.959	1337.62	1290.51	1299.02	1025.14	1169.19	1128.65	791.715	928.203	1122.61	-0.263424	0.38793	FALSE	0.242492	13983	0.0642483
BRADI_3g00721v3	A0A0Q3PTI7;	Uncharacterized protein	927.814	1030.92	1108.31	1173.56	1137.92	1249.58	1217.32	1154.1	1033.14	1519.01	1378.91	1081.44	0.375688	0.38553	FALSE	0.129013	11051	0.0507765
BRADI_4g03000v3	A0A0Q3EI82;	Uncharacterized protein	292.39	342.401	254.68	368.829	342.453	394.446	323.413	469.976	410.31	304.207	398.491	436.067	0.35645	0.38528	FALSE	0.161859	12140	0.0557802
BRADI_4g22120v3	A0A0Q3EN44;	RNA_pol_L_2 domain-containing protein	716.501	778.08	948.496	652.04	621.205	717.559	677.435	586.984	717.293	645.066	640.479	617.438	-0.360437	0.38439	FALSE	0.119853	10725	0.0492786
BRADI_2g05824v3	A0A0Q3QNV1;	SANT domain-containing protein	294.615	169.558	196.334	332.564	277.486	294.17	295.597	326.547	289.564	252.681	330.303	274.725	0.376915	0.38318	FALSE	0.227975	13692	0.0629112
BRADI_2g62660v3	I1HVV1;	GATA-type domain-containing protein	750.607	693.801	878.734	748.746	779.089	789.285	744.447	459.596	696.145	540.034	712.826	708.68	-0.244092	0.38217	FALSE	0.201589	13131	0.0603336
BRADI_2g55567v3	A0A0Q3KHP2;	BZIP domain-containing protein	3121.77	3006.47	1869.36	3270.01	2450.09	3753.01	2298.35	3242.31	2584.43	2747.7	2641.24	1423.59	-0.231376	0.37666	FALSE	0.535471	17988	0.0826502
BRADI_5g24360v3	A0A0Q3HA01;	Uncharacterized protein	485.168	483.818	603.491	572.603	448.212	480.099	607.895	185.948	445.102	758.026	789.33	644.143	0.478879	0.37606	FALSE	0.0258561	4617	0.0212139
BRADI_1g30140v3	I1GVB0;	BZIP domain-containing protein	473.305	396.682	461.43	384.371	457.277	380.519	425.827	281.253	397.349	349.787	360.239	358.734	-0.317024	0.37295	FALSE	0.0641078	7951	0.0365328
BRADI_3g45130v3	A0A2K2D3B9;	E2F_TDP domain-containing protein	431.783	288.12	532.46	356.741	381.735	396.535	319.62	323.716	402.806	294.298	365.229	313.67	-0.363851	0.37292	FALSE	0.318857	15324	0.0704099
BRADI_3g46920v3	A0A0Q3FPI1;	Uncharacterized protein	1143.58	1105.2	1221.2	1296.17	1553.4	1186.91	1456.28	1366.41	1349.68	1536.85	1167.7	1614.42	0.31576	0.36376	FALSE	0.170358	12367	0.0568232
BRADI_1g20820v3	A0A0Q3JSV4;	RPOL9 domain-containing protein	342.068	345.258	340.932	363.648	309.969	298.348	267.781	211.426	315.487	246.736	349.429	266.38	-0.25353	0.35977	FALSE	0.221159	13553	0.0622726
BRADI_5g20847v3	I1J1H6;	Myb-like domain-containing protein	46.97	92.4212	46.6625	59.7145	80.3197	71.3328	78.1263	64.2221	54.8925	82.2514	89.1466	92.7981	0.505891	0.3585	FALSE	0.225585	13643	0.0626861
BRADI_5g17370v3	I1J090;	GATA-type domain-containing protein	388.038	409.538	340.932	398.186	307.703	416.73	248.816	379.389	385.07	228.9	365.229	344.269	-0.278872	0.35159	FALSE	0.254628	14224	0.0653556
BRADI_3g12910v3	I1I079;	TF-B3 domain-containing protein	487.392	469.534	414.499	512.161	516.956	509.346	438.47	550.183	475.8	563.815	574.785	616.882	0.356191	0.34954	TRUE	0.0114052	2672	0.0122772
BRADI_2g25400v3	I1HJF8;	BZIP domain-containing protein	1303.73	1063.77	1178.08	1351.43	1167.38	1440.39	1323.53	1592.88	1330.58	1285.17	1585.14	1415.25	0.273463	0.34678	FALSE	0.0939371	9636	0.0442749
BRADI_1g22680v3	I1GSR7;	Uncharacterized protein	244.938	232.41	172.234	223.77	288.062	299.044	112.264	107.628	230.214	181.339	181.451	251.915	-0.0796181	0.34629	FALSE	0.738653	19793	0.0909438
BRADI_2g31480v3	I1HKP2;	AP2/ERF domain-containing protein	337.619	339.544	344.737	387.825	374.936	469.653	332.264	396.374	342.774	220.973	345.271	284.739	-0.264051	0.34494	FALSE	0.253025	14193	0.0652132
BRADI_3g57017v3	I1IEJ2;	Uncharacterized protein	605.283	505.245	609.833	793.645	994.385	723.826	734.332	1110.69	796.427	619.304	766.878	729.265	0.298251	0.34237	FALSE	0.082239	9060	0.0416284
BRADI_5g17610v3	I1J0B9;	AP2/ERF domain-containing protein	414.73	329.545	349.811	322.203	399.109	283.724	379.045	137.824	368.697	355.732	231.345	342.6	-0.234923	0.33913	FALSE	0.318822	15323	0.0704053
BRADI_1g28400v3	A0A2K2DLN8;	WRC domain-containing protein	453.285	512.387	209.018	475.896	451.234	447.37	415.712	469.032	526.964	468.691	460.859	443.856	0.225478	0.32821	FALSE	0.549951	18129	0.0832981
BRADI_3g15880v3	I1I177;	Uncharacterized protein	442.905	549.527	439.867	374.01	551.705	525.363	434.677	453.934	370.062	375.549	412.628	409.362	-0.258259	0.32591	FALSE	0.152466	11867	0.0545258
BRADI_3g09810v3	I1HZD1;	WRKY domain-containing protein	606.024	416.681	802.63	693.485	675.595	629.121	1211	791.748	657.943	1051.32	732.783	365.41	0.235851	0.31222	FALSE	0.665597	19184	0.0881456
BRADI_4g43850v3	I1IUU3;	BZIP domain-containing protein	1150.99	1189.48	1029.67	1234	1324.51	1308.77	869.619	1909.93	1363.32	997.816	850.035	907.854	-0.290387	0.3121	FALSE	0.0343722	5524	0.0253814
BRADI_2g26910v3	A0A2K2DAU3;	GCFC domain-containing protein	429.559	380.969	356.153	512.161	407.419	400.017	394.217	502.059	460.11	421.129	494.954	508.949	0.288585	0.31023	FALSE	0.0716036	8441	0.0387842
BRADI_3g22040v3	I1I384;	BZIP domain-containing protein	2352.88	2079.4	2423.65	3156.04	2278.61	3536.44	2723.18	3697.13	3509.47	1929.24	2262.88	1387.43	-0.297207	0.30958	FALSE	0.23193	13777	0.0633018
BRADI_2g10830v3	I1HEK9;	Uncharacterized protein	204.899	142.417	202.676	246.219	242.736	252.388	226.057	191.61	267.052	183.32	305.355	232.999	0.391937	0.30818	FALSE	0.250988	14153	0.0650294
BRADI_3g50620v3	I1IC83;	AP2/ERF domain-containing protein	176.724	59.5667	151.94	209.954	190.612	136.791	175.482	82.1507	157.22	159.539	166.483	189.047	0.407853	0.30632	FALSE	0.357475	15863	0.0728864
BRADI_4g22130v3	I1IMI9;	BZIP domain-containing protein	606.766	515.244	694.816	893.805	548.684	521.881	648.355	336.926	773.232	563.815	510.754	473.899	-0.230579	0.3063	FALSE	0.222342	13577	0.0623828
BRADI_1g55630v3	I1H355;	HSF_DOMAIN domain-containing protein	216.021	189.556	157.013	140.879	125.645	187.626	128.701	215.2	149.034	153.594	162.325	116.165	-0.380774	0.29918	FALSE	0.12369	10889	0.0500322
BRADI_1g67350v3	I1H775;	AP2/ERF domain-containing protein	112.959	62.4236	167.161	89.0717	98.4499	37.9073	121.115	23.6467	168.135	104.051	57.5469	72.7694	-0.547518	0.29687	FALSE	0.362292	15924	0.0731667
BRADI_3g58220v3	A0A0Q3JTP0;	Uncharacterized protein	1064.98	958.065	1041.09	1145.93	1258.03	1503.75	1060.54	1511.72	1172.31	853.149	941.508	802.703	-0.238435	0.29161	FALSE	0.0425719	6304	0.0289653
BRADI_4g04720v3	I1IHI8;	BZIP domain-containing protein	6505.01	6484.76	7098.98	5877.63	6323.91	6471.62	6850.06	4519.96	6837.17	6080.99	5036.17	6116.42	-0.221166	0.29004	FALSE	0.0969755	9759	0.0448401
BRADI_3g41543v3	A0A0Q3HZZ7;	AP2/ERF domain-containing protein	72.9208	56.7098	51.7361	83.891	149.819	45.5673	64.2182	66.1093	66.4897	44.5983	64.1995	37.7192	-0.307841	0.28879	FALSE	0.32056	15347	0.0705155
BRADI_1g49980v3	I1H191;	Uncharacterized protein	421.403	412.395	371.373	380.917	461.81	465.475	438.47	527.536	393.256	421.129	518.238	507.28	0.263475	0.28548	FALSE	0.102525	10015	0.0460164
BRADI_2g40147v3	A0A0Q3GA28;	Uncharacterized protein	1274.81	1315.18	1417.81	1323.8	1255.76	1508.63	1437.32	1460.77	1439.04	1340.66	1606.77	1712.34	0.217446	0.27406	FALSE	0.178779	12564	0.0577284
BRADI_1g12620v3	I1GPM5;	BZIP domain-containing protein	47.7114	86.7074	37.7837	64.8952	106.76	115.9	73.0688	93.4741	140.848	30.7261	33.4313	54.9661	-0.531647	0.27182	FALSE	0.369554	16020	0.0736078
BRADI_5g01920v3	A0A2K2CEX9;	E2F_TDP domain-containing protein	144.1	125.276	88.5197	133.971	150.574	129.827	126.172	176.512	118.336	96.1236	175.63	184.596	0.350602	0.27109	FALSE	0.382659	16198	0.0744257
BRADI_4g13720v3	A0A0Q3EJE6;	Uncharacterized protein	868.498	879.5	1103.24	783.284	828.947	914.63	695.136	763.44	716.611	789.733	825.919	899.508	-0.180939	0.27086	FALSE	0.279491	14714	0.0676071
BRADI_2g62067v3	I1HVM5;	HTH myb-type domain-containing protein	72.1793	30.9976	47.9309	44.1724	85.6077	85.9565	16.1724	27.4212	31.0161	60.4523	93.3045	112.827	0.819009	0.26964	FALSE	0.122333	10823	0.0497289
BRADI_2g31710v3	A0A0Q3R0L4;	Uncharacterized protein	55.8674	46.7106	56.8097	45.8993	38.0159	69.2437	37.6666	61.3913	64.4431	50.5436	30.9366	33.2684	-0.474064	0.26392	FALSE	0.122209	10817	0.0497013
BRADI_1g64060v3	I1H628;	Uncharacterized protein	1222.91	1133.77	1434.29	1577.66	1423.47	1246.8	1318.47	1748.57	1273.96	1766.73	1393.05	1273.93	0.225949	0.25709	FALSE	0.297233	15005	0.0689441
BRADI_1g05480v3	I1GM78;	BZIP domain-containing protein	1182.13	1223.76	1312.53	1472.32	1403.07	1376.32	1452.49	2382.68	1590.49	1526.94	1318.21	1195.49	0.119895	0.25027	FALSE	0.388019	16263	0.0747243
BRADI_2g24120v3	A0A0Q3G420;	BZIP domain-containing protein	999.735	1142.34	1171.74	912.801	1171.15	1319.22	1157.89	1114.46	1129.33	1186.08	1427.98	1231.65	0.214761	0.24565	FALSE	0.131337	11134	0.0511579
BRADI_5g17490v3	I1J0A3;	AP2/ERF domain-containing protein	29.9166	52.4244	37.7837	61.4414	53.8798	40.6928	37.6666	4.77445	58.9856	64.4158	68.3573	57.1915	0.661198	0.24495	FALSE	0.0525027	7113	0.0326824
BRADI_4g32790v3	A0A2K2CRW9;	Uncharacterized protein	944.868	923.783	829.267	1261.63	1046.51	1216.85	1121.23	1505.12	1143.66	1027.54	1090.36	960.151	0.190172	0.24468	FALSE	0.0707127	8387	0.0385361
BRADI_5g01490v3	I1IVQ9;	C2H2-type domain-containing protein	50.6772	32.426	27.6364	18.269	34.9942	28.1582	19.9655	24.5903	16.6902	48.5618	15.9683	24.9231	-0.307967	0.24462	FALSE	0.588818	18487	0.084943
BRADI_3g58980v3	I1IF54;	AP2/ERF domain-containing protein	9455.25	9570.23	9081.49	8188.22	9177.16	11050.9	8101.79	16739.8	10762.5	7599	7517.58	7774.91	-0.296117	0.24281	TRUE	0.00188314	649	0.00298199
BRADI_1g38180v3	I1GY36;	BES1_N domain-containing protein	924.107	943.781	1090.56	879.99	942.261	929.254	1130.08	1118.24	881.017	1217.79	1056.26	1025.24	0.15732	0.24109	FALSE	0.227269	13667	0.0627964
BRADI_4g02680v3	I1IGS8;	WRKY domain-containing protein	646.063	863.787	689.742	921.436	868.984	900.007	683.757	591.702	594.5	760.007	806.793	570.148	-0.041684	0.24107	FALSE	0.842191	20599	0.0946471
BRADI_3g45960v3	I1IAK6;	Uncharacterized protein	1356.37	1309.47	1629.63	1247.82	1505.05	1448.05	1241.34	1023.88	1315.57	1271.3	1292.43	1342.92	-0.136883	0.23614	FALSE	0.322764	15367	0.0706074
BRADI_3g26920v3	I1I424;	HSF_DOMAIN domain-containing protein	881.103	783.794	954.838	382.644	573.613	895.132	1935.48	1165.42	434.869	2565.37	621.353	347.607	0.432018	0.23287	FALSE	0.705256	19517	0.0896756
BRADI_4g17210v3	I1ILE8;	Uncharacterized protein	673.496	860.93	758.236	717.662	733.008	844.298	807.665	1053.13	749.356	809.551	794.32	942.904	0.151647	0.23283	FALSE	0.304976	15107	0.0694128
BRADI_3g59740v3	A0A0Q3FSI1;	Uncharacterized protein	52.1602	23.8553	36.5153	21.7228	56.1461	47.6564	37.6666	15.1542	44.6598	22.7992	33.4313	31.5994	-0.357536	0.23273	FALSE	0.428137	16785	0.0771228
BRADI_2g54670v3	I1HTA2;	GRAS domain-containing protein	567.469	532.386	777.262	681.397	585.7	547.646	955.596	863.463	751.402	761.989	620.521	549.007	0.041216	0.23236	FALSE	0.863633	20749	0.0953363
BRADI_3g03170v3	A0A0Q3PUU3;	Uncharacterized protein	160.412	248.123	149.403	187.505	222.34	140.273	242.494	199.159	296.386	167.466	169.809	84.4528	-0.403791	0.23215	FALSE	0.34108	15634	0.0718342
BRADI_5g14960v3	A0A2K2CHA2;	Uncharacterized protein	210.831	183.842	155.745	253.127	201.943	228.015	183.069	57.6168	189.283	173.412	162.325	214.083	-0.00157044	0.23096	FALSE	0.993308	21720	0.0997978
BRADI_2g50370v3	I1HRS0;	Dof-type domain-containing protein	49.1943	35.2829	23.8312	52.8069	41.0376	46.9601	52.839	25.5339	50.7994	44.5983	59.21	42.17	0.430608	0.2248	FALSE	0.244455	14025	0.0644413
BRADI_1g37480v3	I1GXU4;	GATA-type domain-containing protein	59.5747	55.2813	55.5413	56.2607	84.0968	83.8674	65.4826	97.2486	73.9937	42.6166	35.926	51.0717	-0.394678	0.22275	FALSE	0.0786582	8873	0.0407692
BRADI_3g03800v3	I1HX69;	Uncharacterized protein	520.016	503.816	514.703	622.683	510.912	508.65	547.206	311.449	550.84	389.422	575.616	459.99	-0.110567	0.22178	FALSE	0.558258	18211	0.0836749
BRADI_3g04410v3	I1HXE4;	AP2/ERF domain-containing protein	241.972	286.691	235.654	235.858	286.551	325.506	232.379	282.197	273.874	163.503	242.987	266.936	-0.182651	0.22073	FALSE	0.452312	17082	0.0784874
BRADI_1g03880v3	A0A0Q3JJS8;	Uncharacterized protein	892.966	802.364	621.249	802.28	882.582	1126.33	777.32	662.473	762.317	760.007	752.741	653.044	-0.0971003	0.21787	FALSE	0.607792	18664	0.0857563
BRADI_4g35520v3	I1IRY8;	TCP domain-containing protein	31.3995	48.139	46.6625	38.9917	46.3256	30.2473	35.1379	41.5754	32.3805	28.7444	32.5997	34.9375	-0.390392	0.21498	FALSE	0.195777	13005	0.0597546
BRADI_1g02327v3	I1GL34;	Uncharacterized protein	13.6047	33.8545	41.5889	16.5421	15.3531	30.2473	16.1724	5.71807	15.3259	24.7809	20.9577	25.4795	-0.322339	0.20961	FALSE	0.551723	18150	0.0833946
BRADI_1g51030v3	A0A0Q3HAB2;	WRKY domain-containing protein	276.078	165.272	202.676	132.244	177.77	113.115	180.54	247.283	127.886	209.083	214.714	95.5798	-0.310339	0.20607	FALSE	0.459378	17160	0.0788458
BRADI_3g07031v3	A0A0Q3I0B4;	Uncharacterized protein	569.693	536.671	725.258	615.775	741.317	482.884	644.562	726.639	424.636	678.756	632.995	786.569	0.196113	0.20034	FALSE	0.29854	15030	0.069059
BRADI_1g78230v3	I1HAT1;	GRAS domain-containing protein	613.439	456.677	503.287	522.523	513.934	459.904	516.861	383.163	516.049	387.44	460.859	565.141	-0.154678	0.19833	FALSE	0.485643	17457	0.0802104
BRADI_5g14497v3	I1IZ86;	BZIP domain-containing protein	276.82	226.696	282.585	232.404	191.367	182.751	258.93	109.516	242.493	294.298	196.419	205.737	-0.174685	0.19479	FALSE	0.463057	17205	0.0790526
BRADI_3g18810v3	I1I286;	TF-B3 domain-containing protein	38.814	59.5667	37.7837	25.1765	31.9725	26.0691	23.7586	26.4776	33.0626	42.6166	27.6103	36.0502	-0.357519	0.19334	FALSE	0.309681	15183	0.069762
BRADI_4g42987v3	I1IUI2;	B30.2/SPRY domain-containing protein	529.655	608.094	474.114	531.157	535.842	402.106	583.872	385.051	438.962	468.691	492.459	474.455	-0.167069	0.19276	FALSE	0.267853	14481	0.0665365
BRADI_2g60554v3	A0A0Q3GM22;	Uncharacterized protein	72.9208	58.1382	136.719	38.9917	75.7872	45.5673	76.8619	30.252	80.1333	78.288	56.7153	68.8749	-0.39333	0.1925	FALSE	0.473217	17331	0.0796315
BRADI_2g34080v3	I1HLA4;	SHS2_Rpb7-N domain-containing protein	330.204	425.251	358.689	425.816	402.887	389.571	386.631	344.475	429.412	351.768	346.102	293.641	-0.168235	0.19013	FALSE	0.301449	15072	0.069252
BRADI_3g31890v3	A0A0Q3IB96;	BZIP domain-containing protein	98.8716	59.5667	170.966	116.702	93.9174	106.151	122.379	51.9551	89.0017	82.2514	108.273	90.0163	-0.23165	0.18895	FALSE	0.670741	19232	0.0883661
BRADI_5g17570v3	I1J0B5;	Homeobox domain-containing protein	175.241	60.9951	118.961	147.786	175.503	170.217	102.149	162.358	141.53	129.813	124.904	169.018	0.254543	0.18533	FALSE	0.573571	18361	0.0843641
BRADI_2g19070v3	I1HHB6;	WRKY domain-containing protein	89.9742	40.9968	83.4461	90.7986	98.4499	108.937	50.3102	67.9965	46.0241	74.3245	84.1572	53.8534	-0.0140769	0.18468	FALSE	0.971132	21576	0.0991362
BRADI_3g38600v3	I1I801;	Homeobox domain-containing protein	700.189	550.956	531.192	608.868	861.43	583.857	666.056	586.04	560.391	526.162	537.364	567.923	-0.127616	0.184	FALSE	0.447186	17027	0.0782347
BRADI_5g02470v3	A0A0Q3H114;	MRG domain-containing protein	584.522	609.522	641.543	660.674	648.4	672.296	534.562	706.823	651.121	530.125	539.859	588.508	-0.14637	0.183	FALSE	0.0738217	8593	0.0394826
BRADI_1g04110v3	I1GLP4;	AP2/ERF domain-containing protein	2320.26	2335.1	1969.56	2439.38	2530.17	2282.99	2133.98	1991.08	2197.63	1756.82	2365.16	2121.26	-0.0856074	0.18203	FALSE	0.587219	18478	0.0849017
BRADI_1g69209v3	A0A2K2DU87;	Uncharacterized protein	43.2627	10.9992	21.2944	56.2607	30.4616	55.3164	43.9884	23.6467	34.427	38.6531	34.2629	28.8176	0.429171	0.17777	FALSE	0.459968	17168	0.0788826
BRADI_2g62515v3	A0A0Q3GL47;	MADS-box domain-containing protein	9.89742	39.5683	22.5628	21.7228	34.2387	21.1946	25.0229	41.5754	40.5667	24.7809	6.821	14.3524	-0.648367	0.17433	FALSE	0.445542	17000	0.0781106
BRADI_5g12437v3	A0A0Q3E5K4;	Uncharacterized protein	143.359	106.706	240.728	427.543	425.549	148.629	204.563	221.806	326.402	201.156	152.346	236.337	0.265208	0.17142	FALSE	0.527219	17899	0.0822413
BRADI_2g05500v3	I1HCS9;	WRKY domain-containing protein	783.231	628.092	1019.53	691.759	651.422	506.561	982.147	590.758	684.548	859.094	731.12	477.794	-0.233219	0.17011	FALSE	0.491016	17516	0.0804815
BRADI_3g19640v3	A0A0Q3HQW1;	Uncharacterized protein	904.088	1012.35	932.007	933.524	890.136	1085.24	906.285	1263.55	981.298	993.853	1008.03	1074.76	0.111185	0.16394	FALSE	0.141346	11492	0.0528028
BRADI_4g01820v3	I1IGG9;	Uncharacterized protein	491.099	510.959	651.69	562.241	582.678	539.986	482.723	683.232	539.243	425.093	575.616	486.695	-0.152943	0.1588	FALSE	0.454158	17103	0.0785839
BRADI_3g04381v3	A0A0Q3F1K9;	Uncharacterized protein	55.126	42.4252	64.4201	57.9876	47.081	88.0456	75.5975	40.6318	76.0402	52.5253	73.3468	66.0932	0.245107	0.1565	FALSE	0.320642	15350	0.0705293
BRADI_2g07986v3	A0A0Q3ISR2;	TF-B3 domain-containing protein	73.6622	52.4244	54.2729	45.8993	84.8523	60.191	56.6321	87.8124	78.769	66.3975	50.0627	86.1218	0.167631	0.1552	FALSE	0.588542	18486	0.0849384
BRADI_1g74890v3	A0A0Q3HKX5;	Uncharacterized protein	669.789	726.656	725.258	619.229	650.666	727.308	573.757	873.842	629.974	666.865	654.616	584.613	-0.154603	0.15452	FALSE	0.092389	9558	0.0439166
BRADI_4g31336v3	A0A0Q3PLW5;	Uncharacterized protein	1075.36	1160.91	1075.34	1177.02	1211.19	1072.01	1056.74	1278.65	1022.23	1263.37	1204.28	1207.73	0.150363	0.15145	FALSE	0.0301706	5071	0.0232999
BRADI_3g54720v3	I1IDP3;	GATA-type domain-containing protein	4294	3800.69	4486.07	3620.57	3206.27	3308.04	4197.43	2934.69	3575.64	4222.11	3889.43	3256.21	-0.146272	0.15113	FALSE	0.317236	15303	0.0703134
BRADI_2g56320v3	I1HTT7;	C2H2-type domain-containing protein	2020.71	1917.99	1707	2000.75	2225.73	2074.77	2003.75	2593.11	2314.97	2000.58	2051.66	1939.33	0.0857797	0.15104	FALSE	0.339226	15603	0.0716918
BRADI_3g37810v3	I1I7P9;	Homeobox domain-containing protein	26.2093	19.5699	21.2944	11.3614	34.9942	25.3728	23.7586	15.1542	26.923	20.8174	24.284	9.90163	-0.286235	0.14939	FALSE	0.46459	17224	0.0791399
BRADI_1g14560v3	A0A0Q3NBF5;	Uncharacterized protein	43.2627	6.71382	33.9785	23.4497	41.0376	38.6037	25.0229	44.4062	37.8379	18.8357	33.4313	39.9446	0.135332	0.14922	FALSE	0.840639	20589	0.0946012
BRADI_1g54180v3	A0A0Q3HBY7;	BZIP domain-containing protein	1098.35	1215.19	1000.5	1057.86	853.12	914.63	1025.14	985.189	1079.53	1154.37	1266.65	1097.57	0.0864105	0.14849	FALSE	0.441522	16953	0.0778947
BRADI_3g46060v3	I1IAL9;	Uncharacterized protein	5130.36	4974.88	4831.07	5672.13	5820.8	5936.81	4663.98	6759.16	5341.82	5559.79	5535.94	5458.81	0.148402	0.14651	FALSE	0.0161595	3381	0.0155348
BRADI_5g16450v3	I1IZX4;	AP2/ERF domain-containing protein	227.884	220.982	277.512	275.577	215.541	154.897	325.942	297.295	312.758	230.882	214.714	261.929	-0.037939	0.1451	FALSE	0.795176	20229	0.0929471
BRADI_3g41980v3	I1I966;	BZIP domain-containing protein	606.024	549.527	845.756	626.136	571.347	481.492	535.826	233.129	574.035	625.249	669.584	675.855	-0.0222435	0.14087	FALSE	0.921431	21217	0.0974867
BRADI_1g69150v3	I1H7T3;	Homeobox domain-containing protein	880.361	958.065	1063.92	736.658	817.615	1246.8	615.481	1558.91	741.852	752.08	1185.99	783.231	-0.0929237	0.13879	FALSE	0.717699	19629	0.0901902
BRADI_1g24720v3	A0A0Q3GXM2;	Uncharacterized protein	1832.39	1660.87	1766.62	1717.53	1626.68	1837.31	2021.46	2238.31	1869.5	1966.89	1748.96	1696.2	0.0411509	0.13716	FALSE	0.63337	18914	0.086905
BRADI_5g07925v3	A0A0Q3H2F3;	TF-B3 domain-containing protein	38.814	58.1382	49.1993	33.811	22.1519	28.1582	42.724	10.4361	33.0626	38.6531	50.8943	36.6065	-0.21228	0.13327	FALSE	0.406158	16513	0.075873
BRADI_4g23270v3	A0A2K2CPP1;	TF-B3 domain-containing protein	1262.95	1505.16	1290.96	1422.24	1251.23	1516.29	1403.18	1661.76	1517.49	1120.68	1245.86	1257.8	-0.163432	0.13244	FALSE	0.193504	12945	0.059479
BRADI_1g13220v3	I1GPU5;	Uncharacterized protein	562.279	599.523	679.595	501.8	512.423	573.412	430.884	770.989	513.32	549.943	600.563	511.175	-0.148157	0.13023	FALSE	0.24329	13997	0.0643126
BRADI_1g53650v3	A0A0Q3LAZ3;	Uncharacterized protein	1802.73	1856.56	1882.04	1727.9	1575.31	1901.38	1682.61	1732.53	1694.86	1861.86	1842.93	1493.69	-0.0921427	0.12191	FALSE	0.441556	16955	0.0779039
BRADI_2g59240v3	I1HUR0;	TCP domain-containing protein	782.49	753.796	27.6364	662.401	847.077	834.548	31.3448	19.8723	566.531	528.143	547.343	613.543	0.111026	0.1209	FALSE	0.881786	20891	0.0959888
BRADI_1g04097v3	A0A0Q3N765;	Uncharacterized protein	936.712	1079.48	1112.12	1044.05	969.456	1044.15	911.343	1101.25	951.282	993.853	1032.98	910.079	-0.0910859	0.11742	FALSE	0.388646	16269	0.0747519
BRADI_1g01130v3	I1GKP1;	HSF_DOMAIN domain-containing protein	822.528	782.365	928.202	990.512	846.322	935.521	792.492	897.433	857.141	870.985	970.613	954.031	0.142271	0.11462	FALSE	0.183757	12699	0.0583486
BRADI_1g23340v3	I1GSY9;	Uncharacterized protein	1974.74	1800.85	1779.3	2102.63	1931.11	1988.42	2041.68	1299.41	1353.09	1499.2	2137.31	2101.78	0.0468606	0.11314	FALSE	0.80023	20278	0.0931722
BRADI_2g38563v3	A0A0Q3MUB2;	Uncharacterized protein	243.455	316.689	236.923	201.32	280.508	244.031	194.448	209.539	264.323	215.028	247.145	290.859	-0.0819867	0.1131	FALSE	0.686256	19372	0.0890094
BRADI_4g26690v3	I1INW0;	Uncharacterized protein	399.901	359.542	408.157	349.833	415.729	440.406	338.585	408.641	385.752	343.841	382.692	375.981	-0.0827494	0.11277	FALSE	0.324907	15396	0.0707407
BRADI_1g33550v3	I1GWG7;	AP2/ERF domain-containing protein	609.732	690.944	726.526	541.519	715.633	552.521	677.435	496.397	531.057	658.938	633.826	626.34	-0.0790566	0.11258	FALSE	0.408835	16544	0.0760154
BRADI_1g10330v3	I1GNV6;	GRAS domain-containing protein	313.893	343.829	392.936	280.757	256.334	232.193	366.401	293.52	275.238	329.969	272.092	309.775	-0.204445	0.11182	FALSE	0.187325	12788	0.0587576
BRADI_1g35790v3	I1GX84;	BZIP domain-containing protein	729.847	655.233	1056.31	563.968	671.063	589.428	825.366	909.7	702.285	728.299	647.131	656.939	-0.26454	0.10893	FALSE	0.383928	16215	0.0745038
BRADI_2g05234v3	A0A0Q3QNK5;	WRKY domain-containing protein	70.6964	65.2805	66.9569	63.1683	93.9174	61.5837	94.563	33.0829	71.2649	60.4523	87.4835	91.129	0.236392	0.10784	FALSE	0.338783	15595	0.071655
BRADI_3g02980v3	I1HWW6;	BZIP domain-containing protein	755.798	715.228	665.643	862.721	570.591	948.056	782.378	759.665	1233.71	670.829	924.045	609.649	0.0451035	0.10691	FALSE	0.839199	20571	0.0945185
BRADI_2g49020v3	I1HR92;	WRKY domain-containing protein	67.7306	110.991	70.7621	90.7986	59.9232	74.8147	30.0804	57.6168	42.6132	143.685	67.5258	63.3114	0.137979	0.10538	FALSE	0.796036	20242	0.0930068
BRADI_1g31700v3	A0A0Q3H323;	BZIP domain-containing protein	1514.3	828.076	2336.13	1805.61	1460.48	1442.47	2352.72	3443.3	1837.44	2167.04	1184.33	586.839	-0.248508	0.10286	FALSE	0.717097	19622	0.0901581
BRADI_3g42627v3	A0A2K2D2R0;	AP2/ERF domain-containing protein	117.408	126.704	50.4677	85.6179	106.004	193.893	105.942	105.741	126.522	137.74	115.757	71.1003	0.139994	0.099932	FALSE	0.763647	19998	0.0918857
BRADI_3g06670v3	I1HY69;	BZIP domain-containing protein	26.9508	48.139	53.0045	42.4455	62.9449	48.3528	28.816	64.2221	81.4977	20.8174	38.4207	53.8534	-0.179715	0.088653	FALSE	0.709089	19548	0.089818
BRADI_3g41630v3	I1I925;	Uncharacterized protein	455.51	440.964	278.78	462.081	438.392	484.973	363.873	407.697	410.31	403.294	460.859	427.166	0.135872	0.087502	FALSE	0.570824	18320	0.0841757
BRADI_3g00697v3	I1HW35;	Myb-like domain-containing protein	217.504	189.556	177.308	187.505	165.683	147.933	162.839	87.8124	146.987	139.722	215.546	247.464	0.0446384	0.086167	FALSE	0.870836	20809	0.095612
BRADI_3g08967v3	A0A0Q3J7R2;	BES1_N domain-containing protein	81.8182	132.418	73.2989	87.3448	101.472	104.758	107.207	83.0944	111.514	94.1419	105.778	101.143	0.066329	0.084031	FALSE	0.831163	20513	0.094252
BRADI_4g26670v3	A0A0Q3PJP7;	DOG1 domain-containing protein	1644.06	779.508	1339.16	1541.39	1524.69	1094.29	1543.53	1421.14	1188	1186.08	1029.65	1208.28	-0.136088	0.08385	FALSE	0.702376	19499	0.0895929
BRADI_2g49906v3	A0A0Q3JBY0;	WRKY domain-containing protein	1335.61	1339.46	1775.49	1399.79	1628.94	1418.1	1299.5	3061.14	1479.97	1259.41	1393.88	1271.71	-0.181299	0.081772	FALSE	0.353487	15812	0.0726521
BRADI_3g43822v3	A0A0Q3FMY8;	AP2/ERF domain-containing protein	393.228	295.262	399.278	348.106	400.62	361.021	333.528	561.506	388.48	371.586	358.576	362.629	0.00664603	0.079243	FALSE	0.965027	21530	0.0989248
BRADI_1g45165v3	A0A2K2DPF1;	RWP-RK domain-containing protein	44.7456	32.426	27.6364	32.0841	43.3039	53.2273	50.3102	30.252	46.0241	22.7992	51.7259	44.3954	0.182247	0.076075	FALSE	0.670028	19225	0.0883339
BRADI_1g60531v3	A0A0Q3KAF8;	TF-B3 domain-containing protein	38.814	48.139	37.7837	35.5379	46.3256	46.9601	40.1953	12.3234	44.6598	54.507	59.21	38.8319	0.290387	0.073113	FALSE	0.274877	14615	0.0671522
BRADI_2g26987v3	A0A0Q3K6S4;	AP2/ERF domain-containing protein	331.687	323.831	457.625	339.472	269.932	255.173	301.919	197.272	326.402	393.385	341.945	335.367	-0.0560888	0.070451	FALSE	0.785402	20162	0.0926392
BRADI_1g72330v3	I1H8X5;	TF-B3 domain-containing protein	221.953	152.416	78.3725	161.601	161.15	139.577	186.862	81.2071	197.469	123.868	163.988	169.575	0.0148662	0.062043	FALSE	0.974256	21603	0.0992602
BRADI_2g46550v3	A0A2K2DE56;	RNA polymerase III subunit C3	342.068	423.823	447.478	361.921	401.376	427.175	413.183	626.616	361.193	401.312	395.997	401.573	-0.0173276	0.05955	FALSE	0.893772	20978	0.0963885
BRADI_2g37387v3	I1HMC4;	TF-B3 domain-containing protein	304.995	300.976	365.031	289.392	249.535	264.226	245.022	337.87	290.928	290.334	370.218	323.128	0.0187146	0.053725	FALSE	0.898522	21015	0.0965585
BRADI_1g76677v3	I1HA85;	FHA domain-containing protein	712.793	856.645	678.327	883.444	791.931	958.501	820.308	752.116	750.72	750.099	825.088	693.102	0.0131127	0.047169	FALSE	0.92374	21240	0.0975924
BRADI_2g45117v3	I1HPW5;	GRAS domain-containing protein	155.222	155.273	230.581	130.517	135.466	104.062	229.85	91.5869	144.259	218.992	141.536	168.462	-0.0325926	0.045672	FALSE	0.911058	21120	0.097041
BRADI_1g33980v3	A0A0Q3H4A2;	Uncharacterized protein	881.103	468.105	803.898	855.814	845.566	807.39	781.113	719.09	784.829	732.263	778.52	704.785	0.0412569	0.045268	FALSE	0.885527	20918	0.0961128
BRADI_2g48130v3	A0A2K2DEM5;	Uncharacterized protein	27.6923	55.2813	35.2469	18.269	28.9508	51.1383	36.4022	29.3084	28.2874	58.4705	45.9049	22.1414	0.0978495	0.039122	FALSE	0.847874	20636	0.0948171
BRADI_4g06690v3	I1II62;	Uncharacterized protein	886.293	805.221	1103.24	952.52	851.61	900.703	789.964	1394.72	792.333	859.094	874.151	920.65	-0.0746107	0.037196	FALSE	0.653176	19069	0.0876172
BRADI_2g02100v3	I1HBN6;	AP2/ERF domain-containing protein	2449.27	2449.37	2386.86	2301.23	2408.54	2465.43	2317.32	1780.65	2194.9	2325.58	2765.98	2388.86	0.0380898	0.036597	FALSE	0.684474	19356	0.0889359
BRADI_4g37946v3	A0A2K2CT07;	Uncharacterized protein	18.7948	39.5683	31.4416	6.18069	22.1519	14.2309	16.1724	16.0978	28.2874	24.7809	27.6103	30.4867	-0.115806	0.035221	FALSE	0.743701	19849	0.0912011
BRADI_2g10340v3	I1HEF4;	Uncharacterized protein	78.111	23.8553	51.7361	63.1683	131.689	82.4747	69.2757	42.519	47.3885	46.5801	53.389	85.5655	0.271549	0.033187	FALSE	0.621311	18798	0.086372
BRADI_5g18530v3	I1J0N2;	C2H2-type domain-containing protein	706.12	560.955	637.738	638.225	712.611	519.095	850.653	430.344	579.492	658.938	578.111	643.03	-0.0188556	0.033066	FALSE	0.875527	20848	0.0957912
BRADI_2g07980v3	A0A2K2D7G3;	TF-B3 domain-containing protein	61.0576	35.2829	36.5153	51.08	53.8798	66.4583	57.8964	51.0115	78.0868	20.8174	28.4419	89.46	0.0623072	0.030356	FALSE	0.93918	21343	0.0980656
BRADI_3g55720v3	I1IE19;	PPC domain-containing protein	884.81	828.076	777.262	935.251	1046.51	1016.3	754.561	755.891	783.465	819.46	1170.19	817.168	0.172704	0.029163	FALSE	0.466195	17245	0.0792364
BRADI_3g02730v3	A0A2K2CUT9;	BZIP domain-containing protein	904.088	1065.2	845.756	750.473	741.317	858.225	964.446	1304.13	781.418	1162.3	801.804	648.037	-0.107924	0.027538	FALSE	0.713524	19583	0.0899789
[truncated: 14 more rows]

## Sheet: 210 TFs Fig 5B
210 Output from David			DESeq2 Normd, filtered, +1 pseudocount to all
[truncated: 211 more rows]

[truncated: 2 more sheets: 126 TFs Fig 5B, 75 TFs Fig 5B]
