# Supplementary material for: Dynamics of Global Gene Expression and Regulatory Elements in Growing Brachypodium Root System
Source: Sci Rep. 2020 Apr 27;10:7071. doi: 10.1038/s41598-020-63224-z (PMC7184759; doi:10.1038/s41598-020-63224-z)
Supplement: Supplementary file 6 — Supplementary Information6. [file 41598_2020_63224_MOESM6_ESM.xlsx]

## Sheet: HCA Analysis
This tab contains the TFs identified by DAVID used in the HCA, their cluster number, and their corresponding timepoint average Z-score. Those TFs that were significantly differentially regulated from T1 to T4 are shown in bold (also in column K). (Averaged Z-scores of 3 biological reps in each timepoint, Z = (x-μ)/σ)					Average Z-scores
Accession	Cluster	Name	Uniprot	VIP Score	T1	T2	T3	T4	VIP Score	Significant T1vsT4
BRADI_3g16390v3	C1	AT-hook motif nuclear-localized protein 23-like(LOC100835436)	I1I1E1;	1.6677	0.851092	0.682819	-0.0467967	-1.48711	1.6677	TRUE
BRADI_4g36587v3	C1	bZIP transcription factor TRAB1-like(LOC100836290)	A0A0Q3LF28;	1.8151	0.653565	1.081	-0.659157	-1.0754	1.8151	FALSE
BRADI_2g60331v3	C1	dehydration-responsive element-binding protein 1H-like(LOC100837867)	I1HV24;	1.5037	0.348544	1.01898	-0.527979	-0.839546	1.5037	FALSE
BRADI_2g60340v3	C1	dehydration-responsive element-binding protein 1H-like(LOC100838171)	I1HV25;	1.1464	-0.0949781	1.06057	-0.134115	-0.831482	1.1464	FALSE
BRADI_1g77120v3	C1	dehydration-responsive element-binding protein 1H-like(LOC100841302)	I1HAE1;	1.0475	0.0543622	1.2693	-0.57923	-0.744429	1.0475	FALSE
BRADI_3g08790v3	C1	ethylene-responsive transcription factor ERF039-like(LOC100826141)	I1HZ03;	1.1112	0.228037	1.0289	-0.128225	-1.12871	1.1112	FALSE
BRADI_5g24110v3	C1	ethylene-responsive transcription factor RAP2-1-like(LOC100835071)	I1J2M8;	1.104	0.369497	0.810679	0.236864	-1.41704	1.104	TRUE
BRADI_1g45470v3	C1	ethylene-responsive transcription factor RAP2-4(LOC100839894)	I1GZN2;	1.3209	0.761064	0.104531	0.619645	-1.48524	1.3209	TRUE
BRADI_4g02570v3	C1	light-inducible protein CPRF2-like(LOC100834249)	I1IGR5;	1.0661	0.685469	0.22497	0.345156	-1.25559	1.0661	TRUE
BRADI_3g17287v3	C1	NAC domain-containing protein 21/22-like(LOC100823590)	A0A0Q3JAX3;	1.7469	0.947438	0.252355	0.315744	-1.51554	1.7469	FALSE
BRADI_5g21983v3	C1	NAC domain-containing protein 21/22-like(LOC100837850)	A0A0Q3E9T5;	1.2588	0.43801	0.543337	0.589469	-1.57082	1.2588	FALSE
BRADI_5g25320v3	C1	protein PHR1-LIKE 1-like(LOC100827834)	I1J332;	1.6287	0.74898	0.468756	0.313652	-1.53139	1.6287	TRUE
BRADI_1g05346v3	C1	protein WRKY1-like(LOC100835580)	A0A0Q3N7P8;	1.6688	0.860492	0.450528	0.348709	-1.65973	1.6688	TRUE
BRADI_1g52240v3	C1	scarecrow-like protein 22(LOC100841394)	I1H223;	1.455	0.733779	0.906069	-0.166202	-1.47365	1.455	TRUE
BRADI_2g55217v3	C1	transcription factor DIVARICATA(LOC100830302)	A0A0Q3IY63;	1.4069	0.490622	1.00186	-0.0840859	-1.4084	1.4069	FALSE
BRADI_2g13860v3	C1	transcription factor DIVARICATA(LOC100840715)	I1HFM9;	1.3967	0.653967	0.431103	0.471996	-1.55707	1.3967	TRUE
BRADI_4g27100v3	C1	transcription factor HBP-1b(c38)-like(LOC100845620)	I1IP15;	1.0488	0.672508	0.361803	0.403844	-1.43816	1.0488	FALSE
BRADI_1g07630v3	C1	uncharacterized LOC100829239(LOC100829239)	I1GMZ1;	1.0271	0.21406	0.523099	0.865144	-1.6023	1.0271	TRUE
BRADI_1g58830v3	C1	uncharacterized LOC100838028(LOC100838028)	I1H479;	2.2402	0.846611	0.413653	0.331756	-1.59202	2.2402	FALSE
BRADI_2g42870v3	C1	uncharacterized LOC100839820(LOC100839820)	I1HP68;	1.8951	0.395257	0.753322	0.252613	-1.40119	1.8951	FALSE
BRADI_5g19920v3	C2	AT-hook motif nuclear-localized protein 23(LOC100830290)	I1J155;	1.1595	1.45961	0.0974367	-0.326708	-1.23034	1.1595	TRUE
BRADI_2g30423v3	C2	AT-hook motif nuclear-localized protein 23-like(LOC100821604)	I1HKH9;	1.4588	1.10999	0.637272	-0.61292	-1.13434	1.4588	TRUE
BRADI_3g53220v3	C2	AT-hook motif nuclear-localized protein 25-like(LOC100832651)	I1ID61;	1.1223	1.34256	0.314395	-0.504062	-1.1529	1.1223	FALSE
BRADI_3g11600v3	C2	AT-hook motif nuclear-localized protein 26-like(LOC100834416)	I1HZZ6;	1.3399	1.16405	0.550594	-0.539114	-1.17553	1.3399	TRUE
BRADI_1g14230v3	C2	auxin-responsive protein IAA12(LOC100831313)	I1GQ62;	1.8282	1.3324	0.333645	-0.316113	-1.34993	1.8282	TRUE
BRADI_1g09090v3	C2	auxin-responsive protein IAA13(LOC100844126)	I1GNG3;	1.4751	1.3257	0.158439	-0.325017	-1.15913	1.4751	TRUE
BRADI_1g05410v3	C2	auxin-responsive protein IAA14-like(LOC100828418)	I1GM67;	1.1502	1.14259	0.323968	-0.440549	-1.02601	1.1502	FALSE
BRADI_4g22060v3	C2	auxin-responsive protein IAA27-like(LOC100822779)	A0A0Q3EN37;	1.1475	0.587271	0.448203	-1.00037	-0.0351074	1.1475	FALSE
BRADI_4g02580v3	C2	auxin-responsive protein IAA31-like(LOC100824337)	I1IGR6;	2.3651	1.28409	0.433898	-0.42753	-1.29046	2.3651	TRUE
BRADI_4g25170v3	C2	B3 domain-containing protein Os11g0156000-like(LOC100824846)	I1INF2;	2.0451	1.10988	0.411627	-0.161767	-1.35974	2.0451	TRUE
BRADI_4g42167v3	C2	B3 domain-containing protein Os11g0156000-like(LOC100841176)	I1IU87;	1.484	1.29295	0.459055	-0.940875	-0.811131	1.484	TRUE
BRADI_3g09340v3	C2	basic leucine zipper 19(LOC100828100)	I1HZ75;	1.6486	1.24947	0.2036	-0.301892	-1.15118	1.6486	TRUE
BRADI_2g50220v3	C2	basic leucine zipper 6-like(LOC100844577)	I1HRQ0;	1.6402	1.25655	-0.0388601	-0.188208	-1.02948	1.6402	TRUE
BRADI_4g29010v3	C2	ethylene-responsive transcription factor RAP2-13-like(LOC100838838)	I1IPP6;	1.0118	1.26796	0.318814	-0.35834	-1.22843	1.0118	TRUE
BRADI_1g50597v3	C2	growth-regulating factor 5-like(LOC100842886)	A0A0Q3JPZ7;	1.4353	1.30739	0.325458	-0.563296	-1.06955	1.4353	TRUE
BRADI_1g09900v3	C2	growth-regulating factor 6-like(LOC100833132)	I1GNQ5;	1.1729	1.21144	0.264642	-0.841983	-0.634104	1.1729	TRUE
BRADI_4g16450v3	C2	growth-regulating factor 8-like(LOC100841471)	A0A0Q3HIP1;	1.4469	1.23171	0.341205	-0.285294	-1.28762	1.4469	TRUE
BRADI_4g32050v3	C2	heat stress transcription factor B-4c-like(LOC100827812)	I1IQQ1;	1.3149	0.974594	0.502049	-0.858911	-0.617732	1.3149	FALSE
BRADI_1g73190v3	C2	homeobox-leucine zipper protein HOX21(LOC100822372)	I1H976;	2.1104	1.38418	0.0599336	-0.205815	-1.2383	2.1104	TRUE
BRADI_1g51270v3	C2	homeobox-leucine zipper protein HOX28-like(LOC100829933)	I1H1Q4;	3.1357	1.28774	0.473876	-0.495306	-1.26631	3.1357	TRUE
BRADI_1g51257v3	C2	homeobox-leucine zipper protein HOX2-like(LOC100829626)	I1H1Q3;	2.0316	1.02776	0.741547	-0.407203	-1.36211	2.0316	TRUE
BRADI_3g57567v3	C2	homeobox-leucine zipper protein ROC8-like(LOC100825927)	I1IEQ3;	1.3614	1.02552	0.267351	-0.227932	-1.06494	1.3614	FALSE
BRADI_2g07357v3	C2	pathogenesis-related genes transcriptional activator PTI6(LOC100831723)	A0A0Q3FVD4;	1.1739	1.13044	0.356927	-0.602691	-0.884675	1.1739	FALSE
BRADI_2g45530v3	C2	pathogenesis-related genes transcriptional activator PTI6-like(LOC100840424)	I1HQ11;	1.5905	1.25112	0.344168	-0.793618	-0.801674	1.5905	TRUE
BRADI_1g43710v3	C2	probable transcription factor GLK1(LOC100831717)	A0A0Q3NMA9;	1.5771	1.64896	-0.445077	-0.423019	-0.780859	1.5771	FALSE
BRADI_3g16340v3	C2	probable transcription factor KAN2(LOC100821114)	I1I1D5;	1.0324	1.26003	0.332925	-0.527067	-1.06589	1.0324	FALSE
BRADI_1g59750v3	C2	probable transcriptional regulator RABBIT EARS(LOC104582350)	I1H4I8;	1.225	1.43902	-0.0988381	-0.287876	-1.05231	1.225	TRUE
BRADI_1g24310v3	C2	scarecrow-like protein 23(LOC100829345)	I1GTB5;	1.3688	1.2511	0.211518	-0.0691137	-1.39351	1.3688	TRUE
BRADI_1g01600v3	C2	transcription factor BTF3 homolog 4(LOC100836116)	I1GKU9;	1.094	1.18359	0.177725	-0.840229	-0.521089	1.094	FALSE
BRADI_1g46270v3	C2	uncharacterized LOC104581615(LOC104581615)	A0A0Q3JMW1;	1.4679	1.21131	0.124586	-0.596731	-0.739167	1.4679	TRUE
BRADI_3g09160v3	C2	uncharacterized LOC104583488(LOC104583488)	I1HZ56;	1.1177	1.33203	0.106756	-0.151028	-1.28775	1.1177	TRUE
BRADI_2g21820v3	C3	ABSCISIC ACID-INSENSITIVE 5-like protein 2(LOC100841220)	I1HI90;	1.105	-0.994455	-0.556348	0.178752	1.37205	1.105	TRUE
BRADI_1g46060v3	C3	ABSCISIC ACID-INSENSITIVE 5-like protein 5(LOC100825896)	I1GZV5;	2.2212	-0.844275	-0.291161	-0.49771	1.63315	2.2212	TRUE
BRADI_4g38870v3	C3	AT-hook motif nuclear-localized protein 19-like(LOC100829943)	I1IT58;	1.6967	-1.16635	0.268197	-0.43107	1.32922	1.6967	FALSE
BRADI_1g46602v3	C3	auxin response factor 16(LOC100838160)	I1H027;	1.0912	-0.421561	-0.709159	0.111844	1.01888	1.0912	FALSE
BRADI_4g17410v3	C3	auxin response factor 23-like(LOC100823699)	I1ILH1;	1.3194	-1.35064	0.197225	-0.203109	1.35652	1.3194	TRUE
BRADI_2g50120v3	C3	auxin response factor 3-like(LOC100843055)	I1HRN4;	2.2425	-1.08983	-0.586259	0.332438	1.34365	2.2425	FALSE
BRADI_2g59480v3	C3	auxin response factor 4(LOC100834181)	A0A0Q3JFT4;	1.7908	-1.13971	-0.274794	-0.0775621	1.49207	1.7908	TRUE
BRADI_1g55370v3	C3	auxin-responsive protein IAA24(LOC100831978)	I1H323;	1.9615	-1.18062	-0.487278	0.611099	1.0568	1.9615	TRUE
BRADI_1g70067v3	C3	B3 domain-containing protein Os03g0212300-like(LOC100821375)	I1H850;	1.8877	-0.310481	-0.747476	-0.269605	1.32756	1.8877	TRUE
BRADI_1g64550v3	C3	bZIP transcription factor 53(LOC100827640)	I1H689;	2.1886	-0.818289	-0.538441	-0.15775	1.51448	2.1886	TRUE
BRADI_1g71810v3	C3	calmodulin-binding transcription activator 1-like(LOC100845729)	I1H8R1;	2.7817	-1.12324	-0.476056	0.19273	1.40657	2.7817	FALSE
BRADI_1g60817v3	C3	calmodulin-binding transcription activator 3-like(LOC100825033)	I1H4X2;	1.8594	-1.06481	-0.522437	0.182106	1.40515	1.8594	FALSE
BRADI_5g08167v3	C3	calmodulin-binding transcription activator 4(LOC100827642)	I1IX38;	1.0098	-1.07494	-0.439479	0.154608	1.35981	1.0098	FALSE
BRADI_1g23350v3	C3	chitin-inducible gibberellin-responsive protein 2(LOC100837965)	I1GSZ1;	4.3781	-1.14289	-0.601422	0.561847	1.18247	4.3781	FALSE
BRADI_2g15940v3	C3	common plant regulatory factor 1(LOC100835529)	I1HG84;	2.1846	-0.950452	-0.0280314	-0.556736	1.53522	2.1846	TRUE
BRADI_4g35650v3	C3	dehydration-responsive element-binding protein 1A(CBF7)	H9C1H5;	3.5504	-1.21643	-0.413409	0.419156	1.21069	3.5504	FALSE
BRADI_1g49560v3	C3	dehydration-responsive element-binding protein 1C-like(LOC100842630)	I1H145;	5.5012	-1.0697	-0.537662	0.489896	1.11746	5.5012	TRUE
BRADI_1g49570v3	C3	dehydration-responsive element-binding protein 1C-like(LOC100846470)	I1H147;	5.2113	-1.0725	-0.529664	0.418993	1.18317	5.2113	FALSE
BRADI_3g51630v3	C3	dehydration-responsive element-binding protein 1G(LOC100845084)	I1ICK8;	4.133	-0.99294	-0.64909	0.698282	0.943749	4.133	FALSE
BRADI_4g35630v3	C3	dehydration-responsive element-binding protein 1H(CBF5)	H9C1H4;	2.8563	-1.33002	-0.153271	0.429552	1.05374	2.8563	FALSE
BRADI_4g35570v3	C3	dehydration-responsive element-binding protein 1H-like(LOC100830551)	H9C1H0;	1.5762	-1.0408	-0.423565	0.466084	0.998279	1.5762	FALSE
BRADI_2g29960v3	C3	dehydration-responsive element-binding protein 2B-like(LOC100845690)	I1HKG5;	2.3199	-1.22012	-0.484445	0.650098	1.05447	2.3199	FALSE
BRADI_1g63780v3	C3	ETHYLENE INSENSITIVE 3-like 1 protein(LOC100839437)	I1H5Z2;	1.3945	-0.973267	-0.730347	0.392818	1.3108	1.3945	TRUE
BRADI_3g39970v3	C3	ETHYLENE INSENSITIVE 3-like 3 protein(LOC100821424)	I1I8G1;	1.6048	-0.492801	-0.442	0.460013	0.474788	1.6048	FALSE
BRADI_1g00666v3	C3	ethylene-responsive transcription factor 1B-like(LOC100840669)	A0A0Q3GLJ9;	1.6871	-1.24151	-0.38057	0.821297	0.800784	1.6871	FALSE
BRADI_1g46690v3	C3	ethylene-responsive transcription factor 1-like(LOC100840803)	I1H041;	1.7788	-0.925507	-0.642663	-0.0116246	1.57979	1.7788	TRUE
BRADI_3g50490v3	C3	ethylene-responsive transcription factor 1-like(LOC100844374)	I1IC65;	2.6893	-1.24299	-0.328784	0.80818	0.763599	2.6893	FALSE
BRADI_5g17480v3	C3	ethylene-responsive transcription factor 2(LOC100832404)	I1J0A2;	2.1871	-1.23745	-0.404572	0.607017	1.03501	2.1871	FALSE
BRADI_5g21250v3	C3	ethylene-responsive transcription factor 4-like(LOC100831095)	I1J1M2;	1.4008	-1.16036	-0.312371	0.54514	0.927593	1.4008	FALSE
BRADI_5g25570v3	C3	ethylene-responsive transcription factor 7-like(LOC100836608)	I1J360;	2.5486	-1.24955	-0.316894	0.46728	1.09917	2.5486	TRUE
BRADI_2g56145v3	C3	ethylene-responsive transcription factor ABR1-like(LOC100840520)	A0A0Q3GK22;	2.8087	-0.733339	-0.632906	-0.124314	1.49056	2.8087	FALSE
BRADI_4g41616v3	C3	ethylene-responsive transcription factor ABR1-like(LOC104584778)	A0A0Q3EXB7;	1.2536	-1.18263	0.0963523	-0.146726	1.23301	1.2536	TRUE
BRADI_1g46120v3	C3	ethylene-responsive transcription factor ERF014(LOC100828853)	I1GZW1;	2.1492	-0.697635	-0.637877	0.358863	0.976649	2.1492	FALSE
BRADI_3g37544v3	C3	ethylene-responsive transcription factor ERF017-like(LOC104584226)	I1I7M0;	1.9018	-1.29513	-0.354541	0.495567	1.15411	1.9018	TRUE
BRADI_3g57862v3	C3	ethylene-responsive transcription factor ERF019-like(LOC100830738)	A0A0Q3I7I0;	1.0783	-0.296646	-1.0616	-0.0226386	1.38089	1.0783	TRUE
BRADI_2g25050v3	C3	ethylene-responsive transcription factor ERF019-like(LOC100831629)	I1HJB2;	2.2307	-1.10848	-0.628606	0.775909	0.961175	2.2307	FALSE
BRADI_4g21265v3	C3	ethylene-responsive transcription factor ERF022-like(LOC100829024)	I1IMA5;	1.0291	-0.826253	-0.473256	0.175182	1.12433	1.0291	FALSE
BRADI_3g31600v3	C3	ethylene-responsive transcription factor ERF024-like(LOC104584179)	I1I5J5;	1.765	-0.889434	-0.4048	-0.00574868	1.29998	1.765	FALSE
BRADI_3g51610v3	C3	ethylene-responsive transcription factor ERF027-like(LOC100844777)	I1ICK6;	4.9378	-0.845082	-0.774917	0.459116	1.16088	4.9378	FALSE
BRADI_3g56801v3	C3	ethylene-responsive transcription factor ERF038-like(LOC104583860)	A0A0Q3I6Y1;	3.7698	-1.1189	-0.486021	0.597167	1.00775	3.7698	FALSE
BRADI_1g71740v3	C3	ethylene-responsive transcription factor ERF060-like(LOC100844506)	I1H8Q4;	1.0379	-1.07341	-0.489198	1.16561	0.397001	1.0379	FALSE
BRADI_2g57201v3	C3	ethylene-responsive transcription factor ERF096(LOC100825408)	A0A0Q3KIG9;	4.4654	-0.906363	-0.787292	0.53105	1.16261	4.4654	FALSE
BRADI_3g38140v3	C3	ethylene-responsive transcription factor ERF109-like(LOC100834335)	I1I7T6;	5.2594	-1.08834	-0.489275	0.587807	0.989809	5.2594	FALSE
BRADI_4g27850v3	C3	ethylene-responsive transcription factor ERF118(LOC100830240)	I1IPB1;	1.6053	-1.34347	-0.396025	0.592757	1.14674	1.6053	TRUE
BRADI_2g27920v3	C3	ethylene-responsive transcription factor RAP2-3-like(LOC100834608)	I1HK81;	2.1789	-0.626009	-0.715424	0.0731884	1.26825	2.1789	TRUE
BRADI_1g17961v3	C3	ethylene-responsive transcription factor RAP2-3-like(LOC100837018)	A0A0Q3NCI0;	1.2166	-0.833108	-0.333655	0.431617	0.735146	1.2166	FALSE
BRADI_2g56096v3	C3	G-box-binding factor 4-like(LOC100825393)	I1HTR4;	2.5265	-0.947307	-0.419146	-0.170437	1.53689	2.5265	TRUE
BRADI_2g41530v3	C3	heat stress transcription factor A-6a-like(LOC100834488)	I1HNR4;	2.4511	-0.739711	0.119748	-0.917241	1.5372	2.4511	TRUE
BRADI_4g32130v3	C3	heat stress transcription factor B-1-like(LOC100845639)	I1IQQ9;	2.9621	-1.42516	-0.295029	0.676933	1.04325	2.9621	TRUE
BRADI_3g42130v3	C3	heat stress transcription factor B-2b-like(LOC100828608)	I1I981;	1.1217	-1.01665	-0.35141	-0.0424723	1.41053	1.1217	FALSE
BRADI_2g48990v3	C3	heat stress transcription factor C-1b-like(LOC100839917)	I1HR89;	1.4064	-0.859774	0.459431	-0.763166	1.16351	1.4064	FALSE
BRADI_3g08870v3	C3	heat stress transcription factor C-2a-like(LOC100826451)	I1HZ16;	3.3346	-1.27842	0.092025	-0.232436	1.41883	3.3346	FALSE
BRADI_1g38140v3	C3	heat stress transcription factor C-2b-like(LOC100822722)	A0A0Q3H586;	3.9089	-1.15263	-0.40369	0.0650585	1.49126	3.9089	TRUE
BRADI_2g11540v3	C3	homeobox protein knotted-1-like 1(LOC100830103)	I1HEU4;	1.0502	-0.594755	-0.749831	0.428839	0.915746	1.0502	FALSE
BRADI_1g57607v3	C3	homeobox protein knotted-1-like 12(LOC100821336)	A0A0Q3NTW8;	2.3061	-1.02276	-0.41638	0.0932385	1.3459	2.3061	FALSE
BRADI_3g33410v3	C3	homeobox-leucine zipper protein HOX1(LOC100830219)	A0A0Q3JI53;	1.4258	-0.518639	0.369751	-1.21492	1.36381	1.4258	FALSE
BRADI_4g31690v3	C3	homeobox-leucine zipper protein HOX11(LOC100822266)	A0A0Q3HAK0;	1.7931	-1.31926	-0.38833	0.637521	1.07007	1.7931	TRUE
BRADI_3g50220v3	C3	homeobox-leucine zipper protein HOX24-like(LOC100836770)	I1IC31;	5.0983	-1.35005	-0.30885	0.324636	1.33427	5.0983	TRUE
BRADI_3g46320v3	C3	homeobox-leucine zipper protein HOX7-like(LOC100827090)	A0A0Q3I275;	2.057	-1.21273	0.180225	-0.249793	1.2823	2.057	TRUE
BRADI_1g08340v3	C3	MADS-box transcription factor 14-like(LOC100842079)	I1GN76;	7.8239	-1.32503	-0.526131	0.748147	1.10301	7.8239	FALSE
BRADI_1g59250v3	C3	MADS-box transcription factor 15-like(LOC100845222)	G9BIL0;	5.9693	-1.37256	-0.423384	0.805582	0.990357	5.9693	FALSE
BRADI_1g21980v3	C3	MADS-box transcription factor 18(LOC100836119)	I1GSJ1;	8.6725	-1.5162	-0.215808	0.736088	0.995921	8.6725	FALSE
BRADI_3g13570v3	C3	MADS-box transcription factor 26-like(LOC100835552)	I1I0F7;	2.6383	-1.44313	-0.273577	0.727733	0.988975	2.6383	FALSE
BRADI_1g72150v3	C3	MADS-box transcription factor 47-like(LOC100827009)	I1H8V0;	1.0392	-0.898411	-0.705636	1.04469	0.559359	1.0392	FALSE
BRADI_1g37080v3	C3	multiprotein-bridging factor 1c(LOC100824665)	I1GXP1;	1.7992	-1.0264	-0.858559	0.962011	0.922943	1.7992	FALSE
BRADI_3g16480v3	C3	NAC domain-containing protein 14-like(LOC100838012)	I1I1F0;	2.8912	-1.17995	-0.591547	0.549836	1.22166	2.8912	FALSE
BRADI_1g17480v3	C3	NAC domain-containing protein 18-like(LOC100826391)	I1GR23;	1.101	-1.05233	-0.413584	0.436828	1.02909	1.101	FALSE
BRADI_2g57100v3	C3	NAC domain-containing protein 48(LOC100825087)	I1HU19;	2.8465	-1.08069	-0.4754	0.114647	1.44144	2.8465	TRUE
BRADI_1g76207v3	C3	NAC domain-containing protein 67-like(LOC100824125)	A0A0Q3P1B1;	1.2712	-1.19126	-0.238166	0.685501	0.743927	1.2712	TRUE
BRADI_1g53770v3	C3	NAC domain-containing protein 67-like(LOC100824217)	I1H2K0;	2.3907	-1.28318	-0.454162	0.806389	0.930957	2.3907	FALSE
BRADI_2g53260v3	C3	NAC domain-containing protein 68-like(LOC100834178)	I1HSS7;	1.5976	-1.24279	-0.341386	1.00525	0.578931	1.5976	FALSE
BRADI_4g23640v3	C3	NAC domain-containing protein 71-like(LOC100828131)	I1IMW9;	1.0501	-0.890654	-0.428614	0.369794	0.949474	1.0501	FALSE
BRADI_2g09530v3	C3	NAC domain-containing protein 74-like(LOC100839502)	I1HE56;	3.0137	-0.944044	-0.771076	0.449678	1.26544	3.0137	FALSE
BRADI_5g16917v3	C3	NAC domain-containing protein 7-like(SWN2)	I1J039;	2.1286	-1.00682	-0.753316	0.846723	0.913408	2.1286	FALSE
BRADI_2g55780v3	C3	NAC domain-containing protein 90-like(LOC100834788)	I1HTN2;	3.5003	-1.16668	-0.4538	0.863766	0.756712	3.5003	FALSE
BRADI_1g63630v3	C3	NAC domain-containing protein 92-like(LOC100836066)	I1H5X6;	1.2617	-0.852699	-0.737151	0.765394	0.824456	1.2617	FALSE
BRADI_2g03467v3	C3	NAC transcription factor 29-like(LOC100824786)	I1HC42;	1.219	-1.09746	0.30838	-0.37491	1.16399	1.219	TRUE
BRADI_4g44000v3	C3	NAC transcription factor 29-like(LOC100831889)	I1IUV9;	1.9212	-1.31256	-0.108471	0.563416	0.857612	1.9212	TRUE
BRADI_1g63600v3	C3	NAC transcription factor NAM-B1-like(LOC100835143)	I1H5X2;	2.1569	-1.00278	-0.00412236	-0.339434	1.34634	2.1569	FALSE
BRADI_1g21762v3	C3	nuclear transcription factor Y subunit A-4-like(LOC100832222)	A0A0Q3JTC4;	1.0603	-0.864676	-0.081486	-0.416005	1.36217	1.0603	FALSE
BRADI_1g11800v3	C3	nuclear transcription factor Y subunit A-4-like(LOC100846874)	I1GPC2;	1.2607	-0.907778	-0.0854592	-0.55261	1.54585	1.2607	TRUE
BRADI_2g38380v3	C3	ocs element-binding factor 1-like(LOC100838899)	I1HMP7;	1.2843	-0.886344	-0.622484	0.662739	0.846088	1.2843	FALSE
BRADI_1g10520v3	C3	phytochrome A type 3(LOC100836209)	I1GNX8;	1.2893	-0.91455	-0.0183468	-0.165223	1.09812	1.2893	FALSE
BRADI_5g15587v3	C3	protein CUP-SHAPED COTYLEDON 1-like(LOC100840483)	I1IZM6;	1.2552	-0.728467	0.222146	-0.801119	1.30744	1.2552	FALSE
BRADI_3g03538v3	C3	protein PHR1-LIKE 1-like(LOC100844682)	A0A0Q3F128;	1.1494	-0.975748	0.328328	-0.444375	1.09179	1.1494	FALSE
BRADI_2g00423v3	C3	protein REVEILLE 6-like(LOC100825279)	A0A0Q3I8Y1;	2.7447	-0.705867	-0.705867	-0.0292648	1.441	2.7447	FALSE
BRADI_3g24210v3	C3	scarecrow-like protein 21(LOC100831355)	I1I3Q2;	1.9442	-0.504045	-0.392877	0.372991	0.52393	1.9442	FALSE
BRADI_2g52227v3	C3	scarecrow-like protein 34(LOC100826211)	I1HSE9;	1.9576	-1.20186	-0.509624	0.423661	1.28783	1.9576	FALSE
BRADI_4g43680v3	C3	scarecrow-like protein 9(LOC100824633)	I1IUS3;	1.5067	-0.311638	-0.609288	-0.226685	1.14761	1.5067	FALSE
BRADI_2g55797v3	C3	transcription factor DIVARICATA-like(LOC100835709)	A0A0Q3IYG4;	3.4828	-1.15252	-0.628058	0.487035	1.29354	3.4828	FALSE
BRADI_1g68560v3	C3	transcription factor HBP-1a-like(LOC100827008)	I1H7L4;	1.0585	-1.40887	-0.104471	0.413059	1.10029	1.0585	TRUE
BRADI_2g54791v3	C3	transcription factor PCL1-like(LOC100824981)	A0A0Q3GJF8;	1.4309	-0.990349	-0.687547	0.162239	1.51566	1.4309	TRUE
BRADI_3g05577v3	C3	transcription factor RF2a(LOC100835109)	I1HXT5;	2.278	-1.47287	-0.176117	0.501626	1.14736	2.278	TRUE
BRADI_4g35370v3	C3	transcription factor RF2a-like(LOC100827309)	I1IRX0;	1.0982	-0.545476	-0.716396	0.00592231	1.25595	1.0982	FALSE
BRADI_5g23340v3	C3	transcription factor TGA4-like(LOC100845150)	A0A0Q3KXI5;	1.7559	-1.2509	0.215699	-0.323434	1.35863	1.7559	FALSE
BRADI_4g41890v3	C3	transcription factor VIP1-like(LOC100836708)	I1IU55;	1.3434	-0.886551	-0.673126	0.350591	1.20909	1.3434	FALSE
BRADI_2g38230v3	C3	trihelix transcription factor GT-3b-like(LOC100826845)	I1HMM9;	3.4749	-1.2037	-0.46358	0.550314	1.11696	3.4749	FALSE
BRADI_3g48880v3	C3	two-component response regulator-like PRR1(LOC100831155)	I1IBM3;	1.228	-0.772845	0.327679	-0.752727	1.19789	1.228	FALSE
BRADI_2g05590v3	C3	uncharacterized LOC100828575(LOC100828575)	I1HCT9;	1.1033	-1.0798	0.0901998	-0.542751	1.53235	1.1033	TRUE
BRADI_2g11707v3	C3	uncharacterized LOC100833996(LOC100833996)	A0A0Q3FXD5;	1.4168	-0.435614	-0.363055	-0.749158	1.54783	1.4168	FALSE
BRADI_5g04817v3	C3	W probable WRKY transcription factor 11(LOC100832602)	I1IWL3;	2.0091	-1.09661	-0.406159	0.400462	1.1023	2.0091	FALSE
BRADI_3g18580v3	C3	W probable WRKY transcription factor 17(LOC100842247)	I1I256;	1.5905	-1.17545	-0.348599	0.523956	1.0001	1.5905	FALSE
BRADI_2g00280v3	C3	W probable WRKY transcription factor 26(LOC100831835)	I1HB17;	2.6763	-1.25522	-0.428941	0.446718	1.23744	2.6763	FALSE
BRADI_4g01950v3	C3	W probable WRKY transcription factor 26(LOC100845536)	I1IGI7;	3.4927	-1.07737	-0.605684	0.551208	1.13185	3.4927	FALSE
BRADI_2g08620v3	C3	W probable WRKY transcription factor 31(LOC100824899)	A0A0Q3FYV6;	2.7275	-0.941635	-0.645957	0.271217	1.31638	2.7275	FALSE
BRADI_2g53760v3	C3	W probable WRKY transcription factor 33(LOC100845575)	I1HSZ2;	6.3797	-0.980604	-0.645895	0.557001	1.0695	6.3797	FALSE
BRADI_2g22440v3	C3	W probable WRKY transcription factor 33(LOC100846086)	A0A0Q3MNQ9;	1.7156	-0.306554	-0.870702	0.568402	0.608854	1.7156	FALSE
BRADI_3g06070v3	C3	W probable WRKY transcription factor 40(LOC100836462)	I1HXZ3;	3.6271	-1.05294	-0.563094	0.605891	1.01015	3.6271	FALSE
BRADI_4g30360v3	C3	W probable WRKY transcription factor 40(LOC100839756)	I1IQ58;	4.9152	-0.987966	-0.561603	0.190114	1.35945	4.9152	FALSE
BRADI_2g11170v3	C3	Wprobable WRKY transcription factor 47(LOC100846801)	A0A0Q3JZT4;	2.1656	-1.07672	-0.565573	0.440636	1.20165	2.1656	FALSE
BRADI_2g18530v3	C3	Wprobable WRKY transcription factor 48(LOC100831237)	I1HH54;	2.8723	-1.24953	-0.288227	0.388071	1.14969	2.8723	TRUE
BRADI_2g15360v3	C3	Wprobable WRKY transcription factor 48(LOC100836015)	A0A0Q3IFK7;	1.773	-1.2227	0.109208	-0.201768	1.31526	1.773	FALSE
BRADI_1g08106v3	C3	Wprobable WRKY transcription factor 48(LOC100838634)	I1GN43;	2.9979	-1.28044	-0.476417	0.640071	1.11678	2.9979	FALSE
BRADI_2g05510v3	C3	Wprobable WRKY transcription factor 50(LOC100832123)	I1HCT0;	1.1069	-1.0232	-0.45178	0.335408	1.13957	1.1069	FALSE
BRADI_2g33540v3	C3	Wprobable WRKY transcription factor 50(LOC100835222)	I1HL63;	1.9316	-1.29438	-0.419714	1.16955	0.544549	1.9316	FALSE
BRADI_3g34850v3	C3	Wprobable WRKY transcription factor 53(LOC100822256)	I1I6P0;	4.2128	-1.02517	-0.486835	0.669828	0.842179	4.2128	FALSE
BRADI_2g45480v3	C3	Wprobable WRKY transcription factor 53(LOC100841626)	I1HQ04;	2.104	-1.09438	-0.761644	0.985063	0.870964	2.104	FALSE
BRADI_2g22241v3	C3	Wprobable WRKY transcription factor 54(LOC100842121)	A0A0Q3QX50;	2.8173	-0.753817	-0.557807	-0.0550955	1.36672	2.8173	FALSE
BRADI_1g30870v3	C3	Wprobable WRKY transcription factor 60(LOC100837154)	I1GVK0;	4.7405	-0.913242	-0.646371	0.592301	0.967312	4.7405	FALSE
BRADI_2g30695v3	C3	Wprobable WRKY transcription factor 70(LOC100836752)	I1HKK0;	1.4095	-1.2221	-0.367894	0.42108	1.16892	1.4095	FALSE
BRADI_2g53520v3	C3	Wprobable WRKY transcription factor 70(LOC100837676)	I1HSW2;	2.8788	-1.25346	-0.416071	0.842715	0.826814	2.8788	TRUE
BRADI_2g45900v3	C3	Wprobable WRKY transcription factor 71(LOC100823678)	I1HQ59;	2.6359	-0.957384	-0.639639	0.115964	1.48106	2.6359	FALSE
BRADI_2g42023v3	C3	Wprobable WRKY transcription factor 75(LOC100843345)	A0A0Q3R4M9;	3.0005	-0.936541	-0.936541	0.572838	1.30024	3.0005	FALSE
BRADI_2g44035v3	C3	WRKY transcription factor 22-like(LOC100824490)	I1HPK5;	2.1167	-1.19122	-0.416158	0.843661	0.763713	2.1167	FALSE
BRADI_2g30800v3	C3	WRKY transcription factor 55-like(LOC100837064)	A0A0Q3ILV3;	2.2779	-1.24111	-0.429713	0.528494	1.14233	2.2779	FALSE
BRADI_2g48090v3	C3	WRKY transcription factor 6-like(LOC100820905)	I1HQX3;	1.0162	-0.978874	-0.479955	0.636011	0.822818	1.0162	FALSE
BRADI_4g28280v3	C3	WRKY transcription factor 6-like(LOC100840042)	I1IPG0;	4.1621	-1.04753	-0.520925	0.510572	1.05789	4.1621	TRUE
BRADI_2g53510v3	C3	WRKY transcription factor SUSIBA2(LOC104583345)	A0A0Q3GH30;	4.9519	-0.947075	-0.594055	0.526655	1.01448	4.9519	FALSE
BRADI_1g14750v3	C3	zinc finger protein 1(LOC100831213)	I1GQB7;	1.9358	-1.13206	-0.366204	0.6412	0.857062	1.9358	FALSE
BRADI_1g22940v3	C3	zinc finger protein 1(LOC100837436)	I1GSU7;	2.0705	-0.91141	-0.669389	0.262344	1.31846	2.0705	FALSE
BRADI_1g16010v3	C3	zinc finger protein ZAT10-like(LOC100833769)	I1GQQ9;	3.7481	-1.02383	-0.55249	0.590128	0.986197	3.7481	FALSE
BRADI_2g54500v3	C3	zinc finger protein ZAT11-like(LOC100822532)	I1HT80;	1.4571	-0.736967	-0.22222	-0.446112	1.4053	1.4571	FALSE
BRADI_4g09410v3	C3	zinc finger protein ZAT11-like(LOC104584886)	I1IJ53;	1.0271	-1.01529	-0.14557	0.395784	0.765074	1.0271	FALSE
BRADI_2g49250v3	C3	zinc finger protein ZAT6-like(LOC104582860)	I1HRB8;	1.801	-0.637558	-0.735616	0.720153	0.653022	1.801	FALSE
BRADI_1g03780v3	C3	zinc finger protein ZAT8-like(LOC100837855)	I1GLK3;	3.5209	-1.10068	-0.469247	0.540959	1.02897	3.5209	FALSE
BRADI_1g03790v3	C3	zinc finger protein ZAT9(LOC100838335)	I1GLK4;	3.9686	-1.13652	-0.520083	0.482689	1.17391	3.9686	FALSE
BRADI_3g18073v3	C4	ethylene-responsive transcription factor 11-like(LOC104584063)	A0A0Q3I4R4;	1.3283	-1.13695	0.111114	0.706323	0.31951	1.3283	FALSE
BRADI_2g52380v3	C4	ethylene-responsive transcription factor 12-like(LOC100827269)	A0A0Q3GGF1;	1.8477	-1.2616	-0.151715	0.0842942	1.32902	1.8477	FALSE
BRADI_2g52370v3	C4	ethylene-responsive transcription factor 8(LOC100834290)	I1HSG8;	1.0675	-1.49291	0.277192	0.584911	0.630807	1.0675	FALSE
BRADI_3g18070v3	C4	ethylene-responsive transcription factor 9-like(LOC100838809)	I1I1Z7;	1.9057	-1.40809	-0.0916814	0.786675	0.713095	1.9057	TRUE
BRADI_3g50625v3	C4	ethylene-responsive transcription factor ERF038-like(LOC100834626)	A0A0Q3FR95;	1.0246	-0.842517	-0.00452461	0.164857	0.682184	1.0246	FALSE
BRADI_5g17640v3	C4	ethylene-responsive transcription factor ERF039-like(LOC100821891)	I1J0C2;	1.1092	-1.64621	0.690176	0.42287	0.533164	1.1092	TRUE
BRADI_5g08380v3	C4	ethylene-responsive transcription factor ERF113-like(LOC100842811)	I1IX65;	1.5724	-1.38952	0.0465601	0.0533357	1.28962	1.5724	FALSE
BRADI_2g44050v3	C4	heat stress transcription factor C-1a-like(LOC100824797)	I1HPK7;	1.7633	-1.39914	0.212627	0.464434	0.722083	1.7633	FALSE
BRADI_5g17170v3	C4	homeobox-leucine zipper protein HOX22-like(LOC100825679)	A0A0Q3P4X7;	2.4362	-1.5441	0.0743246	0.294162	1.17561	2.4362	TRUE
BRADI_4g29380v3	C4	homeobox-leucine zipper protein HOX25(LOC100836063)	I1IPU5;	1.061	-1.45508	0.694449	0.291646	0.468985	1.061	FALSE
BRADI_4g40357v3	C4	MADS-box transcription factor 33(LOC104584754)	I1ITN1;	1.1727	-1.32459	0.103951	0.578474	0.642169	1.1727	FALSE
BRADI_1g77020v3	C4	MADS-box transcription factor 50-like(LOC100841167)	I1HAD0;	1.794	-1.60426	0.175431	0.773533	0.655296	1.794	FALSE
BRADI_1g04150v3	C4	NAC domain-containing protein 67-like(LOC100823743)	I1GLQ0;	1.7467	-1.32184	-0.115006	0.801953	0.634889	1.7467	FALSE
BRADI_4g34157v3	C4	NAC domain-containing protein 92-like(LOC100836586)	I1IRF7;	1.9112	-1.46005	0.449202	0.435367	0.575477	1.9112	TRUE
BRADI_5g10640v3	C4	NAC transcription factor NAM-1(LOC100840174)	I1IXY0;	2.0137	-1.53898	0.357117	0.19336	0.9885	2.0137	FALSE
BRADI_4g27720v3	C4	ocs element-binding factor 1-like(LOC100841377)	I1IP94;	1.5505	-1.30536	-0.0441934	0.0697766	1.27978	1.5505	FALSE
BRADI_4g44370v3	C4	probable WRKY transcription factor 70(LOC100839746)	A0A0Q3HWA1;	1.9511	-1.31916	0.173761	0.654614	0.490784	1.9511	FALSE
BRADI_5g27467v3	C4	protein SOMBRERO(SWN5)	A0A0Q3HBL1;	1.3843	-1.39823	-0.0482734	1.13504	0.311468	1.3843	FALSE
BRADI_1g09170v3	C4	protein WRKY1-like(LOC100836202)	I1GNH3;	1.78	-1.32603	-0.153161	0.196586	1.28261	1.78	TRUE
BRADI_5g19190v3	C4	scarecrow-like protein 8(LOC100838548)	I1J0W5;	1.2145	-1.2792	0.0831338	-0.0563573	1.25243	1.2145	FALSE
BRADI_1g06970v3	C4	transcription factor JUNGBRUNNEN 1-like(LOC100833834)	A0A0Q3GPL5;	1.2627	-1.55232	0.349979	0.558119	0.64422	1.2627	TRUE
BRADI_1g47400v3	C4	two-component response regulator ORR22(LOC100828175)	I1H0D5;	1.4514	-1.59145	0.179281	0.507821	0.90435	1.4514	TRUE
BRADI_2g05700v3	C4	uncharacterized LOC100823359(LOC100823359)	A0A0Q3JXC7;	1.8506	-1.59425	0.19625	0.390742	1.00726	1.8506	TRUE
