# Supplementary material for: Dynamics of Global Gene Expression and Regulatory Elements in Growing Brachypodium Root System
Source: Sci Rep. 2020 Apr 27;10:7071. doi: 10.1038/s41598-020-63224-z (PMC7184759; doi:10.1038/s41598-020-63224-z)
Supplement: Supplementary file 7 — Supplementary Information7. [file 41598_2020_63224_MOESM7_ESM.xlsx]

## Sheet: Sheet1
		Target Gene	Sequence (5'-3')	Direction	Reference
	Reference
		BRADI_3g14040v3	ATGGGCAAGATTAAGATCGGAATCAACGG	Forward	Hong et al. (2008)
			AGTGGTGCAGCTAGCATTTGAGACAAT	Reverse	Hong et al. (2008)
	Targets
		BRADI_5g25570v3	TCCACGGTCGAGTCCTTC	Forward	This study
			CTGAGCTCCGTGCAGAAAT	Reverse	This study
		BRADI_1g14230v3	GGCTCCTTCGTCAAAGTCAG	Forward	This study
			ATCTCCGACAAGCATGAGGT	Reverse	This study
		BRADI_2g57100v3	TGTACGGCGAGAAGGAGTG	Forward	This study
			ACTCGTGCATGATCCAGTTG	Reverse	This study
		BRADI_3g30320v3	GCTACACGGACAGGCTGAA	Forward	This study
			CGTCTGAGTCGGTCTTCTCC	Reverse	This study
		BRADI_1g08340v3	CTGAAGGCGAAGGTTGAGAC	Forward	This study
			TTCTCCTCCTGCAGTGACCT	Reverse	This study
		BRADI_1g59250v3	CCTCATGGGAGAGGATCTTG	Forward	This study
			TCTCCACCAGCTCCTTCTGT	Reverse	This study
		BRADI_2g14470v3	CAAAATCACTGATGCCCAGA	Forward	This study
			TCAAGCAACTCCTCCAAGGT	Reverse	This study
		BRADI_1g00900v3	GGCTACTACGACTCGCTGCT	Forward	This study
			AGTAGTGCTCCTCCCACGTC	Reverse	This study
